# Supplementary material for: Protein kinase A is a functional component of focal adhesions
Source: J Biol Chem. 2024 Mar 27;300(5):107234. doi: 10.1016/j.jbc.2024.107234 (PMC11044056; doi:10.1016/j.jbc.2024.107234)
Supplement: Table S1 [file mmc1.xlsx]

## Sheet: Title Information
Supplemental Tables
Protein Kinase A is a Functional Component of Focal Adhesions
Mingu Kang1,2, Amanda J. Senatore1,2, Hannah Naughton1,2, Rachel J. Beltman3, Andrew A. Herppich3, Mary Kay H. Pflum3, and Alan K. Howe1,2,4
Table S1A. Complete LC-MS/MS data
Table S1B. Low-stingency hit list
Table S1C. High-stingency hit list

## Sheet: Table S1A
Table S1A: Raw data from LC-MS/MS and MaxQuant Analysis
Raw values from MaxQuant label-free quantitation are shown for all 730 proteins in four independent LC-MS/MS trials.
Intensity values used to calculate fold enrichment values and identify hit proteins (Tables S1B and S1Ce) are highlighted in blue (columns CD-CO)
Protein IDs	Majority protein IDs	Peptide counts (all)	Peptide counts (razor+unique)	Peptide counts (unique)	Protein names	Gene names	Fasta headers	Number of proteins	Peptides	Razor + unique peptides	Unique peptides	Peptides 2337_04	Peptides 2337_05	Peptides 2337_06	Peptides 2358_01	Peptides 2358_02	Peptides 2358_03	Peptides 2358_04	Peptides 2358_05	Peptides 2358_06	Peptides 2358_07	Peptides 2358_08	Peptides 2358_09	Razor + unique peptides 2337_04	Razor + unique peptides 2337_05	Razor + unique peptides 2337_06	Razor + unique peptides 2358_01	Razor + unique peptides 2358_02	Razor + unique peptides 2358_03	Razor + unique peptides 2358_04	Razor + unique peptides 2358_05	Razor + unique peptides 2358_06	Razor + unique peptides 2358_07	Razor + unique peptides 2358_08	Razor + unique peptides 2358_09	Unique peptides 2337_04	Unique peptides 2337_05	Unique peptides 2337_06	Unique peptides 2358_01	Unique peptides 2358_02	Unique peptides 2358_03	Unique peptides 2358_04	Unique peptides 2358_05	Unique peptides 2358_06	Unique peptides 2358_07	Unique peptides 2358_08	Unique peptides 2358_09	Sequence coverage [%]	Unique + razor sequence coverage [%]
A0AVT1	A0AVT1	1	1	1	Ubiquitin-like modifier-activating enzyme 6	UBA6	UBA6_HUMAN Ubiquitin-like modifier-activating enzyme 6 OS=Homo sapiens OX=9606 GN=UBA6 PE=1 SV=1	1	1	1	1	0	0	0	0	0	0	1	0	0	0	0	0	0	0	0	0	0	0	1	0	0	0	0	0	0	0	0	0	0	0	1	0	0	0	0	0	2.4	2.4
A5YKK6	A5YKK6	5	5	5	CCR4-NOT transcription complex subunit 1	CNOT1	CNOT1_HUMAN CCR4-NOT transcription complex subunit 1 OS=Homo sapiens OX=9606 GN=CNOT1 PE=1 SV=2	1	5	5	5	1	2	2	0	1	0	2	0	1	0	1	2	1	2	2	0	1	0	2	0	1	0	1	2	1	2	2	0	1	0	2	0	1	0	1	2	2.1	2.1
A6NHQ2	A6NHQ2	3	1	1	rRNA/tRNA 2-O-methyltransferase fibrillarin-like protein 1	FBLL1	FBLL1_HUMAN rRNA/tRNA 2-O-methyltransferase fibrillarin-like protein 1 OS=Homo sapiens OX=9606 GN=FBLL1 PE=3 SV=2	1	3	1	1	1	2	2	2	2	2	1	0	2	2	0	1	0	1	1	1	1	1	1	0	0	1	0	0	0	1	1	1	1	1	1	0	0	1	0	0	11.1	3.3
B1ANH7	B1ANH7	1	1	1	Putative uncharacterized protein IBA57-AS1	IBA57-AS1	IBADT_HUMAN Putative uncharacterized protein IBA57-DT OS=Homo sapiens OX=9606 GN=IBA57-DT PE=5 SV=1	1	1	1	1	0	0	0	1	1	1	1	1	1	1	1	1	0	0	0	1	1	1	1	1	1	1	1	1	0	0	0	1	1	1	1	1	1	1	1	1	12.7	12.7
Q99613;B5ME19	Q99613;B5ME19	6;6	6;6	6;6	Eukaryotic translation initiation factor 3 subunit C;Eukaryotic translation initiation factor 3 subunit C-like protein	EIF3C;EIF3CL	EIF3C_HUMAN Eukaryotic translation initiation factor 3 subunit C OS=Homo sapiens OX=9606 GN=EIF3C PE=1 SV=1;EIFCL_HUMAN Eukaryotic translation initiation factor 3 subunit C-like protein OS=Homo sapiens OX=9606 GN=EIF3CL PE=1 SV=1	2	6	6	6	1	4	1	2	3	2	3	2	1	1	1	1	1	4	1	2	3	2	3	2	1	1	1	1	1	4	1	2	3	2	3	2	1	1	1	1	6.8	6.8
P0DOY3;P0DOY2;P0CG04;P0CF74;B9A064;A0M8Q6	P0DOY3;P0DOY2;P0CG04;P0CF74;B9A064;A0M8Q6	2;2;2;2;2;1	2;2;2;2;2;1	2;2;2;2;2;1	Ig lambda-1 chain C regions;Ig lambda-6 chain C region;Immunoglobulin lambda-like polypeptide 5;Ig lambda-7 chain C region	IGLC1;IGLC6;IGLL5;IGLC7	IGLC3_HUMAN Immunoglobulin lambda constant 3 OS=Homo sapiens OX=9606 GN=IGLC3 PE=1 SV=1;IGLC2_HUMAN Immunoglobulin lambda constant 2 OS=Homo sapiens OX=9606 GN=IGLC2 PE=1 SV=1;IGLC1_HUMAN Immunoglobulin lambda constant 1 OS=Homo sapiens OX=9606 GN=IGLC1 PE	6	2	2	2	0	0	0	1	1	2	0	1	1	1	1	1	0	0	0	1	1	2	0	1	1	1	1	1	0	0	0	1	1	2	0	1	1	1	1	1	28.3	28.3
CON__ENSEMBL:ENSBTAP00000007350;P0C0L5;P0C0L4	CON__ENSEMBL:ENSBTAP00000007350	20;1;1	20;1;1	6;1;1				3	20	20	6	9	7	7	10	9	10	6	4	8	8	11	12	9	7	7	10	9	10	6	4	8	8	11	12	2	2	3	3	3	3	0	0	2	1	2	4	15.7	15.7
CON__ENSEMBL:ENSBTAP00000018574	CON__ENSEMBL:ENSBTAP00000018574	13	13	13				1	13	13	13	10	10	11	8	6	8	6	3	6	7	9	6	10	10	11	8	6	8	6	3	6	7	9	6	10	10	11	8	6	8	6	3	6	7	9	6	32.5	32.5
CON__ENSEMBL:ENSBTAP00000024146;P01023;P20742	CON__ENSEMBL:ENSBTAP00000024146	47;4;3	47;4;3	47;4;3				3	47	47	47	26	29	27	36	38	35	29	32	37	29	36	33	26	29	27	36	38	35	29	32	37	29	36	33	26	29	27	36	38	35	29	32	37	29	36	33	44.8	44.8
CON__ENSEMBL:ENSBTAP00000025008;Q9H4B7	CON__ENSEMBL:ENSBTAP00000025008;Q9H4B7	8;6	5;3	5;3	Tubulin beta-1 chain	TUBB1	;TBB1_HUMAN Tubulin beta-1 chain OS=Homo sapiens OX=9606 GN=TUBB1 PE=1 SV=1	2	8	5	5	4	7	4	4	6	5	4	2	5	5	5	3	2	5	2	2	4	3	2	0	2	2	2	0	2	5	2	2	4	3	2	0	2	2	2	0	16.8	11.6
CON__ENSEMBL:ENSBTAP00000032840;P04114	CON__ENSEMBL:ENSBTAP00000032840	5;1	5;1	5;1				2	5	5	5	0	0	0	2	3	1	2	1	4	3	2	2	0	0	0	2	3	1	2	1	4	3	2	2	0	0	0	2	3	1	2	1	4	3	2	2	9.1	9.1
CON__O43790;CON__Q14533;O43790;Q14533;CON__Q6NT21;CON__P78385;P78385;A6NCN2	CON__O43790;CON__Q14533;O43790;Q14533;CON__Q6NT21;CON__P78385;P78385;A6NCN2	11;11;11;11;10;10;10;6	10;10;10;10;9;9;9;6	3;3;3;3;2;2;2;2	Keratin, type II cuticular Hb6;Keratin, type II cuticular Hb1;Keratin, type II cuticular Hb3;Putative keratin-87 protein	KRT86;KRT81;KRT83;KRT87P	;;KRT86_HUMAN Keratin, type II cuticular Hb6 OS=Homo sapiens OX=9606 GN=KRT86 PE=1 SV=1;KRT81_HUMAN Keratin, type II cuticular Hb1 OS=Homo sapiens OX=9606 GN=KRT81 PE=1 SV=3;;;KRT83_HUMAN Keratin, type II cuticular Hb3 OS=Homo sapiens OX=9606 GN=KRT83 PE=1	8	11	10	3	1	1	0	3	1	8	0	6	2	6	3	3	0	1	0	3	0	7	0	5	1	5	3	2	0	0	0	2	0	1	0	3	1	3	1	1	22.6	21.2
CON__Q6NTB9;CON__O76009;O76009	CON__Q6NTB9;CON__O76009;O76009	7;7;7	1;1;1	0;0;0	Keratin, type I cuticular Ha3-I	KRT33A	;;KT33A_HUMAN Keratin, type I cuticular Ha3-I OS=Homo sapiens OX=9606 GN=KRT33A PE=2 SV=2	3	7	1	0	0	0	0	0	0	4	0	4	0	2	0	0	0	0	0	0	0	0	0	1	0	0	0	0	0	0	0	0	0	0	0	0	0	0	0	0	17.3	2.2
CON__O76011;CON__Q8IUT8;O76011;CON__Q6IFU5;Q6A162	CON__O76011;CON__Q8IUT8;O76011	5;5;5;1;1	1;1;1;0;0	1;1;1;0;0	Keratin, type I cuticular Ha4	KRT34	;;KRT34_HUMAN Keratin, type I cuticular Ha4 OS=Homo sapiens OX=9606 GN=KRT34 PE=1 SV=2	5	5	1	1	0	0	1	0	0	4	0	2	0	1	0	0	0	0	0	0	0	0	0	1	0	0	0	0	0	0	0	0	0	0	0	1	0	0	0	0	12.4	2.8
CON__O76013;O76013;CON__O76015;O76015	CON__O76013;O76013;CON__O76015;O76015	4;4;2;2	1;1;0;0	1;1;0;0	Keratin, type I cuticular Ha6;Keratin, type I cuticular Ha8	KRT36;KRT38	;KRT36_HUMAN Keratin, type I cuticular Ha6 OS=Homo sapiens OX=9606 GN=KRT36 PE=1 SV=1;;KRT38_HUMAN Keratin, type I cuticular Ha8 OS=Homo sapiens OX=9606 GN=KRT38 PE=1 SV=3	4	4	1	1	1	0	1	0	1	4	1	2	1	2	1	1	0	0	0	0	0	1	0	0	0	0	0	0	0	0	0	0	0	1	0	0	0	0	0	0	7.3	1.9
CON__P00711	CON__P00711	2	2	2				1	2	2	2	1	0	0	0	0	0	0	1	0	1	1	1	1	0	0	0	0	0	0	1	0	1	1	1	1	0	0	0	0	0	0	1	0	1	1	1	19.5	19.5
CON__P00735;P00734	CON__P00735	16;6	16;6	16;6				2	16	16	16	12	15	13	14	11	11	8	11	12	8	10	10	12	15	13	14	11	11	8	11	12	8	10	10	12	15	13	14	11	11	8	11	12	8	10	10	27.7	27.7
CON__P00761	CON__P00761	5	5	5				1	5	5	5	5	5	5	5	5	5	5	5	5	5	5	5	5	5	5	5	5	5	5	5	5	5	5	5	5	5	5	5	5	5	5	5	5	5	5	5	31.6	31.6
CON__P00978	CON__P00978	2	2	2				1	2	2	2	2	1	0	1	1	1	1	1	1	1	1	1	2	1	0	1	1	1	1	1	1	1	1	1	2	1	0	1	1	1	1	1	1	1	1	1	4.5	4.5
CON__P01030	CON__P01030	15	1	1				1	15	1	1	7	5	4	7	7	8	6	4	7	7	9	8	0	0	0	0	1	1	0	0	1	0	0	0	0	0	0	0	1	1	0	0	1	0	0	0	11.4	0.9
CON__P01044-1	CON__P01044-1	10	1	0				1	10	1	0	2	3	3	5	4	4	6	7	8	4	4	5	0	0	0	1	1	1	1	1	1	1	1	0	0	0	0	0	0	0	0	0	0	0	0	0	21.1	3.5
CON__P01966	CON__P01966	7	7	4				1	7	7	4	7	7	7	7	6	7	5	6	7	6	7	7	7	7	7	7	6	7	5	6	7	6	7	7	4	4	4	4	4	4	3	3	4	4	4	4	78.2	78.2
CON__P02533;P02533;CON__Q04695;CON__Q9QWL7;CON__Q6IFX2;Q04695;CON__A2A4G1;CON__Q61782	CON__P02533;P02533	21;21;9;9;9;9;7;4	17;17;6;6;8;6;3;4	10;10;3;3;4;3;0;2	Keratin, type I cytoskeletal 14	KRT14	;K1C14_HUMAN Keratin, type I cytoskeletal 14 OS=Homo sapiens OX=9606 GN=KRT14 PE=1 SV=4	8	21	17	10	6	4	3	13	9	15	9	13	14	18	16	15	5	4	2	11	7	12	6	10	11	16	13	12	1	1	0	4	2	7	3	7	6	9	6	7	46.6	41.3
CON__P02538;P02538;CON__P48668;CON__P04259;P48668	CON__P02538;P02538;CON__P48668;CON__P04259;P48668	25;25;23;23;23	15;15;13;13;13	2;2;1;0;1	Keratin, type II cytoskeletal 6A;Keratin, type II cytoskeletal 6C	KRT6A;KRT6C	;K2C6A_HUMAN Keratin, type II cytoskeletal 6A OS=Homo sapiens OX=9606 GN=KRT6A PE=1 SV=3;;;K2C6C_HUMAN Keratin, type II cytoskeletal 6C OS=Homo sapiens OX=9606 GN=KRT6C PE=1 SV=3	5	25	15	2	9	4	5	12	13	17	12	11	15	21	15	15	3	1	2	5	6	10	5	3	8	12	9	6	0	0	0	0	0	2	1	0	0	1	0	1	40.8	29.3
CON__P02662	CON__P02662	4	4	4				1	4	4	4	3	4	3	4	4	4	3	4	3	4	4	4	3	4	3	4	4	4	3	4	3	4	4	4	3	4	3	4	4	4	3	4	3	4	4	4	28.1	28.1
CON__P02663	CON__P02663	5	5	5				1	5	5	5	3	2	2	1	1	2	2	3	2	2	1	3	3	2	2	1	1	2	2	3	2	2	1	3	3	2	2	1	1	2	2	3	2	2	1	3	28.5	28.5
CON__P02666	CON__P02666	2	2	2				1	2	2	2	1	0	1	1	1	1	1	1	1	2	1	1	1	0	1	1	1	1	1	1	1	2	1	1	1	0	1	1	1	1	1	1	1	2	1	1	12.4	12.4
CON__P02668	CON__P02668	4	4	4				1	4	4	4	3	0	0	1	0	1	1	1	1	1	1	1	3	0	0	1	0	1	1	1	1	1	1	1	3	0	0	1	0	1	1	1	1	1	1	1	30.2	30.2
CON__P02672	CON__P02672	7	7	7				1	7	7	7	1	3	1	6	6	5	0	1	1	2	2	2	1	3	1	6	6	5	0	1	1	2	2	2	1	3	1	6	6	5	0	1	1	2	2	2	12.4	12.4
CON__P02676	CON__P02676	9	9	8				1	9	9	8	0	1	0	8	8	8	0	0	0	0	1	0	0	1	0	8	8	8	0	0	0	0	1	0	0	1	0	7	8	7	0	0	0	0	1	0	23.2	23.2
CON__P02754	CON__P02754	5	5	5				1	5	5	5	4	4	3	2	1	3	1	3	1	5	5	4	4	4	3	2	1	3	1	3	1	5	5	4	4	4	3	2	1	3	1	3	1	5	5	4	28.4	28.4
CON__P02768-1;P02768	CON__P02768-1;P02768	36;36	31;31	31;31	Serum albumin	ALB	;ALBU_HUMAN Albumin OS=Homo sapiens OX=9606 GN=ALB PE=1 SV=2	2	36	31	31	4	5	5	5	5	36	6	7	6	7	6	7	0	1	0	0	0	31	1	2	1	2	1	2	0	1	0	0	0	31	1	2	1	2	1	2	65	58.8
CON__P02769	CON__P02769	46	46	41				1	46	46	41	28	25	26	39	38	39	31	44	39	41	40	37	28	25	26	39	38	39	31	44	39	41	40	37	24	21	21	34	33	34	26	39	34	36	35	32	72.5	72.5
CON__P02777	CON__P02777	4	4	4				1	4	4	4	2	3	2	3	3	3	3	1	4	2	3	3	2	3	2	3	3	3	3	1	4	2	3	3	2	3	2	3	3	3	3	1	4	2	3	3	16.1	16.1
CON__P05784	CON__P05784	5	2	0				1	5	2	0	1	1	3	2	4	3	4	3	4	4	4	4	0	1	1	1	1	1	2	0	1	2	1	1	0	0	0	0	0	0	0	0	0	0	0	0	10.4	5
CON__P05787;P05787;CON__H-INV:HIT000292931;CON__Q9H552;CON__Q9DCV7;CON__Q3KNV1;CON__P08729;P08729;CON__H-INV:HIT000016045;CON__REFSEQ:XP_092267;P14136	CON__P05787;P05787;CON__H-INV:HIT000292931	14;14;8;6;4;4;4;4;2;1;1	7;7;5;2;0;0;0;0;0;1;0	7;7;5;2;0;0;0;0;0;1;0	Keratin, type II cytoskeletal 8	KRT8	;K2C8_HUMAN Keratin, type II cytoskeletal 8 OS=Homo sapiens OX=9606 GN=KRT8 PE=1 SV=7;	11	14	7	7	8	4	6	8	8	7	6	10	10	9	9	10	3	2	3	4	3	3	2	5	5	4	6	6	3	2	3	4	3	3	2	5	5	4	6	6	25.1	16.4
CON__P06868	CON__P06868	2	2	2				1	2	2	2	0	2	0	0	0	0	0	0	0	0	0	0	0	2	0	0	0	0	0	0	0	0	0	0	0	2	0	0	0	0	0	0	0	0	0	0	2.7	2.7
CON__P08727;CON__P19001;P08727	CON__P08727;CON__P19001;P08727	6;6;6	1;1;1	0;0;0	Keratin, type I cytoskeletal 19	KRT19	;;K1C19_HUMAN Keratin, type I cytoskeletal 19 OS=Homo sapiens OX=9606 GN=KRT19 PE=1 SV=4	3	6	1	0	3	2	4	3	5	3	4	4	4	4	5	6	0	0	1	0	1	0	0	1	1	1	1	1	0	0	0	0	0	0	0	0	0	0	0	0	10.8	2.2
CON__P08779;P08779;CON__Q9Z2K1;CON__Q3ZAW8	CON__P08779;P08779	17;17;6;6	6;6;1;1	6;6;1;1	Keratin, type I cytoskeletal 16	KRT16	;K1C16_HUMAN Keratin, type I cytoskeletal 16 OS=Homo sapiens OX=9606 GN=KRT16 PE=1 SV=4	4	17	6	6	6	3	3	12	7	12	8	6	8	14	11	9	1	0	0	3	0	4	2	0	0	5	1	1	1	0	0	3	0	4	2	0	0	5	1	1	39.5	19.7
CON__P12763;P02765	CON__P12763	4;1	4;1	4;1				2	4	4	4	2	2	1	2	1	1	3	2	4	4	4	2	2	2	1	2	1	1	3	2	4	4	4	2	2	2	1	2	1	1	3	2	4	4	4	2	13.4	13.4
CON__P13645;P13645;CON__Q148H6;CON__Q7Z3Y7;Q7Z3Y7;CON__Q7Z3Z0;CON__Q7Z3Y8;CON__Q99456;CON__Q2M2I5;Q7Z3Z0;Q7Z3Y8;Q99456;Q2M2I5;CON__A2AB72;CON__Q7Z3Y9;Q7Z3Y9	CON__P13645;P13645	34;34;3;3;3;2;2;2;2;2;2;2;2;1;1;1	34;34;3;3;3;2;2;2;2;2;2;2;2;1;1;1	23;23;1;1;1;1;1;0;0;1;1;0;0;0;0;0	Keratin, type I cytoskeletal 10	KRT10	;K1C10_HUMAN Keratin, type I cytoskeletal 10 OS=Homo sapiens OX=9606 GN=KRT10 PE=1 SV=6	16	34	34	23	20	20	19	25	27	31	26	25	27	30	30	29	20	20	19	25	27	31	26	25	27	30	30	29	14	15	13	19	21	23	19	16	18	22	21	19	60.5	60.5
CON__P13647;P13647	CON__P13647;P13647	22;22	11;11	3;3	Keratin, type II cytoskeletal 5	KRT5	;K2C5_HUMAN Keratin, type II cytoskeletal 5 OS=Homo sapiens OX=9606 GN=KRT5 PE=1 SV=3	2	22	11	3	11	6	8	14	14	16	10	16	14	20	15	20	5	3	3	7	5	8	4	7	6	9	7	9	1	2	2	3	2	3	2	3	2	3	3	2	36.8	21.5
CON__P15497;P02647	CON__P15497	10;1	10;1	10;1				2	10	10	10	5	8	7	8	9	6	6	6	8	7	7	9	5	8	7	8	9	6	6	6	8	7	7	9	5	8	7	8	9	6	6	6	8	7	7	9	41.5	41.5
CON__P17690	CON__P17690	2	2	2				1	2	2	2	0	0	0	0	0	0	1	0	1	0	0	1	0	0	0	0	0	0	1	0	1	0	0	1	0	0	0	0	0	0	1	0	1	0	0	1	7	7
CON__P17697	CON__P17697	1	1	1				1	1	1	1	0	1	1	0	0	0	0	0	0	0	0	0	0	1	1	0	0	0	0	0	0	0	0	0	0	1	1	0	0	0	0	0	0	0	0	0	2.7	2.7
CON__P28800;P08697	CON__P28800	5;1	5;1	5;1				2	5	5	5	0	0	0	3	4	3	0	2	1	1	1	1	0	0	0	3	4	3	0	2	1	1	1	1	0	0	0	3	4	3	0	2	1	1	1	1	13.6	13.6
CON__P34955	CON__P34955	5	5	5				1	5	5	5	2	2	1	2	2	2	2	2	4	2	2	3	2	2	1	2	2	2	2	2	4	2	2	3	2	2	1	2	2	2	2	2	4	2	2	3	13.7	13.7
CON__P35527;P35527	CON__P35527;P35527	29;29	28;28	28;28	Keratin, type I cytoskeletal 9	KRT9	;K1C9_HUMAN Keratin, type I cytoskeletal 9 OS=Homo sapiens OX=9606 GN=KRT9 PE=1 SV=3	2	29	28	28	16	12	12	26	22	24	17	25	20	25	20	21	16	12	11	25	21	23	16	24	19	25	19	20	16	12	11	25	21	23	16	24	19	25	19	20	53.1	53.1
CON__P35908v2;P35908;CON__P35908;CON__Q6NXH9;CON__Q9R0H5;CON__Q7Z794;CON__P19013;P19013;Q7Z794;CON__REFSEQ:XP_932229	CON__P35908v2;P35908;CON__P35908	36;36;35;4;2;2;2;2;2;1	34;34;33;3;1;1;2;2;1;1	23;23;22;0;0;0;0;0;0;0	Keratin, type II cytoskeletal 2 epidermal	KRT2	;K22E_HUMAN Keratin, type II cytoskeletal 2 epidermal OS=Homo sapiens OX=9606 GN=KRT2 PE=1 SV=2;	10	36	34	23	24	18	19	27	26	30	25	27	28	32	30	28	22	16	17	25	24	28	23	25	26	30	28	26	16	10	13	16	16	19	14	16	18	21	20	17	64.5	61.3
CON__P41361;P01008	CON__P41361	22;4	22;4	22;4				2	22	22	22	18	18	19	15	14	13	9	9	10	12	13	14	18	18	19	15	14	13	9	9	10	12	13	14	18	18	19	15	14	13	9	9	10	12	13	14	53.3	53.3
CON__P81644	CON__P81644	3	3	3				1	3	3	3	2	3	2	2	2	2	2	2	2	2	2	2	2	3	2	2	2	2	2	2	2	2	2	2	2	3	2	2	2	2	2	2	2	2	2	2	27	27
CON__Q03247;P02649	CON__Q03247	15;3	15;3	15;3				2	15	15	15	12	15	13	11	11	9	8	9	13	8	11	10	12	15	13	11	11	9	8	9	13	8	11	10	12	15	13	11	11	9	8	9	13	8	11	10	52.2	52.2
CON__Q0VBK2	CON__Q0VBK2	1	1	1				1	1	1	1	1	1	1	1	1	1	1	1	1	1	1	1	1	1	1	1	1	1	1	1	1	1	1	1	1	1	1	1	1	1	1	1	1	1	1	1	4.6	4.6
CON__Q9UE12;CON__Q15323;Q15323;CON__Q9D646;CON__A2A5Y0;Q14532;CON__Q14532;CON__Q497I4;CON__Q92764;CON__O76014;O76014;Q92764	CON__Q9UE12;CON__Q15323;Q15323;CON__Q9D646;CON__A2A5Y0;Q14532;CON__Q14532	8;8;8;5;5;5;4;3;2;2;2;2	7;7;7;5;4;4;3;2;1;1;1;1	0;0;0;0;0;0;0;0;0;0;0;0	Keratin, type I cuticular Ha1;Keratin, type I cuticular Ha2	KRT31;KRT32	;;K1H1_HUMAN Keratin, type I cuticular Ha1 OS=Homo sapiens OX=9606 GN=KRT31 PE=1 SV=3;;;K1H2_HUMAN Keratin, type I cuticular Ha2 OS=Homo sapiens OX=9606 GN=KRT32 PE=1 SV=3;	12	8	7	0	1	0	1	0	1	6	1	5	1	4	1	1	0	0	1	0	0	5	0	4	0	3	0	0	0	0	0	0	0	0	0	0	0	0	0	0	18.5	16.8
CON__Q1A7A4	CON__Q1A7A4	2	2	2				1	2	2	2	1	1	1	0	0	0	0	0	1	0	0	0	1	1	1	0	0	0	0	0	1	0	0	0	1	1	1	0	0	0	0	0	1	0	0	0	1.4	1.4
CON__Q28107;P12259	CON__Q28107	38;7	38;7	38;7				2	38	38	38	28	28	25	22	21	20	16	25	26	14	22	23	28	28	25	22	21	20	16	25	26	14	22	23	28	28	25	22	21	20	16	25	26	14	22	23	20.2	20.2
CON__Q28194	CON__Q28194	23	23	8				1	23	23	8	13	13	8	18	15	14	9	14	18	15	16	12	13	13	8	18	15	14	9	14	18	15	16	12	5	4	3	7	5	4	2	5	5	5	7	3	23.2	23.2
CON__Q2KIG3;Q96IY4	CON__Q2KIG3	6;1	6;1	6;1				2	6	6	6	6	5	5	4	2	3	0	0	2	3	2	4	6	5	5	4	2	3	0	0	2	3	2	4	6	5	5	4	2	3	0	0	2	3	2	4	13.2	13.2
CON__Q2KIS7;P05452	CON__Q2KIS7;P05452	5;4	5;4	5;4	Tetranectin	CLEC3B	;TETN_HUMAN Tetranectin OS=Homo sapiens OX=9606 GN=CLEC3B PE=1 SV=3	2	5	5	5	0	0	0	1	2	1	1	1	4	2	3	5	0	0	0	1	2	1	1	1	4	2	3	5	0	0	0	1	2	1	1	1	4	2	3	5	35.6	35.6
CON__Q2KJ62	CON__Q2KJ62	12	12	1				1	12	12	1	5	5	4	5	4	3	6	6	8	3	4	5	5	5	4	5	4	3	6	6	8	3	4	5	1	0	0	1	1	0	1	0	1	0	1	0	24.2	24.2
CON__Q2KJ83;P15169	CON__Q2KJ83;P15169	4;2	4;2	4;2	Carboxypeptidase N catalytic chain	CPN1	;CBPN_HUMAN Carboxypeptidase N catalytic chain OS=Homo sapiens OX=9606 GN=CPN1 PE=1 SV=1	2	4	4	4	3	3	2	1	2	1	1	0	2	1	2	1	3	3	2	1	2	1	1	0	2	1	2	1	3	3	2	1	2	1	1	0	2	1	2	1	10.6	10.6
CON__Q2KJC7	CON__Q2KJC7	3	3	2				1	3	3	2	1	2	0	1	0	0	0	0	1	0	0	0	1	2	0	1	0	0	0	0	1	0	0	0	0	2	0	1	0	0	0	0	1	0	0	0	6.8	6.8
CON__Q2UVX4	CON__Q2UVX4	9	9	9				1	9	9	9	1	3	2	1	2	1	0	1	0	0	2	0	1	3	2	1	2	1	0	1	0	0	2	0	1	3	2	1	2	1	0	1	0	0	2	0	7.9	7.9
CON__Q7RTS7;CON__Q32MB2;Q7RTS7;Q86Y46;CON__Q14CN4-1;CON__Q6IME9;CON__Q3SY84;Q14CN4;Q3SY84	CON__Q7RTS7;CON__Q32MB2;Q7RTS7;Q86Y46;CON__Q14CN4-1;CON__Q6IME9;CON__Q3SY84;Q14CN4;Q3SY84	4;4;4;4;2;2;2;2;2	1;1;1;1;1;1;1;1;1	1;1;1;1;1;1;1;1;1	Keratin, type II cytoskeletal 74;Keratin, type II cytoskeletal 73;Keratin, type II cytoskeletal 72;Keratin, type II cytoskeletal 71	KRT74;KRT73;KRT72;KRT71	;;K2C74_HUMAN Keratin, type II cytoskeletal 74 OS=Homo sapiens OX=9606 GN=KRT74 PE=1 SV=2;K2C73_HUMAN Keratin, type II cytoskeletal 73 OS=Homo sapiens OX=9606 GN=KRT73 PE=1 SV=1;;;;K2C72_HUMAN Keratin, type II cytoskeletal 72 OS=Homo sapiens OX=9606 GN=KRT	9	4	1	1	3	1	1	2	2	3	2	3	4	4	3	4	1	0	0	0	0	1	0	0	1	1	1	1	1	0	0	0	0	1	0	0	1	1	1	1	5.3	2.3
CON__Q3SX09;CON__P02070;P68871;P02042;P69892;P69891;P02100	CON__Q3SX09	13;4;2;2;1;1;1	13;4;2;2;1;1;1	13;4;2;2;1;1;1				7	13	13	13	13	13	12	13	12	11	11	12	12	12	12	13	13	13	12	13	12	11	11	12	12	12	12	13	13	13	12	13	12	11	11	12	12	12	12	13	61.7	61.7
CON__Q3SX14;P06396	CON__Q3SX14;P06396	4;3	4;3	4;3	Gelsolin	GSN	;GELS_HUMAN Gelsolin OS=Homo sapiens OX=9606 GN=GSN PE=1 SV=1	2	4	4	4	1	1	2	2	3	1	2	3	3	2	3	2	1	1	2	2	3	1	2	3	3	2	3	2	1	1	2	2	3	1	2	3	3	2	3	2	6.3	6.3
CON__Q3SZH5	CON__Q3SZH5	2	2	2				1	2	2	2	0	2	1	1	0	0	0	0	0	1	1	1	0	2	1	1	0	0	0	0	0	1	1	1	0	2	1	1	0	0	0	0	0	1	1	1	5.4	5.4
CON__Q3T052	CON__Q3T052	13	13	13				1	13	13	13	8	9	7	8	8	8	4	7	10	9	12	8	8	9	7	8	8	8	4	7	10	9	12	8	8	9	7	8	8	8	4	7	10	9	12	8	19.1	19.1
CON__Q3ZBS7;P04004	CON__Q3ZBS7	19;4	19;4	19;4				2	19	19	19	17	16	16	17	17	18	16	15	17	15	18	17	17	16	16	17	17	18	16	15	17	15	18	17	17	16	16	17	17	18	16	15	17	15	18	17	44.2	44.2
CON__Q5XKE5;Q5XKE5	CON__Q5XKE5;Q5XKE5	8;8	1;1	0;0	Keratin, type II cytoskeletal 79	KRT79	;K2C79_HUMAN Keratin, type II cytoskeletal 79 OS=Homo sapiens OX=9606 GN=KRT79 PE=1 SV=2	2	8	1	0	4	4	4	4	5	5	5	5	4	6	3	7	0	1	1	0	0	0	1	0	0	0	0	1	0	0	0	0	0	0	0	0	0	0	0	0	12.7	1.9
CON__Q86YZ3;Q86YZ3	CON__Q86YZ3;Q86YZ3	3;3	3;3	3;3	Hornerin	HRNR	;HORN_HUMAN Hornerin OS=Homo sapiens OX=9606 GN=HRNR PE=1 SV=2	2	3	3	3	0	0	0	1	1	0	0	1	1	3	1	1	0	0	0	1	1	0	0	1	1	3	1	1	0	0	0	1	1	0	0	1	1	3	1	1	4.6	4.6
CON__Q9N2I2	CON__Q9N2I2	13	13	13				1	13	13	13	9	10	11	6	10	8	6	5	8	7	9	10	9	10	11	6	10	8	6	5	8	7	9	10	9	10	11	6	10	8	6	5	8	7	9	10	44.8	44.8
CON__Q9TRI1;P19823	CON__Q9TRI1	3;1	3;1	3;1				2	3	3	3	1	1	1	2	2	0	2	2	2	2	2	3	1	1	1	2	2	0	2	2	2	2	2	3	1	1	1	2	2	0	2	2	2	2	2	3	6.1	6.1
CON__Q9TTE1;CON__A2I7N1;CON__A2I7N0	CON__Q9TTE1;CON__A2I7N1;CON__A2I7N0	2;1;1	2;1;1	2;1;1			;;	3	2	2	2	1	1	0	0	0	0	0	0	0	0	0	0	1	1	0	0	0	0	0	0	0	0	0	0	1	1	0	0	0	0	0	0	0	0	0	0	5.4	5.4
CON__REFSEQ:XP_986630	CON__REFSEQ:XP_986630	6	1	1				1	6	1	1	1	0	1	0	1	6	1	4	1	3	1	1	0	0	0	0	0	1	0	1	0	0	0	0	0	0	0	0	0	1	0	1	0	0	0	0	11.1	2.3
CON__Streptavidin	CON__Streptavidin	9	9	9				1	9	9	9	8	7	6	8	8	8	8	7	7	7	7	7	8	7	6	8	8	8	8	7	7	7	7	7	8	7	6	8	8	8	8	7	7	7	7	7	50.6	50.6
Q13765;E9PAV3	Q13765;E9PAV3	3;3	3;3	3;3	Nascent polypeptide-associated complex subunit alpha;Nascent polypeptide-associated complex subunit alpha, muscle-specific form	NACA	NACA_HUMAN Nascent polypeptide-associated complex subunit alpha OS=Homo sapiens OX=9606 GN=NACA PE=1 SV=1;NACAM_HUMAN Nascent polypeptide-associated complex subunit alpha, muscle-specific form OS=Homo sapiens OX=9606 GN=NACA PE=1 SV=1	2	3	3	3	2	2	1	2	2	2	1	3	1	2	2	2	2	2	1	2	2	2	1	3	1	2	2	2	2	2	1	2	2	2	1	3	1	2	2	2	19.5	19.5
E9PRG8	E9PRG8	1	1	1	Uncharacterized protein C11orf98	C11orf98	CK098_HUMAN Uncharacterized protein C11orf98 OS=Homo sapiens OX=9606 GN=C11orf98 PE=4 SV=2	1	1	1	1	1	1	1	1	1	1	1	1	1	1	1	1	1	1	1	1	1	1	1	1	1	1	1	1	1	1	1	1	1	1	1	1	1	1	1	1	10.6	10.6
O00148;Q13838	O00148;Q13838	2;2	2;2	2;2	ATP-dependent RNA helicase DDX39A;Spliceosome RNA helicase DDX39B	DDX39A;DDX39B	DX39A_HUMAN ATP-dependent RNA helicase DDX39A OS=Homo sapiens OX=9606 GN=DDX39A PE=1 SV=2;DX39B_HUMAN Spliceosome RNA helicase DDX39B OS=Homo sapiens OX=9606 GN=DDX39B PE=1 SV=1	2	2	2	2	0	1	1	2	2	1	2	1	1	2	1	1	0	1	1	2	2	1	2	1	1	2	1	1	0	1	1	2	2	1	2	1	1	2	1	1	4.7	4.7
O00159	O00159	17	17	16	Unconventional myosin-Ic	MYO1C	MYO1C_HUMAN Unconventional myosin-Ic OS=Homo sapiens OX=9606 GN=MYO1C PE=1 SV=4	1	17	17	16	8	10	9	12	12	9	11	8	12	8	13	8	8	10	9	12	12	9	11	8	12	8	13	8	8	10	9	12	11	8	11	8	12	8	12	8	18.1	18.1
O00299	O00299	6	6	6	Chloride intracellular channel protein 1	CLIC1	CLIC1_HUMAN Chloride intracellular channel protein 1 OS=Homo sapiens OX=9606 GN=CLIC1 PE=1 SV=4	1	6	6	6	1	2	3	5	4	4	4	3	6	3	2	4	1	2	3	5	4	4	4	3	6	3	2	4	1	2	3	5	4	4	4	3	6	3	2	4	26.6	26.6
O00410	O00410	2	2	2	Importin-5	IPO5	IPO5_HUMAN Importin-5 OS=Homo sapiens OX=9606 GN=IPO5 PE=1 SV=4	1	2	2	2	1	0	1	1	1	1	1	2	1	1	1	1	1	0	1	1	1	1	1	2	1	1	1	1	1	0	1	1	1	1	1	2	1	1	1	1	3.6	3.6
O00429	O00429	2	2	2	Dynamin-1-like protein	DNM1L	DNM1L_HUMAN Dynamin-1-like protein OS=Homo sapiens OX=9606 GN=DNM1L PE=1 SV=2	1	2	2	2	1	1	0	0	0	0	1	0	0	0	0	0	1	1	0	0	0	0	1	0	0	0	0	0	1	1	0	0	0	0	1	0	0	0	0	0	2.6	2.6
O00468	O00468	2	2	2	Agrin;Agrin N-terminal 110 kDa subunit;Agrin C-terminal 110 kDa subunit;Agrin C-terminal 90 kDa fragment;Agrin C-terminal 22 kDa fragment	AGRN	AGRIN_HUMAN Agrin OS=Homo sapiens OX=9606 GN=AGRN PE=1 SV=6	1	2	2	2	1	0	0	0	0	0	0	0	0	0	1	0	1	0	0	0	0	0	0	0	0	0	1	0	1	0	0	0	0	0	0	0	0	0	1	0	1.3	1.3
O00488	O00488	5	5	5	Zinc finger protein 593	ZNF593	ZN593_HUMAN Zinc finger protein 593 OS=Homo sapiens OX=9606 GN=ZNF593 PE=1 SV=2	1	5	5	5	2	2	2	3	3	2	2	3	2	2	3	3	2	2	2	3	3	2	2	3	2	2	3	3	2	2	2	3	3	2	2	3	2	2	3	3	53.7	53.7
O00541	O00541	4	4	4	Pescadillo homolog	PES1	PESC_HUMAN Pescadillo homolog OS=Homo sapiens OX=9606 GN=PES1 PE=1 SV=1	1	4	4	4	2	3	1	0	0	0	0	1	1	1	2	2	2	3	1	0	0	0	0	1	1	1	2	2	2	3	1	0	0	0	0	1	1	1	2	2	6.5	6.5
O00571;O15523	O00571;O15523	12;8	11;7	11;7	ATP-dependent RNA helicase DDX3X;ATP-dependent RNA helicase DDX3Y	DDX3X;DDX3Y	DDX3X_HUMAN ATP-dependent RNA helicase DDX3X OS=Homo sapiens OX=9606 GN=DDX3X PE=1 SV=3;DDX3Y_HUMAN ATP-dependent RNA helicase DDX3Y OS=Homo sapiens OX=9606 GN=DDX3Y PE=1 SV=2	2	12	11	11	8	8	7	6	6	6	5	6	6	7	5	7	7	7	6	5	5	5	4	5	5	6	4	6	7	7	6	5	5	5	4	5	5	6	4	6	20.2	18.6
O00622	O00622	20	20	20	Protein CYR61	CYR61	CCN1_HUMAN CCN family member 1 OS=Homo sapiens OX=9606 GN=CCN1 PE=1 SV=1	1	20	20	20	18	17	16	18	20	20	16	15	18	17	19	19	18	17	16	18	20	20	16	15	18	17	19	19	18	17	16	18	20	20	16	15	18	17	19	19	62.5	62.5
P47813;O14602	P47813;O14602	1;1	1;1	1;1	Eukaryotic translation initiation factor 1A, X-chromosomal;Eukaryotic translation initiation factor 1A, Y-chromosomal	EIF1AX;EIF1AY	IF1AX_HUMAN Eukaryotic translation initiation factor 1A, X-chromosomal OS=Homo sapiens OX=9606 GN=EIF1AX PE=1 SV=2;IF1AY_HUMAN Eukaryotic translation initiation factor 1A, Y-chromosomal OS=Homo sapiens OX=9606 GN=EIF1AY PE=1 SV=4	2	1	1	1	1	1	0	0	1	1	1	0	0	0	0	0	1	1	0	0	1	1	1	0	0	0	0	0	1	1	0	0	1	1	1	0	0	0	0	0	7.6	7.6
O14936	O14936	2	2	2	Peripheral plasma membrane protein CASK	CASK	CSKP_HUMAN Peripheral plasma membrane protein CASK OS=Homo sapiens OX=9606 GN=CASK PE=1 SV=3	1	2	2	2	0	1	0	1	0	0	2	0	2	0	0	0	0	1	0	1	0	0	2	0	2	0	0	0	0	1	0	1	0	0	2	0	2	0	0	0	1.8	1.8
P19105;O14950;P24844	P19105;O14950;P24844	6;6;4	6;6;4	6;6;4	Myosin regulatory light chain 12A;Myosin regulatory light chain 12B;Myosin regulatory light polypeptide 9	MYL12A;MYL12B;MYL9	ML12A_HUMAN Myosin regulatory light chain 12A OS=Homo sapiens OX=9606 GN=MYL12A PE=1 SV=2;ML12B_HUMAN Myosin regulatory light chain 12B OS=Homo sapiens OX=9606 GN=MYL12B PE=1 SV=2;MYL9_HUMAN Myosin regulatory light polypeptide 9 OS=Homo sapiens OX=9606 GN=	3	6	6	6	2	4	3	5	5	4	5	6	5	6	4	2	2	4	3	5	5	4	5	6	5	6	4	2	2	4	3	5	5	4	5	6	5	6	4	2	40.4	40.4
O14974	O14974	4	4	4	Protein phosphatase 1 regulatory subunit 12A	PPP1R12A	MYPT1_HUMAN Protein phosphatase 1 regulatory subunit 12A OS=Homo sapiens OX=9606 GN=PPP1R12A PE=1 SV=1	1	4	4	4	0	1	1	2	2	0	1	1	3	0	1	0	0	1	1	2	2	0	1	1	3	0	1	0	0	1	1	2	2	0	1	1	3	0	1	0	5.9	5.9
O14979	O14979	2	2	2	Heterogeneous nuclear ribonucleoprotein D-like	HNRNPDL	HNRDL_HUMAN Heterogeneous nuclear ribonucleoprotein D-like OS=Homo sapiens OX=9606 GN=HNRNPDL PE=1 SV=3	1	2	2	2	0	1	0	1	1	0	0	0	0	0	0	0	0	1	0	1	1	0	0	0	0	0	0	0	0	1	0	1	1	0	0	0	0	0	0	0	5.7	5.7
O14980	O14980	5	5	5	Exportin-1	XPO1	XPO1_HUMAN Exportin-1 OS=Homo sapiens OX=9606 GN=XPO1 PE=1 SV=1	1	5	5	5	1	1	0	1	1	1	0	0	1	0	0	0	1	1	0	1	1	1	0	0	1	0	0	0	1	1	0	1	1	1	0	0	1	0	0	0	7.8	7.8
O15143	O15143	2	2	2	Actin-related protein 2/3 complex subunit 1B	ARPC1B	ARC1B_HUMAN Actin-related protein 2/3 complex subunit 1B OS=Homo sapiens OX=9606 GN=ARPC1B PE=1 SV=3	1	2	2	2	1	0	0	1	1	2	1	0	1	1	2	0	1	0	0	1	1	2	1	0	1	1	2	0	1	0	0	1	1	2	1	0	1	1	2	0	6.2	6.2
O15145	O15145	1	1	1	Actin-related protein 2/3 complex subunit 3	ARPC3	ARPC3_HUMAN Actin-related protein 2/3 complex subunit 3 OS=Homo sapiens OX=9606 GN=ARPC3 PE=1 SV=3	1	1	1	1	0	0	1	1	0	0	1	0	1	0	0	0	0	0	1	1	0	0	1	0	1	0	0	0	0	0	1	1	0	0	1	0	1	0	0	0	6.2	6.2
O15160	O15160	1	1	1	DNA-directed RNA polymerases I and III subunit RPAC1	POLR1C	RPAC1_HUMAN DNA-directed RNA polymerases I and III subunit RPAC1 OS=Homo sapiens OX=9606 GN=POLR1C PE=1 SV=1	1	1	1	1	0	0	0	0	1	0	0	0	0	0	1	1	0	0	0	0	1	0	0	0	0	0	1	1	0	0	0	0	1	0	0	0	0	0	1	1	3.8	3.8
O15231	O15231	4	4	4	Zinc finger protein 185	ZNF185	ZN185_HUMAN Zinc finger protein 185 OS=Homo sapiens OX=9606 GN=ZNF185 PE=1 SV=3	1	4	4	4	0	0	1	1	1	2	0	1	3	1	1	1	0	0	1	1	1	2	0	1	3	1	1	1	0	0	1	1	1	2	0	1	3	1	1	1	9.7	9.7
O15371	O15371	3	3	3	Eukaryotic translation initiation factor 3 subunit D	EIF3D	EIF3D_HUMAN Eukaryotic translation initiation factor 3 subunit D OS=Homo sapiens OX=9606 GN=EIF3D PE=1 SV=1	1	3	3	3	2	2	2	2	2	2	2	2	2	2	3	2	2	2	2	2	2	2	2	2	2	2	3	2	2	2	2	2	2	2	2	2	2	2	3	2	6	6
O15479;O15481;Q96LZ2;P43366;Q9UBF1	O15479	4;1;1;1;1	4;1;1;1;1	4;1;1;1;1	Melanoma-associated antigen B2	MAGEB2	MAGB2_HUMAN Melanoma-associated antigen B2 OS=Homo sapiens OX=9606 GN=MAGEB2 PE=1 SV=3	5	4	4	4	2	2	2	2	2	3	2	3	3	1	4	3	2	2	2	2	2	3	2	3	3	1	4	3	2	2	2	2	2	3	2	3	3	1	4	3	13.2	13.2
O43143	O43143	1	1	1	Pre-mRNA-splicing factor ATP-dependent RNA helicase DHX15	DHX15	DHX15_HUMAN Pre-mRNA-splicing factor ATP-dependent RNA helicase DHX15 OS=Homo sapiens OX=9606 GN=DHX15 PE=1 SV=2	1	1	1	1	0	1	0	0	0	0	0	0	0	0	0	0	0	1	0	0	0	0	0	0	0	0	0	0	0	1	0	0	0	0	0	0	0	0	0	0	1.5	1.5
O43290	O43290	1	1	1	U4/U6.U5 tri-snRNP-associated protein 1	SART1	SNUT1_HUMAN U4/U6.U5 tri-snRNP-associated protein 1 OS=Homo sapiens OX=9606 GN=SART1 PE=1 SV=1	1	1	1	1	0	1	0	0	0	0	0	0	0	0	0	0	0	1	0	0	0	0	0	0	0	0	0	0	0	1	0	0	0	0	0	0	0	0	0	0	1.1	1.1
O43390	O43390	7	7	5	Heterogeneous nuclear ribonucleoprotein R	HNRNPR	HNRPR_HUMAN Heterogeneous nuclear ribonucleoprotein R OS=Homo sapiens OX=9606 GN=HNRNPR PE=1 SV=1	1	7	7	5	3	6	4	0	2	0	2	0	3	2	3	1	3	6	4	0	2	0	2	0	3	2	3	1	2	4	3	0	1	0	1	0	1	1	1	0	12.5	12.5
O43491	O43491	7	7	6	Band 4.1-like protein 2	EPB41L2	E41L2_HUMAN Band 4.1-like protein 2 OS=Homo sapiens OX=9606 GN=EPB41L2 PE=1 SV=1	1	7	7	6	1	1	0	1	3	2	0	3	1	4	4	1	1	1	0	1	3	2	0	3	1	4	4	1	0	1	0	1	3	2	0	2	1	3	3	0	9.7	9.7
O43707;Q9H254	O43707	48;1	48;1	31;1	Alpha-actinin-4	ACTN4	ACTN4_HUMAN Alpha-actinin-4 OS=Homo sapiens OX=9606 GN=ACTN4 PE=1 SV=2	2	48	48	31	25	29	26	40	40	40	28	36	46	35	39	33	25	29	26	40	40	40	28	36	46	35	39	33	13	17	15	24	24	25	17	24	31	22	25	20	60.7	60.7
O43709	O43709	5	5	5	Probable 18S rRNA (guanine-N(7))-methyltransferase	WBSCR22	BUD23_HUMAN Probable 18S rRNA (guanine-N(7))-methyltransferase OS=Homo sapiens OX=9606 GN=BUD23 PE=1 SV=2	1	5	5	5	3	2	1	3	4	3	1	2	3	2	2	2	3	2	1	3	4	3	1	2	3	2	2	2	3	2	1	3	4	3	1	2	3	2	2	2	26.7	26.7
O43747	O43747	1	1	1	AP-1 complex subunit gamma-1	AP1G1	AP1G1_HUMAN AP-1 complex subunit gamma-1 OS=Homo sapiens OX=9606 GN=AP1G1 PE=1 SV=5	1	1	1	1	0	0	1	0	0	0	0	0	0	0	0	0	0	0	1	0	0	0	0	0	0	0	0	0	0	0	1	0	0	0	0	0	0	0	0	0	1.1	1.1
O43795	O43795	11	11	10	Unconventional myosin-Ib	MYO1B	MYO1B_HUMAN Unconventional myosin-Ib OS=Homo sapiens OX=9606 GN=MYO1B PE=1 SV=3	1	11	11	10	1	5	3	5	6	4	5	5	7	4	5	6	1	5	3	5	6	4	5	5	7	4	5	6	0	4	2	5	5	3	4	4	6	3	4	5	10.4	10.4
O43854	O43854	9	9	9	EGF-like repeat and discoidin I-like domain-containing protein 3	EDIL3	EDIL3_HUMAN EGF-like repeat and discoidin I-like domain-containing protein 3 OS=Homo sapiens OX=9606 GN=EDIL3 PE=1 SV=1	1	9	9	9	3	4	4	4	3	2	1	2	4	1	3	4	3	4	4	4	3	2	1	2	4	1	3	4	3	4	4	4	3	2	1	2	4	1	3	4	21.7	21.7
O60506	O60506	5	3	3	Heterogeneous nuclear ribonucleoprotein Q	SYNCRIP	HNRPQ_HUMAN Heterogeneous nuclear ribonucleoprotein Q OS=Homo sapiens OX=9606 GN=SYNCRIP PE=1 SV=2	1	5	3	3	2	4	3	2	3	0	2	2	5	3	3	2	1	2	2	2	2	0	1	2	3	2	1	1	1	2	2	2	2	0	1	2	3	2	1	1	9	5.9
O60568	O60568	10	10	10	Procollagen-lysine,2-oxoglutarate 5-dioxygenase 3	PLOD3	PLOD3_HUMAN Multifunctional procollagen lysine hydroxylase and glycosyltransferase LH3 OS=Homo sapiens OX=9606 GN=PLOD3 PE=1 SV=1	1	10	10	10	6	9	4	3	2	2	2	3	2	2	3	3	6	9	4	3	2	2	2	3	2	2	3	3	6	9	4	3	2	2	2	3	2	2	3	3	15.6	15.6
O60610	O60610	1	1	1	Protein diaphanous homolog 1	DIAPH1	DIAP1_HUMAN Protein diaphanous homolog 1 OS=Homo sapiens OX=9606 GN=DIAPH1 PE=1 SV=2	1	1	1	1	0	0	0	1	0	1	0	0	0	1	0	0	0	0	0	1	0	1	0	0	0	1	0	0	0	0	0	1	0	1	0	0	0	1	0	0	0.9	0.9
O60841	O60841	1	1	1	Eukaryotic translation initiation factor 5B	EIF5B	IF2P_HUMAN Eukaryotic translation initiation factor 5B OS=Homo sapiens OX=9606 GN=EIF5B PE=1 SV=4	1	1	1	1	0	1	0	0	0	0	0	0	0	0	0	0	0	1	0	0	0	0	0	0	0	0	0	0	0	1	0	0	0	0	0	0	0	0	0	0	1	1
O75083	O75083	2	2	2	WD repeat-containing protein 1	WDR1	WDR1_HUMAN WD repeat-containing protein 1 OS=Homo sapiens OX=9606 GN=WDR1 PE=1 SV=4	1	2	2	2	1	0	0	0	0	1	0	0	1	0	0	0	1	0	0	0	0	1	0	0	1	0	0	0	1	0	0	0	0	1	0	0	1	0	0	0	4	4
O75122;Q7Z460	O75122;Q7Z460	2;1	2;1	2;1	CLIP-associating protein 2;CLIP-associating protein 1	CLASP2;CLASP1	CLAP2_HUMAN CLIP-associating protein 2 OS=Homo sapiens OX=9606 GN=CLASP2 PE=1 SV=3;CLAP1_HUMAN CLIP-associating protein 1 OS=Homo sapiens OX=9606 GN=CLASP1 PE=1 SV=1	2	2	2	2	2	1	0	0	0	0	0	0	1	0	0	0	2	1	0	0	0	0	0	0	1	0	0	0	2	1	0	0	0	0	0	0	1	0	0	0	1.4	1.4
O75369	O75369	37	28	28	Filamin-B	FLNB	FLNB_HUMAN Filamin-B OS=Homo sapiens OX=9606 GN=FLNB PE=1 SV=2	1	37	28	28	23	20	22	22	22	14	17	22	26	16	23	21	17	15	16	16	16	8	11	13	17	10	17	13	17	15	16	16	16	8	11	13	17	10	17	13	17.8	14
O75534	O75534	2	2	2	Cold shock domain-containing protein E1	CSDE1	CSDE1_HUMAN Cold shock domain-containing protein E1 OS=Homo sapiens OX=9606 GN=CSDE1 PE=1 SV=2	1	2	2	2	1	2	1	0	0	0	0	0	1	0	0	0	1	2	1	0	0	0	0	0	1	0	0	0	1	2	1	0	0	0	0	0	1	0	0	0	2.3	2.3
O75643	O75643	3	3	3	U5 small nuclear ribonucleoprotein 200 kDa helicase	SNRNP200	U520_HUMAN U5 small nuclear ribonucleoprotein 200 kDa helicase OS=Homo sapiens OX=9606 GN=SNRNP200 PE=1 SV=2	1	3	3	3	0	3	0	0	0	0	0	0	1	0	0	0	0	3	0	0	0	0	0	0	1	0	0	0	0	3	0	0	0	0	0	0	1	0	0	0	1.9	1.9
O75955	O75955	4	4	4	Flotillin-1	FLOT1	FLOT1_HUMAN Flotillin-1 OS=Homo sapiens OX=9606 GN=FLOT1 PE=1 SV=3	1	4	4	4	0	1	0	0	0	0	1	0	1	2	0	1	0	1	0	0	0	0	1	0	1	2	0	1	0	1	0	0	0	0	1	0	1	2	0	1	12.4	12.4
O94915	O94915	2	2	2	Protein furry homolog-like	FRYL	FRYL_HUMAN Protein furry homolog-like OS=Homo sapiens OX=9606 GN=FRYL PE=1 SV=2	1	2	2	2	0	0	0	0	0	1	1	0	1	0	0	0	0	0	0	0	0	1	1	0	1	0	0	0	0	0	0	0	0	1	1	0	1	0	0	0	0.6	0.6
O94973	O94973	12	6	6	AP-2 complex subunit alpha-2	AP2A2	AP2A2_HUMAN AP-2 complex subunit alpha-2 OS=Homo sapiens OX=9606 GN=AP2A2 PE=1 SV=2	1	12	6	6	4	8	4	8	8	5	5	4	9	6	5	2	0	3	0	2	2	1	1	0	3	1	1	0	0	3	0	2	2	1	1	0	3	1	1	0	15.2	8.6
O95294	O95294	2	2	2	RasGAP-activating-like protein 1	RASAL1	RASL1_HUMAN RasGAP-activating-like protein 1 OS=Homo sapiens OX=9606 GN=RASAL1 PE=1 SV=3	1	2	2	2	1	0	0	0	1	0	0	0	0	0	0	0	1	0	0	0	1	0	0	0	0	0	0	0	1	0	0	0	1	0	0	0	0	0	0	0	2.9	2.9
O95373	O95373	5	5	5	Importin-7	IPO7	IPO7_HUMAN Importin-7 OS=Homo sapiens OX=9606 GN=IPO7 PE=1 SV=1	1	5	5	5	3	3	1	1	2	1	1	0	3	3	1	2	3	3	1	1	2	1	1	0	3	3	1	2	3	3	1	1	2	1	1	0	3	3	1	2	6	6
O95425	O95425	3	3	3	Supervillin	SVIL	SVIL_HUMAN Supervillin OS=Homo sapiens OX=9606 GN=SVIL PE=1 SV=2	1	3	3	3	0	1	1	1	1	1	1	1	2	1	1	0	0	1	1	1	1	1	1	1	2	1	1	0	0	1	1	1	1	1	1	1	2	1	1	0	2	2
O95486	O95486	1	1	1	Protein transport protein Sec24A	SEC24A	SC24A_HUMAN Protein transport protein Sec24A OS=Homo sapiens OX=9606 GN=SEC24A PE=1 SV=2	1	1	1	1	1	1	1	0	0	1	0	0	0	1	0	1	1	1	1	0	0	1	0	0	0	1	0	1	1	1	1	0	0	1	0	0	0	1	0	1	1.9	1.9
O95613	O95613	1	1	1	Pericentrin	PCNT	PCNT_HUMAN Pericentrin OS=Homo sapiens OX=9606 GN=PCNT PE=1 SV=4	1	1	1	1	1	1	1	0	0	0	0	0	0	0	0	0	1	1	1	0	0	0	0	0	0	0	0	0	1	1	1	0	0	0	0	0	0	0	0	0	0.3	0.3
O95782	O95782	26	26	20	AP-2 complex subunit alpha-1	AP2A1	AP2A1_HUMAN AP-2 complex subunit alpha-1 OS=Homo sapiens OX=9606 GN=AP2A1 PE=1 SV=3	1	26	26	20	12	13	12	16	15	12	14	15	21	11	11	9	12	13	12	16	15	12	14	15	21	11	11	9	8	8	8	10	9	8	10	11	15	6	7	7	30.7	30.7
O95819;Q8N4C8;Q9UKE5	O95819;Q8N4C8;Q9UKE5	2;1;1	2;1;1	2;1;1	Mitogen-activated protein kinase kinase kinase kinase 4;Misshapen-like kinase 1;TRAF2 and NCK-interacting protein kinase	MAP4K4;MINK1;TNIK	M4K4_HUMAN Mitogen-activated protein kinase kinase kinase kinase 4 OS=Homo sapiens OX=9606 GN=MAP4K4 PE=1 SV=2;MINK1_HUMAN Misshapen-like kinase 1 OS=Homo sapiens OX=9606 GN=MINK1 PE=1 SV=2;TNIK_HUMAN TRAF2 and NCK-interacting protein kinase OS=Homo sapien	3	2	2	2	2	1	1	2	2	2	1	1	1	1	2	2	2	1	1	2	2	2	1	1	1	1	2	2	2	1	1	2	2	2	1	1	1	1	2	2	1.5	1.5
P00338;Q6ZMR3;P07864	P00338	9;1;1	9;1;1	8;0;0	L-lactate dehydrogenase A chain	LDHA	LDHA_HUMAN L-lactate dehydrogenase A chain OS=Homo sapiens OX=9606 GN=LDHA PE=1 SV=2	3	9	9	8	4	3	3	5	5	5	5	5	4	5	4	6	4	3	3	5	5	5	5	5	4	5	4	6	3	2	3	4	4	4	4	4	3	4	3	5	30.4	30.4
P00451	P00451	2	2	2	Coagulation factor VIII;Factor VIIIa heavy chain, 200 kDa isoform;Factor VIIIa heavy chain, 92 kDa isoform;Factor VIII B chain;Factor VIIIa light chain	F8	FA8_HUMAN Coagulation factor VIII OS=Homo sapiens OX=9606 GN=F8 PE=1 SV=1	1	2	2	2	0	1	0	1	0	0	0	0	0	0	0	0	0	1	0	1	0	0	0	0	0	0	0	0	0	1	0	1	0	0	0	0	0	0	0	0	1.2	1.2
P00488	P00488	2	2	2	Coagulation factor XIII A chain	F13A1	F13A_HUMAN Coagulation factor XIII A chain OS=Homo sapiens OX=9606 GN=F13A1 PE=1 SV=4	1	2	2	2	0	0	1	1	2	2	0	1	0	0	1	1	0	0	1	1	2	2	0	1	0	0	1	1	0	0	1	1	2	2	0	1	0	0	1	1	3.6	3.6
P00558	P00558	3	3	3	Phosphoglycerate kinase 1	PGK1	PGK1_HUMAN Phosphoglycerate kinase 1 OS=Homo sapiens OX=9606 GN=PGK1 PE=1 SV=3	1	3	3	3	0	1	0	0	0	0	0	0	0	0	2	0	0	1	0	0	0	0	0	0	0	0	2	0	0	1	0	0	0	0	0	0	0	0	2	0	11.3	11.3
P00749	P00749	1	1	1	Urokinase-type plasminogen activator;Urokinase-type plasminogen activator long chain A;Urokinase-type plasminogen activator short chain A;Urokinase-type plasminogen activator chain B	PLAU	UROK_HUMAN Urokinase-type plasminogen activator OS=Homo sapiens OX=9606 GN=PLAU PE=1 SV=2	1	1	1	1	0	0	0	0	0	0	0	0	1	1	0	0	0	0	0	0	0	0	0	0	1	1	0	0	0	0	0	0	0	0	0	0	1	1	0	0	2.3	2.3
P01009	P01009	3	3	3	Alpha-1-antitrypsin;Short peptide from AAT	SERPINA1	A1AT_HUMAN Alpha-1-antitrypsin OS=Homo sapiens OX=9606 GN=SERPINA1 PE=1 SV=3	1	3	3	3	0	0	0	0	0	3	0	0	0	1	0	0	0	0	0	0	0	3	0	0	0	1	0	0	0	0	0	0	0	3	0	0	0	1	0	0	10.3	10.3
P01040	P01040	2	2	2	Cystatin-A;Cystatin-A, N-terminally processed	CSTA	CYTA_HUMAN Cystatin-A OS=Homo sapiens OX=9606 GN=CSTA PE=1 SV=1	1	2	2	2	0	0	0	0	0	1	0	2	0	1	1	0	0	0	0	0	0	1	0	2	0	1	1	0	0	0	0	0	0	1	0	2	0	1	1	0	33.7	33.7
P01344	P01344	2	2	2	Insulin-like growth factor II;Insulin-like growth factor II;Insulin-like growth factor II Ala-25 Del;Preptin	IGF2	IGF2_HUMAN Insulin-like growth factor II OS=Homo sapiens OX=9606 GN=IGF2 PE=1 SV=1	1	2	2	2	2	2	2	2	2	2	2	2	2	2	2	2	2	2	2	2	2	2	2	2	2	2	2	2	2	2	2	2	2	2	2	2	2	2	2	2	13.9	13.9
P01833	P01833	3	3	3	Polymeric immunoglobulin receptor;Secretory component	PIGR	PIGR_HUMAN Polymeric immunoglobulin receptor OS=Homo sapiens OX=9606 GN=PIGR PE=1 SV=4	1	3	3	3	0	0	0	0	0	3	0	0	0	0	0	0	0	0	0	0	0	3	0	0	0	0	0	0	0	0	0	0	0	3	0	0	0	0	0	0	5.9	5.9
P01834	P01834	3	3	3	Ig kappa chain C region	IGKC	IGKC_HUMAN Immunoglobulin kappa constant OS=Homo sapiens OX=9606 GN=IGKC PE=1 SV=2	1	3	3	3	0	0	0	0	0	3	1	0	0	0	2	0	0	0	0	0	0	3	1	0	0	0	2	0	0	0	0	0	0	3	1	0	0	0	2	0	49.5	49.5
P01857	P01857	3	2	1	Ig gamma-1 chain C region	IGHG1	IGHG1_HUMAN Immunoglobulin heavy constant gamma 1 OS=Homo sapiens OX=9606 GN=IGHG1 PE=1 SV=1	1	3	2	1	0	0	0	0	0	3	0	0	0	1	0	1	0	0	0	0	0	2	0	0	0	1	0	1	0	0	0	0	0	1	0	0	0	1	0	1	10.9	7.9
P01859;P01861	P01859;P01861	4;3	4;3	2;1	Ig gamma-2 chain C region;Ig gamma-4 chain C region	IGHG2;IGHG4	IGHG2_HUMAN Immunoglobulin heavy constant gamma 2 OS=Homo sapiens OX=9606 GN=IGHG2 PE=1 SV=2;IGHG4_HUMAN Immunoglobulin heavy constant gamma 4 OS=Homo sapiens OX=9606 GN=IGHG4 PE=1 SV=1	2	4	4	2	0	1	0	0	1	4	0	0	0	0	0	0	0	1	0	0	1	4	0	0	0	0	0	0	0	0	0	0	1	2	0	0	0	0	0	0	16	16
P01871	P01871	5	5	5	Ig mu chain C region	IGHM	IGHM_HUMAN Immunoglobulin heavy constant mu OS=Homo sapiens OX=9606 GN=IGHM PE=1 SV=4	1	5	5	5	3	1	2	3	2	3	3	2	2	2	3	3	3	1	2	3	2	3	3	2	2	2	3	3	3	1	2	3	2	3	3	2	2	2	3	3	13.7	13.7
P01876;P01877	P01876;P01877	5;3	5;3	5;3	Ig alpha-1 chain C region;Ig alpha-2 chain C region	IGHA1;IGHA2	IGHA1_HUMAN Immunoglobulin heavy constant alpha 1 OS=Homo sapiens OX=9606 GN=IGHA1 PE=1 SV=2;IGHA2_HUMAN Immunoglobulin heavy constant alpha 2 OS=Homo sapiens OX=9606 GN=IGHA2 PE=1 SV=4	2	5	5	5	0	0	0	0	0	5	0	0	0	0	0	0	0	0	0	0	0	5	0	0	0	0	0	0	0	0	0	0	0	5	0	0	0	0	0	0	21.2	21.2
P02452	P02452	4	4	4	Collagen alpha-1(I) chain	COL1A1	CO1A1_HUMAN Collagen alpha-1(I) chain OS=Homo sapiens OX=9606 GN=COL1A1 PE=1 SV=5	1	4	4	4	0	1	1	3	2	2	1	1	3	1	2	1	0	1	1	3	2	2	1	1	3	1	2	1	0	1	1	3	2	2	1	1	3	1	2	1	4.7	4.7
P02462;P29400	P02462;P29400	2;1	2;1	2;1	Collagen alpha-1(IV) chain;Arresten;Collagen alpha-5(IV) chain	COL4A1;COL4A5	CO4A1_HUMAN Collagen alpha-1(IV) chain OS=Homo sapiens OX=9606 GN=COL4A1 PE=1 SV=4;CO4A5_HUMAN Collagen alpha-5(IV) chain OS=Homo sapiens OX=9606 GN=COL4A5 PE=1 SV=2	2	2	2	2	2	0	1	0	0	0	0	0	0	0	0	0	2	0	1	0	0	0	0	0	0	0	0	0	2	0	1	0	0	0	0	0	0	0	0	0	1.7	1.7
P02545;Q03252	P02545	7;1	7;1	6;0	Prelamin-A/C;Lamin-A/C	LMNA	LMNA_HUMAN Prelamin-A/C OS=Homo sapiens OX=9606 GN=LMNA PE=1 SV=1	2	7	7	6	2	2	2	4	3	2	2	0	3	2	0	1	2	2	2	4	3	2	2	0	3	2	0	1	2	2	2	3	2	1	2	0	3	2	0	1	12.5	12.5
P02656	P02656	1	1	1	Apolipoprotein C-III	APOC3	APOC3_HUMAN Apolipoprotein C-III OS=Homo sapiens OX=9606 GN=APOC3 PE=1 SV=1	1	1	1	1	1	1	1	1	1	1	1	1	1	1	1	1	1	1	1	1	1	1	1	1	1	1	1	1	1	1	1	1	1	1	1	1	1	1	1	1	16.2	16.2
P02671	P02671	2	2	2	Fibrinogen alpha chain;Fibrinopeptide A;Fibrinogen alpha chain	FGA	FIBA_HUMAN Fibrinogen alpha chain OS=Homo sapiens OX=9606 GN=FGA PE=1 SV=2	1	2	2	2	1	1	0	0	0	0	0	0	0	0	0	0	1	1	0	0	0	0	0	0	0	0	0	0	1	1	0	0	0	0	0	0	0	0	0	0	2.9	2.9
P02675	P02675	2	1	1	Fibrinogen beta chain;Fibrinopeptide B;Fibrinogen beta chain	FGB	FIBB_HUMAN Fibrinogen beta chain OS=Homo sapiens OX=9606 GN=FGB PE=1 SV=2	1	2	1	1	0	0	0	1	0	2	0	0	0	0	0	0	0	0	0	0	0	1	0	0	0	0	0	0	0	0	0	0	0	1	0	0	0	0	0	0	5.1	3.1
P02679	P02679	1	1	1	Fibrinogen gamma chain	FGG	FIBG_HUMAN Fibrinogen gamma chain OS=Homo sapiens OX=9606 GN=FGG PE=1 SV=3	1	1	1	1	1	1	1	1	1	1	0	0	0	0	0	0	1	1	1	1	1	1	0	0	0	0	0	0	1	1	1	1	1	1	0	0	0	0	0	0	2	2
P02751	P02751	77	77	77	Fibronectin;Anastellin;Ugl-Y1;Ugl-Y2;Ugl-Y3	FN1	FINC_HUMAN Fibronectin OS=Homo sapiens OX=9606 GN=FN1 PE=1 SV=5	1	77	77	77	66	66	65	63	64	66	52	64	68	54	63	63	66	66	65	63	64	66	52	64	68	54	63	63	66	66	65	63	64	66	52	64	68	54	63	63	45.3	45.3
P02786	P02786	10	10	10	Transferrin receptor protein 1;Transferrin receptor protein 1, serum form	TFRC	TFR1_HUMAN Transferrin receptor protein 1 OS=Homo sapiens OX=9606 GN=TFRC PE=1 SV=2	1	10	10	10	3	4	2	3	2	2	2	2	8	3	2	5	3	4	2	3	2	2	2	2	8	3	2	5	3	4	2	3	2	2	2	2	8	3	2	5	17.1	17.1
P02787	P02787	8	8	8	Serotransferrin	TF	TRFE_HUMAN Serotransferrin OS=Homo sapiens OX=9606 GN=TF PE=1 SV=3	1	8	8	8	0	0	0	0	0	8	0	0	0	0	0	0	0	0	0	0	0	8	0	0	0	0	0	0	0	0	0	0	0	8	0	0	0	0	0	0	14.5	14.5
P02788	P02788	3	3	3	Lactotransferrin;Lactoferricin-H;Kaliocin-1;Lactoferroxin-A;Lactoferroxin-B;Lactoferroxin-C	LTF	TRFL_HUMAN Lactotransferrin OS=Homo sapiens OX=9606 GN=LTF PE=1 SV=6	1	3	3	3	0	0	0	0	0	3	0	0	0	0	0	0	0	0	0	0	0	3	0	0	0	0	0	0	0	0	0	0	0	3	0	0	0	0	0	0	5.9	5.9
P04040	P04040	2	2	2	Catalase	CAT	CATA_HUMAN Catalase OS=Homo sapiens OX=9606 GN=CAT PE=1 SV=3	1	2	2	2	0	0	0	0	0	0	0	0	0	1	1	0	0	0	0	0	0	0	0	0	0	1	1	0	0	0	0	0	0	0	0	0	0	1	1	0	4.4	4.4
P04075	P04075	3	3	3	Fructose-bisphosphate aldolase A	ALDOA	ALDOA_HUMAN Fructose-bisphosphate aldolase A OS=Homo sapiens OX=9606 GN=ALDOA PE=1 SV=2	1	3	3	3	0	0	0	2	1	1	0	1	1	1	1	2	0	0	0	2	1	1	0	1	1	1	1	2	0	0	0	2	1	1	0	1	1	1	1	2	11	11
P04083	P04083	5	5	5	Annexin A1	ANXA1	ANXA1_HUMAN Annexin A1 OS=Homo sapiens OX=9606 GN=ANXA1 PE=1 SV=2	1	5	5	5	0	1	0	0	0	1	0	1	1	2	1	2	0	1	0	0	0	1	0	1	1	2	1	2	0	1	0	0	0	1	0	1	1	2	1	2	23.7	23.7
P04264;CON__P04264	P04264;CON__P04264	38;36	38;36	26;24	Keratin, type II cytoskeletal 1	KRT1	K2C1_HUMAN Keratin, type II cytoskeletal 1 OS=Homo sapiens OX=9606 GN=KRT1 PE=1 SV=6;	2	38	38	26	22	21	22	30	27	30	24	29	27	34	34	33	22	21	22	30	27	30	24	29	27	34	34	33	14	15	14	19	18	21	15	19	18	23	24	23	66.5	66.5
P04279;Q02383	P04279;Q02383	1;1	1;1	1;1	Semenogelin-1;Alpha-inhibin-92;Alpha-inhibin-31;Seminal basic protein;Semenogelin-2	SEMG1;SEMG2	SEMG1_HUMAN Semenogelin-1 OS=Homo sapiens OX=9606 GN=SEMG1 PE=1 SV=2;SEMG2_HUMAN Semenogelin-2 OS=Homo sapiens OX=9606 GN=SEMG2 PE=1 SV=1	2	1	1	1	0	0	0	0	0	0	0	0	1	1	1	1	0	0	0	0	0	0	0	0	1	1	1	1	0	0	0	0	0	0	0	0	1	1	1	1	4.8	4.8
P04350	P04350	12	1	0	Tubulin beta-4A chain	TUBB4A	TBB4A_HUMAN Tubulin beta-4A chain OS=Homo sapiens OX=9606 GN=TUBB4A PE=1 SV=2	1	12	1	0	9	12	10	10	10	10	9	10	10	10	8	10	0	1	0	0	0	0	0	0	1	0	0	0	0	0	0	0	0	0	0	0	0	0	0	0	38.3	4.1
P04406	P04406	9	9	8	Glyceraldehyde-3-phosphate dehydrogenase	GAPDH	G3P_HUMAN Glyceraldehyde-3-phosphate dehydrogenase OS=Homo sapiens OX=9606 GN=GAPDH PE=1 SV=3	1	9	9	8	6	7	7	7	6	6	5	7	7	5	7	7	6	7	7	7	6	6	5	7	7	5	7	7	5	7	7	7	6	6	5	7	7	5	7	7	41.2	41.2
P04632;Q96L46	P04632	3;1	3;1	3;1	Calpain small subunit 1	CAPNS1	CPNS1_HUMAN Calpain small subunit 1 OS=Homo sapiens OX=9606 GN=CAPNS1 PE=1 SV=1	2	3	3	3	1	2	3	0	0	0	0	0	0	0	0	0	1	2	3	0	0	0	0	0	0	0	0	0	1	2	3	0	0	0	0	0	0	0	0	0	11.6	11.6
P04792	P04792	3	3	3	Heat shock protein beta-1	HSPB1	HSPB1_HUMAN Heat shock protein beta-1 OS=Homo sapiens OX=9606 GN=HSPB1 PE=1 SV=2	1	3	3	3	1	2	2	3	3	3	2	2	3	1	3	2	1	2	2	3	3	3	2	2	3	1	3	2	1	2	2	3	3	3	2	2	3	1	3	2	18	18
P04899;P11488;P63096;P19087;P09471;A8MTJ3;P38405;P63092;Q5JWF2	P04899;P11488;P63096;P19087;P09471;A8MTJ3;P38405;P63092;Q5JWF2	2;1;1;1;1;1;1;1;1	2;1;1;1;1;1;1;1;1	1;0;0;0;0;0;0;0;0	Guanine nucleotide-binding protein G(i) subunit alpha-2;Guanine nucleotide-binding protein G(t) subunit alpha-1;Guanine nucleotide-binding protein G(i) subunit alpha-1;Guanine nucleotide-binding protein G(t) subunit alpha-2;Guanine nucleotide-binding protein G(o) subunit alpha;Guanine nucleotide-binding protein G(t) subunit alpha-3;Guanine nucleotide-binding protein G(olf) subunit alpha;Guanine n…	GNAI2;GNAT1;GNAI1;GNAT2;GNAO1;GNAT3;GNAL;GNAS	GNAI2_HUMAN Guanine nucleotide-binding protein G(i) subunit alpha-2 OS=Homo sapiens OX=9606 GN=GNAI2 PE=1 SV=3;GNAT1_HUMAN Guanine nucleotide-binding protein G(t) subunit alpha-1 OS=Homo sapiens OX=9606 GN=GNAT1 PE=1 SV=5;GNAI1_HUMAN Guanine nucleotide-bin	9	2	2	1	1	2	2	0	1	0	1	1	2	1	0	2	1	2	2	0	1	0	1	1	2	1	0	2	0	1	1	0	0	0	0	0	1	0	0	1	7.3	7.3
P05109	P05109	4	4	4	Protein S100-A8;Protein S100-A8, N-terminally processed	S100A8	S10A8_HUMAN Protein S100-A8 OS=Homo sapiens OX=9606 GN=S100A8 PE=1 SV=1	1	4	4	4	0	1	2	2	3	3	1	1	1	2	1	3	0	1	2	2	3	3	1	1	1	2	1	3	0	1	2	2	3	3	1	1	1	2	1	3	39.8	39.8
P05121	P05121	11	11	11	Plasminogen activator inhibitor 1	SERPINE1	PAI1_HUMAN Plasminogen activator inhibitor 1 OS=Homo sapiens OX=9606 GN=SERPINE1 PE=1 SV=1	1	11	11	11	7	8	8	11	10	10	7	9	10	9	6	8	7	8	8	11	10	10	7	9	10	9	6	8	7	8	8	11	10	10	7	9	10	9	6	8	34.1	34.1
P05198	P05198	2	2	2	Eukaryotic translation initiation factor 2 subunit 1	EIF2S1	IF2A_HUMAN Eukaryotic translation initiation factor 2 subunit 1 OS=Homo sapiens OX=9606 GN=EIF2S1 PE=1 SV=3	1	2	2	2	2	1	0	0	1	1	1	1	2	0	2	1	2	1	0	0	1	1	1	1	2	0	2	1	2	1	0	0	1	1	1	1	2	0	2	1	5.4	5.4
P05388;Q8NHW5	P05388;Q8NHW5	5;3	5;3	5;3	60S acidic ribosomal protein P0;60S acidic ribosomal protein P0-like	RPLP0;RPLP0P6	RLA0_HUMAN 60S acidic ribosomal protein P0 OS=Homo sapiens OX=9606 GN=RPLP0 PE=1 SV=1;RLA0L_HUMAN 60S acidic ribosomal protein P0-like OS=Homo sapiens OX=9606 GN=RPLP0P6 PE=5 SV=1	2	5	5	5	3	3	1	3	3	1	2	1	4	3	0	1	3	3	1	3	3	1	2	1	4	3	0	1	3	3	1	3	3	1	2	1	4	3	0	1	26.2	26.2
P05556	P05556	2	2	2	Integrin beta-1	ITGB1	ITB1_HUMAN Integrin beta-1 OS=Homo sapiens OX=9606 GN=ITGB1 PE=1 SV=2	1	2	2	2	0	0	0	0	0	1	1	1	2	1	2	2	0	0	0	0	0	1	1	1	2	1	2	2	0	0	0	0	0	1	1	1	2	1	2	2	2.5	2.5
P05976	P05976	1	1	1	Myosin light chain 1/3, skeletal muscle isoform	MYL1	MYL1_HUMAN Myosin light chain 1/3, skeletal muscle isoform OS=Homo sapiens OX=9606 GN=MYL1 PE=1 SV=3	1	1	1	1	0	0	0	0	1	0	1	0	0	0	0	0	0	0	0	0	1	0	1	0	0	0	0	0	0	0	0	0	1	0	1	0	0	0	0	0	5.7	5.7
P06576	P06576	2	2	2	ATP synthase subunit beta, mitochondrial	ATP5B	ATPB_HUMAN ATP synthase subunit beta, mitochondrial OS=Homo sapiens OX=9606 GN=ATP5F1B PE=1 SV=3	1	2	2	2	0	1	0	1	0	2	2	1	2	1	2	1	0	1	0	1	0	2	2	1	2	1	2	1	0	1	0	1	0	2	2	1	2	1	2	1	4.5	4.5
P06702	P06702	4	4	4	Protein S100-A9	S100A9	S10A9_HUMAN Protein S100-A9 OS=Homo sapiens OX=9606 GN=S100A9 PE=1 SV=1	1	4	4	4	1	0	1	1	2	3	1	1	1	3	2	1	1	0	1	1	2	3	1	1	1	3	2	1	1	0	1	1	2	3	1	1	1	3	2	1	43.9	43.9
P06703	P06703	1	1	1	Protein S100-A6	S100A6	S10A6_HUMAN Protein S100-A6 OS=Homo sapiens OX=9606 GN=S100A6 PE=1 SV=1	1	1	1	1	0	0	0	0	1	1	1	1	1	0	1	0	0	0	0	0	1	1	1	1	1	0	1	0	0	0	0	0	1	1	1	1	1	0	1	0	18.9	18.9
P06732	P06732	1	1	1	Creatine kinase M-type;Creatine kinase M-type, N-terminally processed	CKM	KCRM_HUMAN Creatine kinase M-type OS=Homo sapiens OX=9606 GN=CKM PE=1 SV=2	1	1	1	1	0	0	0	1	0	0	0	0	0	0	0	0	0	0	0	1	0	0	0	0	0	0	0	0	0	0	0	1	0	0	0	0	0	0	0	0	4.5	4.5
P06733;P13929;P09104	P06733	5;1;1	5;1;1	5;1;1	Alpha-enolase	ENO1	ENOA_HUMAN Alpha-enolase OS=Homo sapiens OX=9606 GN=ENO1 PE=1 SV=2	3	5	5	5	1	4	2	3	3	2	3	2	2	3	2	1	1	4	2	3	3	2	3	2	2	3	2	1	1	4	2	3	3	2	3	2	2	3	2	1	14.5	14.5
P06748	P06748	5	5	5	Nucleophosmin	NPM1	NPM_HUMAN Nucleophosmin OS=Homo sapiens OX=9606 GN=NPM1 PE=1 SV=2	1	5	5	5	1	3	1	3	3	3	4	1	1	2	1	1	1	3	1	3	3	3	4	1	1	2	1	1	1	3	1	3	3	3	4	1	1	2	1	1	25.9	25.9
P06753	P06753	7	4	4	Tropomyosin alpha-3 chain	TPM3	TPM3_HUMAN Tropomyosin alpha-3 chain OS=Homo sapiens OX=9606 GN=TPM3 PE=1 SV=2	1	7	4	4	4	3	4	6	4	7	3	7	6	6	5	6	2	1	1	3	1	4	1	4	3	3	2	3	2	1	1	3	1	4	1	4	3	3	2	3	22.5	16.1
P06756	P06756	9	9	9	Integrin alpha-V;Integrin alpha-V heavy chain;Integrin alpha-V light chain	ITGAV	ITAV_HUMAN Integrin alpha-V OS=Homo sapiens OX=9606 GN=ITGAV PE=1 SV=2	1	9	9	9	6	2	3	5	7	4	4	6	6	4	4	5	6	2	3	5	7	4	4	6	6	4	4	5	6	2	3	5	7	4	4	6	6	4	4	5	9.9	9.9
P07195	P07195	4	3	3	L-lactate dehydrogenase B chain	LDHB	LDHB_HUMAN L-lactate dehydrogenase B chain OS=Homo sapiens OX=9606 GN=LDHB PE=1 SV=2	1	4	3	3	1	4	1	4	3	3	1	3	2	3	3	2	0	3	1	3	2	2	0	2	1	2	2	1	0	3	1	3	2	2	0	2	1	2	2	1	13.5	9.9
P07355;A6NMY6	P07355;A6NMY6	23;18	23;18	23;18	Annexin A2;Putative annexin A2-like protein	ANXA2;ANXA2P2	ANXA2_HUMAN Annexin A2 OS=Homo sapiens OX=9606 GN=ANXA2 PE=1 SV=2;AXA2L_HUMAN Putative annexin A2-like protein OS=Homo sapiens OX=9606 GN=ANXA2P2 PE=5 SV=2	2	23	23	23	17	18	16	19	18	19	16	14	19	20	21	19	17	18	16	19	18	19	16	14	19	20	21	19	17	18	16	19	18	19	16	14	19	20	21	19	67.8	67.8
P07384	P07384	6	6	6	Calpain-1 catalytic subunit	CAPN1	CAN1_HUMAN Calpain-1 catalytic subunit OS=Homo sapiens OX=9606 GN=CAPN1 PE=1 SV=1	1	6	6	6	4	4	3	3	5	3	5	2	2	1	4	2	4	4	3	3	5	3	5	2	2	1	4	2	4	4	3	3	5	3	5	2	2	1	4	2	8.1	8.1
P07437;Q9BVA1;Q13885;A6NNZ2	P07437;Q9BVA1;Q13885	16;11;11;4	16;11;11;4	3;0;0;0	Tubulin beta chain;Tubulin beta-2B chain;Tubulin beta-2A chain	TUBB;TUBB2B;TUBB2A	TBB5_HUMAN Tubulin beta chain OS=Homo sapiens OX=9606 GN=TUBB PE=1 SV=2;TBB2B_HUMAN Tubulin beta-2B chain OS=Homo sapiens OX=9606 GN=TUBB2B PE=1 SV=1;TBB2A_HUMAN Tubulin beta-2A chain OS=Homo sapiens OX=9606 GN=TUBB2A PE=1 SV=1	4	16	16	3	11	14	11	14	13	12	11	12	12	13	11	15	11	14	11	14	13	12	11	12	12	13	11	15	2	3	2	3	3	3	2	2	2	3	2	3	46.4	46.4
P07814	P07814	2	2	2	Bifunctional glutamate/proline--tRNA ligase;Glutamate--tRNA ligase;Proline--tRNA ligase	EPRS	SYEP_HUMAN Bifunctional glutamate/proline--tRNA ligase OS=Homo sapiens OX=9606 GN=EPRS1 PE=1 SV=5	1	2	2	2	0	0	0	1	1	0	0	2	2	0	1	0	0	0	0	1	1	0	0	2	2	0	1	0	0	0	0	1	1	0	0	2	2	0	1	0	1.6	1.6
P07900;Q14568	P07900	13;3	6;1	6;1	Heat shock protein HSP 90-alpha	HSP90AA1	HS90A_HUMAN Heat shock protein HSP 90-alpha OS=Homo sapiens OX=9606 GN=HSP90AA1 PE=1 SV=5	2	13	6	6	5	11	5	10	8	8	7	8	9	9	9	9	2	4	1	5	3	2	2	3	3	3	4	4	2	4	1	5	3	2	2	3	3	3	4	4	18.9	8.1
P07910;P0DMR1;O60812;B7ZW38;B2RXH8	P07910;P0DMR1;O60812;B7ZW38;B2RXH8	8;5;5;5;5	8;5;5;5;5	8;5;5;5;5	Heterogeneous nuclear ribonucleoproteins C1/C2;Heterogeneous nuclear ribonucleoprotein C-like 4;Heterogeneous nuclear ribonucleoprotein C-like 1;Heterogeneous nuclear ribonucleoprotein C-like 3;Heterogeneous nuclear ribonucleoprotein C-like 2	HNRNPC;HNRNPCL4;HNRNPCL1;HNRNPCL3;HNRNPCL2	HNRPC_HUMAN Heterogeneous nuclear ribonucleoproteins C1/C2 OS=Homo sapiens OX=9606 GN=HNRNPC PE=1 SV=4;HNRC4_HUMAN Heterogeneous nuclear ribonucleoprotein C-like 4 OS=Homo sapiens OX=9606 GN=HNRNPCL4 PE=3 SV=1;HNRC1_HUMAN Heterogeneous nuclear ribonucleopr	5	8	8	8	2	3	2	3	6	5	2	3	6	5	6	6	2	3	2	3	6	5	2	3	6	5	6	6	2	3	2	3	6	5	2	3	6	5	6	6	25.5	25.5
P07951;CON__Q3SX28	P07951;CON__Q3SX28	9;8	3;3	1;1	Tropomyosin beta chain	TPM2	TPM2_HUMAN Tropomyosin beta chain OS=Homo sapiens OX=9606 GN=TPM2 PE=1 SV=1;	2	9	3	1	3	4	5	7	7	6	8	8	8	6	8	6	1	1	1	2	2	2	3	3	3	1	3	2	0	0	0	0	0	0	1	1	1	0	1	0	22.2	8.8
P07996;P35442	P07996	18;1	3;1	3;1	Thrombospondin-1	THBS1	TSP1_HUMAN Thrombospondin-1 OS=Homo sapiens OX=9606 GN=THBS1 PE=1 SV=2	2	18	3	3	8	9	5	12	12	11	7	9	14	11	11	10	0	0	0	1	2	1	0	0	1	1	2	1	0	0	0	1	2	1	0	0	1	1	2	1	19.8	4.4
P61586;P08134	P61586;P08134	3;3	3;3	3;3	Transforming protein RhoA;Rho-related GTP-binding protein RhoC	RHOA;RHOC	RHOA_HUMAN Transforming protein RhoA OS=Homo sapiens OX=9606 GN=RHOA PE=1 SV=1;RHOC_HUMAN Rho-related GTP-binding protein RhoC OS=Homo sapiens OX=9606 GN=RHOC PE=1 SV=1	2	3	3	3	2	3	2	1	0	1	0	0	0	1	1	1	2	3	2	1	0	1	0	0	0	1	1	1	2	3	2	1	0	1	0	0	0	1	1	1	17.1	17.1
P08238;Q58FF7;Q58FF6;Q58FG0	P08238	22;7;3;1	22;7;3;1	13;4;0;0	Heat shock protein HSP 90-beta	HSP90AB1	HS90B_HUMAN Heat shock protein HSP 90-beta OS=Homo sapiens OX=9606 GN=HSP90AB1 PE=1 SV=4	4	22	22	13	13	18	9	14	14	14	9	9	17	13	14	17	13	18	9	14	14	14	9	9	17	13	14	17	8	9	3	8	7	6	3	3	9	6	7	10	37.4	37.4
P08567	P08567	3	3	3	Pleckstrin	PLEK	PLEK_HUMAN Pleckstrin OS=Homo sapiens OX=9606 GN=PLEK PE=1 SV=3	1	3	3	3	1	1	1	3	3	2	1	1	1	1	1	2	1	1	1	3	3	2	1	1	1	1	1	2	1	1	1	3	3	2	1	1	1	1	1	2	11.4	11.4
P08572	P08572	5	5	5	Collagen alpha-2(IV) chain;Canstatin	COL4A2	CO4A2_HUMAN Collagen alpha-2(IV) chain OS=Homo sapiens OX=9606 GN=COL4A2 PE=1 SV=4	1	5	5	5	4	3	0	1	0	1	0	0	1	0	3	0	4	3	0	1	0	1	0	0	1	0	3	0	4	3	0	1	0	1	0	0	1	0	3	0	4	4
P08648	P08648	4	4	4	Integrin alpha-5;Integrin alpha-5 heavy chain;Integrin alpha-5 light chain	ITGA5	ITA5_HUMAN Integrin alpha-5 OS=Homo sapiens OX=9606 GN=ITGA5 PE=1 SV=2	1	4	4	4	1	1	1	2	3	3	1	1	2	1	2	2	1	1	1	2	3	3	1	1	2	1	2	2	1	1	1	2	3	3	1	1	2	1	2	2	4.5	4.5
P08670;P17661;P41219;Q16352;P07196;P07197	P08670	38;5;3;1;1;1	38;5;3;1;1;1	34;2;1;0;0;0	Vimentin	VIM	VIME_HUMAN Vimentin OS=Homo sapiens OX=9606 GN=VIM PE=1 SV=4	6	38	38	34	30	28	23	32	34	34	22	27	30	28	31	26	30	28	23	32	34	34	22	27	30	28	31	26	26	26	21	30	31	31	20	24	27	26	29	24	69.5	69.5
P08708	P08708	7	7	7	40S ribosomal protein S17	RPS17	RS17_HUMAN 40S ribosomal protein S17 OS=Homo sapiens OX=9606 GN=RPS17 PE=1 SV=2	1	7	7	7	5	4	3	5	2	2	2	3	5	3	5	5	5	4	3	5	2	2	2	3	5	3	5	5	5	4	3	5	2	2	2	3	5	3	5	5	56.3	56.3
P08758	P08758	1	1	1	Annexin A5	ANXA5	ANXA5_HUMAN Annexin A5 OS=Homo sapiens OX=9606 GN=ANXA5 PE=1 SV=2	1	1	1	1	0	1	0	1	0	0	0	0	1	0	0	1	0	1	0	1	0	0	0	0	1	0	0	1	0	1	0	1	0	0	0	0	1	0	0	1	2.8	2.8
P08865	P08865	1	1	1	40S ribosomal protein SA	RPSA	RSSA_HUMAN 40S ribosomal protein SA OS=Homo sapiens OX=9606 GN=RPSA PE=1 SV=4	1	1	1	1	0	0	0	1	1	0	0	1	1	1	0	1	0	0	0	1	1	0	0	1	1	1	0	1	0	0	0	1	1	0	0	1	1	1	0	1	5.8	5.8
P09228	P09228	1	1	1	Cystatin-SA	CST2	CYTT_HUMAN Cystatin-SA OS=Homo sapiens OX=9606 GN=CST2 PE=1 SV=1	1	1	1	1	0	0	0	0	0	0	0	0	0	1	0	1	0	0	0	0	0	0	0	0	0	1	0	1	0	0	0	0	0	0	0	0	0	1	0	1	10.6	10.6
P09382	P09382	3	3	3	Galectin-1	LGALS1	LEG1_HUMAN Galectin-1 OS=Homo sapiens OX=9606 GN=LGALS1 PE=1 SV=2	1	3	3	3	1	1	1	2	2	3	1	2	2	2	2	3	1	1	1	2	2	3	1	2	2	2	2	3	1	1	1	2	2	3	1	2	2	2	2	3	25.2	25.2
P09493	P09493	8	3	3	Tropomyosin alpha-1 chain	TPM1	TPM1_HUMAN Tropomyosin alpha-1 chain OS=Homo sapiens OX=9606 GN=TPM1 PE=1 SV=2	1	8	3	3	4	3	4	7	6	8	6	7	8	6	6	6	1	0	0	2	1	3	2	2	3	2	1	1	1	0	0	2	1	3	2	2	3	2	1	1	19	7.7
P09651;Q32P51	P09651;Q32P51	5;4	5;4	5;4	Heterogeneous nuclear ribonucleoprotein A1;Heterogeneous nuclear ribonucleoprotein A1, N-terminally processed;Heterogeneous nuclear ribonucleoprotein A1-like 2	HNRNPA1;HNRNPA1L2	ROA1_HUMAN Heterogeneous nuclear ribonucleoprotein A1 OS=Homo sapiens OX=9606 GN=HNRNPA1 PE=1 SV=5;RA1L2_HUMAN Heterogeneous nuclear ribonucleoprotein A1-like 2 OS=Homo sapiens OX=9606 GN=HNRNPA1L2 PE=2 SV=2	2	5	5	5	3	3	3	3	3	3	2	2	4	3	4	4	3	3	3	3	3	3	2	2	4	3	4	4	3	3	3	3	3	3	2	2	4	3	4	4	17.5	17.5
P09661	P09661	2	2	2	U2 small nuclear ribonucleoprotein A	SNRPA1	RU2A_HUMAN U2 small nuclear ribonucleoprotein A OS=Homo sapiens OX=9606 GN=SNRPA1 PE=1 SV=2	1	2	2	2	0	1	1	0	0	0	0	0	0	0	0	0	0	1	1	0	0	0	0	0	0	0	0	0	0	1	1	0	0	0	0	0	0	0	0	0	17.3	17.3
Q71UI9;P0C0S5;Q96QV6;P16104;Q8IUE6	Q71UI9;P0C0S5;Q96QV6;P16104	4;4;2;2;1	2;2;0;0;0	2;2;0;0;0	Histone H2A.V;Histone H2A.Z;Histone H2A type 1-A;Histone H2AX	H2AFV;H2AFZ;HIST1H2AA;H2AFX	H2AV_HUMAN Histone H2A.V OS=Homo sapiens OX=9606 GN=H2AZ2 PE=1 SV=3;H2AZ_HUMAN Histone H2A.Z OS=Homo sapiens OX=9606 GN=H2AZ1 PE=1 SV=2;H2A1A_HUMAN Histone H2A type 1-A OS=Homo sapiens OX=9606 GN=H2AC1 PE=1 SV=3;H2AX_HUMAN Histone H2AX OS=Homo sapiens OX=9	5	4	2	2	3	3	3	4	4	3	2	3	4	4	4	4	1	1	1	2	2	1	1	1	2	2	2	2	1	1	1	2	2	1	1	1	2	2	2	2	43	30.5
P62987;P62979;P0CG47;P0CG48	P62987;P62979;P0CG47;P0CG48	3;3;3;3	3;3;3;3	3;3;3;3	Ubiquitin-60S ribosomal protein L40;Ubiquitin;60S ribosomal protein L40;Ubiquitin-40S ribosomal protein S27a;Ubiquitin;40S ribosomal protein S27a;Polyubiquitin-B;Ubiquitin;Polyubiquitin-C;Ubiquitin	UBA52;RPS27A;UBB;UBC	RL40_HUMAN Ubiquitin-60S ribosomal protein L40 OS=Homo sapiens OX=9606 GN=UBA52 PE=1 SV=2;RS27A_HUMAN Ubiquitin-40S ribosomal protein S27a OS=Homo sapiens OX=9606 GN=RPS27A PE=1 SV=2;UBB_HUMAN Polyubiquitin-B OS=Homo sapiens OX=9606 GN=UBB PE=1 SV=1;UBC_HU	4	3	3	3	3	3	3	3	3	3	3	3	3	3	3	3	3	3	3	3	3	3	3	3	3	3	3	3	3	3	3	3	3	3	3	3	3	3	3	3	26.6	26.6
P0DMV9;P0DMV8	P0DMV9;P0DMV8	6;6	2;2	1;1	Heat shock 70 kDa protein 1B;Heat shock 70 kDa protein 1A	HSPA1B;HSPA1A	HS71B_HUMAN Heat shock 70 kDa protein 1B OS=Homo sapiens OX=9606 GN=HSPA1B PE=1 SV=1;HS71A_HUMAN Heat shock 70 kDa protein 1A OS=Homo sapiens OX=9606 GN=HSPA1A PE=1 SV=1	2	6	2	1	4	4	4	5	4	2	3	3	5	2	4	3	2	2	2	2	2	2	1	1	2	1	2	1	1	1	1	1	1	1	0	1	1	0	1	0	12.8	4.2
P0DN76;Q01081;Q8WU68	P0DN76;Q01081;Q8WU68	2;2;1	2;2;1	2;2;1	Splicing factor U2AF 35 kDa subunit;Splicing factor U2AF 26 kDa subunit	U2AF1;U2AF1L4	U2AF5_HUMAN Splicing factor U2AF 35 kDa subunit-like protein OS=Homo sapiens OX=9606 GN=U2AF1L5 PE=1 SV=1;U2AF1_HUMAN Splicing factor U2AF 35 kDa subunit OS=Homo sapiens OX=9606 GN=U2AF1 PE=1 SV=3;U2AF4_HUMAN Splicing factor U2AF 26 kDa subunit OS=Homo sap	3	2	2	2	1	1	1	1	1	0	0	0	0	0	0	0	1	1	1	1	1	0	0	0	0	0	0	0	1	1	1	1	1	0	0	0	0	0	0	0	10.4	10.4
P0DPH8;P0DPH7;Q6PEY2	P0DPH8;P0DPH7;Q6PEY2	12;12;11	2;2;2	1;1;1	Tubulin alpha-3E chain	TUBA3E	TBA3D_HUMAN Tubulin alpha-3D chain OS=Homo sapiens OX=9606 GN=TUBA3D PE=1 SV=1;TBA3C_HUMAN Tubulin alpha-3C chain OS=Homo sapiens OX=9606 GN=TUBA3C PE=1 SV=1;TBA3E_HUMAN Tubulin alpha-3E chain OS=Homo sapiens OX=9606 GN=TUBA3E PE=1 SV=2	3	12	2	1	9	11	9	9	10	9	9	8	11	8	9	8	1	2	1	1	1	1	1	1	1	1	1	1	1	1	1	1	1	1	1	1	1	1	1	1	36.9	3.8
P0DUB6;P0DTE8;P0DTE7;P19961;P04746	P0DUB6;P0DTE8;P0DTE7;P19961;P04746	2;2;2;1;1	2;2;2;1;1	2;2;2;1;1	Alpha-amylase 2B;Pancreatic alpha-amylase	AMY2B;AMY2A	AMY1A_HUMAN Alpha-amylase 1A OS=Homo sapiens OX=9606 GN=AMY1A PE=1 SV=1;AMY1C_HUMAN Alpha-amylase 1C OS=Homo sapiens OX=9606 GN=AMY1C PE=1 SV=1;AMY1B_HUMAN Alpha-amylase 1B OS=Homo sapiens OX=9606 GN=AMY1B PE=1 SV=1;AMY2B_HUMAN Alpha-amylase 2B OS=Homo sap	5	2	2	2	0	0	0	0	0	0	0	0	0	1	2	2	0	0	0	0	0	0	0	0	0	1	2	2	0	0	0	0	0	0	0	0	0	1	2	2	5.3	5.3
P10412;P16402;P22492;Q02539;P16401	P10412;P16402	6;5;2;2;1	1;0;0;0;0	1;0;0;0;0	Histone H1.4;Histone H1.3	HIST1H1E;HIST1H1D	H14_HUMAN Histone H1.4 OS=Homo sapiens OX=9606 GN=H1-4 PE=1 SV=2;H13_HUMAN Histone H1.3 OS=Homo sapiens OX=9606 GN=H1-3 PE=1 SV=2	5	6	1	1	4	4	3	4	5	3	3	5	4	3	4	5	0	0	0	1	1	0	0	1	0	0	1	1	0	0	0	1	1	0	0	1	0	0	1	1	26.5	7.3
P10586;P23468	P10586	5;1	5;1	5;1	Receptor-type tyrosine-protein phosphatase F	PTPRF	PTPRF_HUMAN Receptor-type tyrosine-protein phosphatase F OS=Homo sapiens OX=9606 GN=PTPRF PE=1 SV=2	2	5	5	5	0	0	1	0	1	1	2	1	2	0	3	2	0	0	1	0	1	1	2	1	2	0	3	2	0	0	1	0	1	1	2	1	2	0	3	2	3.8	3.8
P10599	P10599	1	1	1	Thioredoxin	TXN	THIO_HUMAN Thioredoxin OS=Homo sapiens OX=9606 GN=TXN PE=1 SV=3	1	1	1	1	0	0	0	1	0	1	0	1	1	1	1	1	0	0	0	1	0	1	0	1	1	1	1	1	0	0	0	1	0	1	0	1	1	1	1	1	12.4	12.4
P10646	P10646	3	3	3	Tissue factor pathway inhibitor	TFPI	TFPI1_HUMAN Tissue factor pathway inhibitor OS=Homo sapiens OX=9606 GN=TFPI PE=1 SV=1	1	3	3	3	0	1	2	0	1	0	0	0	1	1	3	1	0	1	2	0	1	0	0	0	1	1	3	1	0	1	2	0	1	0	0	0	1	1	3	1	14.5	14.5
P10809	P10809	3	3	3	60 kDa heat shock protein, mitochondrial	HSPD1	CH60_HUMAN 60 kDa heat shock protein, mitochondrial OS=Homo sapiens OX=9606 GN=HSPD1 PE=1 SV=2	1	3	3	3	0	0	0	0	0	1	0	0	1	1	0	1	0	0	0	0	0	1	0	0	1	1	0	1	0	0	0	0	0	1	0	0	1	1	0	1	7.2	7.2
P10915	P10915	5	5	5	Hyaluronan and proteoglycan link protein 1	HAPLN1	HPLN1_HUMAN Hyaluronan and proteoglycan link protein 1 OS=Homo sapiens OX=9606 GN=HAPLN1 PE=2 SV=2	1	5	5	5	1	3	2	1	1	0	0	0	1	2	2	1	1	3	2	1	1	0	0	0	1	2	2	1	1	3	2	1	1	0	0	0	1	2	2	1	16.1	16.1
P11021	P11021	4	3	3	78 kDa glucose-regulated protein	HSPA5	BIP_HUMAN Endoplasmic reticulum chaperone BiP OS=Homo sapiens OX=9606 GN=HSPA5 PE=1 SV=2	1	4	3	3	0	0	0	2	2	1	1	0	2	2	2	3	0	0	0	1	1	0	1	0	1	1	1	2	0	0	0	1	1	0	1	0	1	1	1	2	6.7	6.7
P11142;P54652	P11142	16;7	16;7	13;4	Heat shock cognate 71 kDa protein	HSPA8	HSP7C_HUMAN Heat shock cognate 71 kDa protein OS=Homo sapiens OX=9606 GN=HSPA8 PE=1 SV=1	2	16	16	13	11	11	8	12	11	11	3	9	12	10	10	9	11	11	8	12	11	11	3	9	12	10	10	9	9	9	7	9	8	9	1	7	9	7	7	6	26.3	26.3
P11166	P11166	1	1	1	Solute carrier family 2, facilitated glucose transporter member 1	SLC2A1	GTR1_HUMAN Solute carrier family 2, facilitated glucose transporter member 1 OS=Homo sapiens OX=9606 GN=SLC2A1 PE=1 SV=2	1	1	1	1	0	0	0	0	0	0	0	0	1	0	0	0	0	0	0	0	0	0	0	0	1	0	0	0	0	0	0	0	0	0	0	0	1	0	0	0	1.8	1.8
P11171	P11171	1	1	1	Protein 4.1	EPB41	EPB41_HUMAN Protein 4.1 OS=Homo sapiens OX=9606 GN=EPB41 PE=1 SV=4	1	1	1	1	0	1	0	0	0	0	0	0	0	0	0	0	0	1	0	0	0	0	0	0	0	0	0	0	0	1	0	0	0	0	0	0	0	0	0	0	1.9	1.9
P11413	P11413	3	3	3	Glucose-6-phosphate 1-dehydrogenase	G6PD	G6PD_HUMAN Glucose-6-phosphate 1-dehydrogenase OS=Homo sapiens OX=9606 GN=G6PD PE=1 SV=4	1	3	3	3	0	1	1	1	0	2	0	1	0	0	0	0	0	1	1	1	0	2	0	1	0	0	0	0	0	1	1	1	0	2	0	1	0	0	0	0	4.9	4.9
P11532	P11532	1	1	1	Dystrophin	DMD	DMD_HUMAN Dystrophin OS=Homo sapiens OX=9606 GN=DMD PE=1 SV=3	1	1	1	1	1	1	1	1	1	1	0	1	1	1	1	1	1	1	1	1	1	1	0	1	1	1	1	1	1	1	1	1	1	1	0	1	1	1	1	1	0.3	0.3
P11940;Q4VXU2;Q9H361;Q13310;Q5JQF8;Q96DU9	P11940	9;4;4;3;1;1	9;4;4;3;1;1	9;4;4;3;1;1	Polyadenylate-binding protein 1	PABPC1	PABP1_HUMAN Polyadenylate-binding protein 1 OS=Homo sapiens OX=9606 GN=PABPC1 PE=1 SV=2	6	9	9	9	4	7	4	4	4	1	4	3	4	0	5	5	4	7	4	4	4	1	4	3	4	0	5	5	4	7	4	4	4	1	4	3	4	0	5	5	17.1	17.1
P12111	P12111	9	9	9	Collagen alpha-3(VI) chain	COL6A3	CO6A3_HUMAN Collagen alpha-3(VI) chain OS=Homo sapiens OX=9606 GN=COL6A3 PE=1 SV=5	1	9	9	9	0	1	2	2	4	2	0	2	4	2	2	2	0	1	2	2	4	2	0	2	4	2	2	2	0	1	2	2	4	2	0	2	4	2	2	2	4	4
P12268	P12268	1	1	1	Inosine-5-monophosphate dehydrogenase 2	IMPDH2	IMDH2_HUMAN Inosine-5-monophosphate dehydrogenase 2 OS=Homo sapiens OX=9606 GN=IMPDH2 PE=1 SV=2	1	1	1	1	0	1	0	0	0	0	1	0	1	1	0	0	0	1	0	0	0	0	1	0	1	1	0	0	0	1	0	0	0	0	1	0	1	1	0	0	2.1	2.1
P12814;P35609;Q08043	P12814	47;14;10	30;3;2	30;3;2	Alpha-actinin-1	ACTN1	ACTN1_HUMAN Alpha-actinin-1 OS=Homo sapiens OX=9606 GN=ACTN1 PE=1 SV=2	3	47	30	30	29	35	29	42	39	42	34	35	41	36	38	36	17	23	18	26	23	27	23	23	26	23	24	23	17	23	18	26	23	27	23	23	26	23	24	23	61.7	42.4
P13010	P13010	2	2	2	X-ray repair cross-complementing protein 5	XRCC5	XRCC5_HUMAN X-ray repair cross-complementing protein 5 OS=Homo sapiens OX=9606 GN=XRCC5 PE=1 SV=3	1	2	2	2	0	1	1	0	0	0	0	0	0	0	0	0	0	1	1	0	0	0	0	0	0	0	0	0	0	1	1	0	0	0	0	0	0	0	0	0	2.9	2.9
P13489	P13489	2	2	2	Ribonuclease inhibitor	RNH1	RINI_HUMAN Ribonuclease inhibitor OS=Homo sapiens OX=9606 GN=RNH1 PE=1 SV=2	1	2	2	2	0	0	0	0	0	0	0	0	0	1	2	0	0	0	0	0	0	0	0	0	0	1	2	0	0	0	0	0	0	0	0	0	0	1	2	0	5.6	5.6
P13497;O43897;Q9Y6L7	P13497;O43897;Q9Y6L7	2;1;1	2;1;1	2;1;1	Bone morphogenetic protein 1;Tolloid-like protein 1;Tolloid-like protein 2	BMP1;TLL1;TLL2	BMP1_HUMAN Bone morphogenetic protein 1 OS=Homo sapiens OX=9606 GN=BMP1 PE=1 SV=2;TLL1_HUMAN Tolloid-like protein 1 OS=Homo sapiens OX=9606 GN=TLL1 PE=1 SV=1;TLL2_HUMAN Tolloid-like protein 2 OS=Homo sapiens OX=9606 GN=TLL2 PE=1 SV=1	3	2	2	2	0	1	0	0	1	0	1	1	0	1	0	1	0	1	0	0	1	0	1	1	0	1	0	1	0	1	0	0	1	0	1	1	0	1	0	1	4.7	4.7
P13639	P13639	21	21	21	Elongation factor 2	EEF2	EF2_HUMAN Elongation factor 2 OS=Homo sapiens OX=9606 GN=EEF2 PE=1 SV=4	1	21	21	21	9	11	11	15	13	11	8	12	13	10	12	7	9	11	11	15	13	11	8	12	13	10	12	7	9	11	11	15	13	11	8	12	13	10	12	7	32.4	32.4
P13797;Q14651	P13797;Q14651	2;1	2;1	2;1	Plastin-3;Plastin-1	PLS3;PLS1	PLST_HUMAN Plastin-3 OS=Homo sapiens OX=9606 GN=PLS3 PE=1 SV=4;PLSI_HUMAN Plastin-1 OS=Homo sapiens OX=9606 GN=PLS1 PE=1 SV=2	2	2	2	2	1	0	1	1	2	1	1	1	2	2	2	2	1	0	1	1	2	1	1	1	2	2	2	2	1	0	1	1	2	1	1	1	2	2	2	2	3.3	3.3
P13987	P13987	1	1	1	CD59 glycoprotein	CD59	CD59_HUMAN CD59 glycoprotein OS=Homo sapiens OX=9606 GN=CD59 PE=1 SV=1	1	1	1	1	0	0	1	1	1	1	0	1	1	1	1	1	0	0	1	1	1	1	0	1	1	1	1	1	0	0	1	1	1	1	0	1	1	1	1	1	9.4	9.4
P14618;P30613	P14618	12;1	12;1	12;1	Pyruvate kinase PKM	PKM	KPYM_HUMAN Pyruvate kinase PKM OS=Homo sapiens OX=9606 GN=PKM PE=1 SV=4	2	12	12	12	5	7	6	6	5	5	4	4	5	6	5	6	5	7	6	6	5	5	4	4	5	6	5	6	5	7	6	6	5	5	4	4	5	6	5	6	28.6	28.6
P14625	P14625	3	2	2	Endoplasmin	HSP90B1	ENPL_HUMAN Endoplasmin OS=Homo sapiens OX=9606 GN=HSP90B1 PE=1 SV=1	1	3	2	2	1	2	1	3	3	1	3	3	3	3	3	2	0	1	0	2	2	0	2	2	2	2	2	1	0	1	0	2	2	0	2	2	2	2	2	1	4.6	3.1
P63162;P14678	P63162;P14678	2;2	2;2	2;2	Small nuclear ribonucleoprotein-associated protein N;Small nuclear ribonucleoprotein-associated proteins B and B	SNRPN;SNRPB	RSMN_HUMAN Small nuclear ribonucleoprotein-associated protein N OS=Homo sapiens OX=9606 GN=SNRPN PE=1 SV=1;RSMB_HUMAN Small nuclear ribonucleoprotein-associated proteins B and B OS=Homo sapiens OX=9606 GN=SNRPB PE=1 SV=2	2	2	2	2	0	1	1	1	1	1	1	1	2	1	1	1	0	1	1	1	1	1	1	1	2	1	1	1	0	1	1	1	1	1	1	1	2	1	1	1	9.6	9.6
P14866;Q8WVV9	P14866	10;1	10;1	10;1	Heterogeneous nuclear ribonucleoprotein L	HNRNPL	HNRPL_HUMAN Heterogeneous nuclear ribonucleoprotein L OS=Homo sapiens OX=9606 GN=HNRNPL PE=1 SV=2	2	10	10	10	1	4	2	5	5	3	2	5	3	4	6	4	1	4	2	5	5	3	2	5	3	4	6	4	1	4	2	5	5	3	2	5	3	4	6	4	25.5	25.5
P14868	P14868	2	2	2	Aspartate--tRNA ligase, cytoplasmic	DARS	SYDC_HUMAN Aspartate--tRNA ligase, cytoplasmic OS=Homo sapiens OX=9606 GN=DARS1 PE=1 SV=2	1	2	2	2	0	2	1	1	1	0	1	1	2	0	0	1	0	2	1	1	1	0	1	1	2	0	0	1	0	2	1	1	1	0	1	1	2	0	0	1	6	6
P14923	P14923	4	2	2	Junction plakoglobin	JUP	PLAK_HUMAN Junction plakoglobin OS=Homo sapiens OX=9606 GN=JUP PE=1 SV=3	1	4	2	2	1	2	2	2	2	3	0	1	1	3	3	1	0	0	0	1	0	2	0	0	0	1	1	0	0	0	0	1	0	2	0	0	0	1	1	0	6.4	4
P15311	P15311	11	5	5	Ezrin	EZR	EZRI_HUMAN Ezrin OS=Homo sapiens OX=9606 GN=EZR PE=1 SV=4	1	11	5	5	4	6	4	6	6	6	7	6	9	6	7	6	0	2	0	1	1	1	4	1	3	1	2	4	0	2	0	1	1	1	4	1	3	1	2	4	17.1	9
P15880	P15880	9	9	9	40S ribosomal protein S2	RPS2	RS2_HUMAN 40S ribosomal protein S2 OS=Homo sapiens OX=9606 GN=RPS2 PE=1 SV=2	1	9	9	9	8	8	7	7	8	7	4	5	5	6	7	5	8	8	7	7	8	7	4	5	5	6	7	5	8	8	7	7	8	7	4	5	5	6	7	5	33.8	33.8
P15924	P15924	5	5	5	Desmoplakin	DSP	DESP_HUMAN Desmoplakin OS=Homo sapiens OX=9606 GN=DSP PE=1 SV=3	1	5	5	5	1	1	0	0	0	1	0	1	1	3	1	0	1	1	0	0	0	1	0	1	1	3	1	0	1	1	0	0	0	1	0	1	1	3	1	0	1.9	1.9
P16070	P16070	3	3	3	CD44 antigen	CD44	CD44_HUMAN CD44 antigen OS=Homo sapiens OX=9606 GN=CD44 PE=1 SV=3	1	3	3	3	1	0	0	1	1	3	0	3	2	2	2	1	1	0	0	1	1	3	0	3	2	2	2	1	1	0	0	1	1	3	0	3	2	2	2	1	5.1	5.1
P16403	P16403	6	6	1	Histone H1.2	HIST1H1C	H12_HUMAN Histone H1.2 OS=Homo sapiens OX=9606 GN=H1-2 PE=1 SV=2	1	6	6	1	5	5	4	4	5	4	4	5	5	4	4	5	5	5	4	4	5	4	4	5	5	4	4	5	1	1	1	1	1	1	1	1	1	1	1	1	27.2	27.2
P16989	P16989	5	3	3	Y-box-binding protein 3	YBX3	YBOX3_HUMAN Y-box-binding protein 3 OS=Homo sapiens OX=9606 GN=YBX3 PE=1 SV=4	1	5	3	3	3	2	1	3	1	0	3	2	4	2	2	4	1	1	0	2	1	0	2	1	2	1	2	3	1	1	0	2	1	0	2	1	2	1	2	3	23.4	17.2
P17066;P48741	P17066;P48741	6;4	4;3	1;1	Heat shock 70 kDa protein 6;Putative heat shock 70 kDa protein 7	HSPA6;HSPA7	HSP76_HUMAN Heat shock 70 kDa protein 6 OS=Homo sapiens OX=9606 GN=HSPA6 PE=1 SV=2;HSP77_HUMAN Putative heat shock 70 kDa protein 7 OS=Homo sapiens OX=9606 GN=HSPA7 PE=5 SV=2	2	6	4	1	4	4	3	5	4	2	4	4	5	3	4	4	2	2	2	3	2	1	2	2	3	1	2	2	1	1	1	1	1	1	1	1	1	1	1	1	11.7	8.2
P17096	P17096	2	2	2	High mobility group protein HMG-I/HMG-Y	HMGA1	HMGA1_HUMAN High mobility group protein HMG-I/HMG-Y OS=Homo sapiens OX=9606 GN=HMGA1 PE=1 SV=3	1	2	2	2	1	0	1	2	2	2	1	1	1	1	1	1	1	0	1	2	2	2	1	1	1	1	1	1	1	0	1	2	2	2	1	1	1	1	1	1	23.4	23.4
P17612;P22694	P17612;P22694	6;5	6;5	6;5	cAMP-dependent protein kinase catalytic subunit alpha;cAMP-dependent protein kinase catalytic subunit beta	PRKACA;PRKACB	KAPCA_HUMAN cAMP-dependent protein kinase catalytic subunit alpha OS=Homo sapiens OX=9606 GN=PRKACA PE=1 SV=2;KAPCB_HUMAN cAMP-dependent protein kinase catalytic subunit beta OS=Homo sapiens OX=9606 GN=PRKACB PE=1 SV=2	2	6	6	6	0	2	4	4	0	5	5	0	6	6	0	4	0	2	4	4	0	5	5	0	6	6	0	4	0	2	4	4	0	5	5	0	6	6	0	4	14.5	14.5
P17655	P17655	3	3	3	Calpain-2 catalytic subunit	CAPN2	CAN2_HUMAN Calpain-2 catalytic subunit OS=Homo sapiens OX=9606 GN=CAPN2 PE=1 SV=6	1	3	3	3	1	2	1	0	0	0	0	0	2	0	0	0	1	2	1	0	0	0	0	0	2	0	0	0	1	2	1	0	0	0	0	0	2	0	0	0	4	4
P17812	P17812	4	4	4	CTP synthase 1	CTPS1	PYRG1_HUMAN CTP synthase 1 OS=Homo sapiens OX=9606 GN=CTPS1 PE=1 SV=2	1	4	4	4	0	0	1	1	0	0	0	0	3	0	1	0	0	0	1	1	0	0	0	0	3	0	1	0	0	0	1	1	0	0	0	0	3	0	1	0	7.4	7.4
P17844	P17844	20	20	16	Probable ATP-dependent RNA helicase DDX5	DDX5	DDX5_HUMAN Probable ATP-dependent RNA helicase DDX5 OS=Homo sapiens OX=9606 GN=DDX5 PE=1 SV=1	1	20	20	16	14	12	12	14	10	9	11	9	13	13	14	16	14	12	12	14	10	9	11	9	13	13	14	16	11	10	10	11	8	7	10	7	11	9	11	13	33.6	33.6
P17987	P17987	7	7	7	T-complex protein 1 subunit alpha	TCP1	TCPA_HUMAN T-complex protein 1 subunit alpha OS=Homo sapiens OX=9606 GN=TCP1 PE=1 SV=1	1	7	7	7	2	2	1	0	1	1	1	1	3	1	1	1	2	2	1	0	1	1	1	1	3	1	1	1	2	2	1	0	1	1	1	1	3	1	1	1	16.4	16.4
P18065	P18065	2	2	2	Insulin-like growth factor-binding protein 2	IGFBP2	IBP2_HUMAN Insulin-like growth factor-binding protein 2 OS=Homo sapiens OX=9606 GN=IGFBP2 PE=1 SV=2	1	2	2	2	2	1	1	1	1	1	0	0	0	0	1	1	2	1	1	1	1	1	0	0	0	0	1	1	2	1	1	1	1	1	0	0	0	0	1	1	6.8	6.8
P18084	P18084	7	7	7	Integrin beta-5	ITGB5	ITB5_HUMAN Integrin beta-5 OS=Homo sapiens OX=9606 GN=ITGB5 PE=1 SV=1	1	7	7	7	3	1	0	1	2	1	2	2	1	0	1	2	3	1	0	1	2	1	2	2	1	0	1	2	3	1	0	1	2	1	2	2	1	0	1	2	9.4	9.4
P18124	P18124	3	3	3	60S ribosomal protein L7	RPL7	RL7_HUMAN 60S ribosomal protein L7 OS=Homo sapiens OX=9606 GN=RPL7 PE=1 SV=1	1	3	3	3	1	3	2	2	1	1	1	1	1	1	1	2	1	3	2	2	1	1	1	1	1	1	1	2	1	3	2	2	1	1	1	1	1	1	1	2	12.1	12.1
P18206	P18206	37	37	37	Vinculin	VCL	VINC_HUMAN Vinculin OS=Homo sapiens OX=9606 GN=VCL PE=1 SV=4	1	37	37	37	21	20	25	30	27	25	22	25	32	27	27	25	21	20	25	30	27	25	22	25	32	27	27	25	21	20	25	30	27	25	22	25	32	27	27	25	40.9	40.9
P18621	P18621	6	6	6	60S ribosomal protein L17	RPL17	RL17_HUMAN 60S ribosomal protein L17 OS=Homo sapiens OX=9606 GN=RPL17 PE=1 SV=3	1	6	6	6	4	5	3	6	5	4	4	3	5	4	5	5	4	5	3	6	5	4	4	3	5	4	5	5	4	5	3	6	5	4	4	3	5	4	5	5	32.1	32.1
P19022	P19022	5	5	5	Cadherin-2	CDH2	CADH2_HUMAN Cadherin-2 OS=Homo sapiens OX=9606 GN=CDH2 PE=1 SV=4	1	5	5	5	2	2	1	3	1	5	1	2	3	2	2	2	2	2	1	3	1	5	1	2	3	2	2	2	2	2	1	3	1	5	1	2	3	2	2	2	10.5	10.5
P19338	P19338	11	11	11	Nucleolin	NCL	NUCL_HUMAN Nucleolin OS=Homo sapiens OX=9606 GN=NCL PE=1 SV=3	1	11	11	11	7	7	7	5	7	7	4	1	3	4	3	3	7	7	7	5	7	7	4	1	3	4	3	3	7	7	7	5	7	7	4	1	3	4	3	3	15.9	15.9
P19367;Q2TB90	P19367	4;1	4;1	4;1	Hexokinase-1	HK1	HXK1_HUMAN Hexokinase-1 OS=Homo sapiens OX=9606 GN=HK1 PE=1 SV=3	2	4	4	4	1	0	1	1	1	2	1	1	2	1	1	1	1	0	1	1	1	2	1	1	2	1	1	1	1	0	1	1	1	2	1	1	2	1	1	1	5.1	5.1
P20700	P20700	3	2	2	Lamin-B1	LMNB1	LMNB1_HUMAN Lamin-B1 OS=Homo sapiens OX=9606 GN=LMNB1 PE=1 SV=2	1	3	2	2	0	2	1	1	2	2	0	0	0	1	1	1	0	2	1	0	1	1	0	0	0	1	1	1	0	2	1	0	1	1	0	0	0	1	1	1	5.5	4.1
Q9UQ88;P21127	Q9UQ88;P21127	3;3	3;3	3;3	Cyclin-dependent kinase 11A;Cyclin-dependent kinase 11B	CDK11A;CDK11B	CD11A_HUMAN Cyclin-dependent kinase 11A OS=Homo sapiens OX=9606 GN=CDK11A PE=1 SV=4;CD11B_HUMAN Cyclin-dependent kinase 11B OS=Homo sapiens OX=9606 GN=CDK11B PE=1 SV=4	2	3	3	3	0	2	1	1	0	1	1	0	3	2	1	1	0	2	1	1	0	1	1	0	3	2	1	1	0	2	1	1	0	1	1	0	3	2	1	1	4.7	4.7
P21291	P21291	2	2	2	Cysteine and glycine-rich protein 1	CSRP1	CSRP1_HUMAN Cysteine and glycine-rich protein 1 OS=Homo sapiens OX=9606 GN=CSRP1 PE=1 SV=3	1	2	2	2	1	0	0	1	0	0	0	1	1	1	0	1	1	0	0	1	0	0	0	1	1	1	0	1	1	0	0	1	0	0	0	1	1	1	0	1	13	13
P21333	P21333	97	97	87	Filamin-A	FLNA	FLNA_HUMAN Filamin-A OS=Homo sapiens OX=9606 GN=FLNA PE=1 SV=4	1	97	97	87	62	55	57	68	70	70	52	68	76	60	66	66	62	55	57	68	70	70	52	68	76	60	66	66	55	50	50	63	64	63	47	59	67	54	60	59	51.4	51.4
P21399	P21399	2	2	2	Cytoplasmic aconitate hydratase	ACO1	ACOC_HUMAN Cytoplasmic aconitate hydratase OS=Homo sapiens OX=9606 GN=ACO1 PE=1 SV=3	1	2	2	2	0	1	0	0	0	0	0	1	0	0	1	0	0	1	0	0	0	0	0	1	0	0	1	0	0	1	0	0	0	0	0	1	0	0	1	0	2.2	2.2
P21741	P21741	5	5	5	Midkine	MDK	MK_HUMAN Midkine OS=Homo sapiens OX=9606 GN=MDK PE=1 SV=1	1	5	5	5	2	3	3	2	2	1	0	0	2	1	3	4	2	3	3	2	2	1	0	0	2	1	3	4	2	3	3	2	2	1	0	0	2	1	3	4	36.4	36.4
P21796	P21796	4	4	4	Voltage-dependent anion-selective channel protein 1	VDAC1	VDAC1_HUMAN Voltage-dependent anion-selective channel protein 1 OS=Homo sapiens OX=9606 GN=VDAC1 PE=1 SV=2	1	4	4	4	0	0	1	2	2	2	2	2	3	2	3	3	0	0	1	2	2	2	2	2	3	2	3	3	0	0	1	2	2	2	2	2	3	2	3	3	15.2	15.2
P21980	P21980	19	19	19	Protein-glutamine gamma-glutamyltransferase 2	TGM2	TGM2_HUMAN Protein-glutamine gamma-glutamyltransferase 2 OS=Homo sapiens OX=9606 GN=TGM2 PE=1 SV=2	1	19	19	19	11	13	14	13	13	13	7	11	18	12	13	12	11	13	14	13	13	13	7	11	18	12	13	12	11	13	14	13	13	13	7	11	18	12	13	12	31.3	31.3
P22087	P22087	8	8	6	rRNA 2-O-methyltransferase fibrillarin	FBL	FBRL_HUMAN rRNA 2-O-methyltransferase fibrillarin OS=Homo sapiens OX=9606 GN=FBL PE=1 SV=2	1	8	8	6	1	4	3	3	2	3	2	1	5	3	3	4	1	4	3	3	2	3	2	1	5	3	3	4	0	3	2	2	1	2	2	1	3	2	3	3	27.4	27.4
P22102	P22102	1	1	1	Trifunctional purine biosynthetic protein adenosine-3;Phosphoribosylamine--glycine ligase;Phosphoribosylformylglycinamidine cyclo-ligase;Phosphoribosylglycinamide formyltransferase	GART	PUR2_HUMAN Trifunctional purine biosynthetic protein adenosine-3 OS=Homo sapiens OX=9606 GN=GART PE=1 SV=1	1	1	1	1	1	0	1	0	0	0	0	0	0	0	0	0	1	0	1	0	0	0	0	0	0	0	0	0	1	0	1	0	0	0	0	0	0	0	0	0	0.9	0.9
P22234	P22234	2	2	2	Multifunctional protein ADE2;Phosphoribosylaminoimidazole-succinocarboxamide synthase;Phosphoribosylaminoimidazole carboxylase	PAICS	PUR6_HUMAN Multifunctional protein ADE2 OS=Homo sapiens OX=9606 GN=PAICS PE=1 SV=3	1	2	2	2	1	1	0	1	0	1	1	0	0	1	0	0	1	1	0	1	0	1	1	0	0	1	0	0	1	1	0	1	0	1	1	0	0	1	0	0	5.9	5.9
P22612	P22612	1	1	1	cAMP-dependent protein kinase catalytic subunit gamma	PRKACG	KAPCG_HUMAN cAMP-dependent protein kinase catalytic subunit gamma OS=Homo sapiens OX=9606 GN=PRKACG PE=1 SV=3	1	1	1	1	0	0	1	1	0	1	0	0	1	0	1	1	0	0	1	1	0	1	0	0	1	0	1	1	0	0	1	1	0	1	0	0	1	0	1	1	6.8	6.8
P22626	P22626	7	7	7	Heterogeneous nuclear ribonucleoproteins A2/B1	HNRNPA2B1	ROA2_HUMAN Heterogeneous nuclear ribonucleoproteins A2/B1 OS=Homo sapiens OX=9606 GN=HNRNPA2B1 PE=1 SV=2	1	7	7	7	4	4	1	4	1	1	1	2	3	2	4	3	4	4	1	4	1	1	1	2	3	2	4	3	4	4	1	4	1	1	1	2	3	2	4	3	31.4	31.4
P23246	P23246	16	16	15	Splicing factor, proline- and glutamine-rich	SFPQ	SFPQ_HUMAN Splicing factor, proline- and glutamine-rich OS=Homo sapiens OX=9606 GN=SFPQ PE=1 SV=2	1	16	16	15	8	5	7	9	8	9	13	7	15	12	14	13	8	5	7	9	8	9	13	7	15	12	14	13	7	5	6	8	7	8	12	6	14	11	13	12	29.1	29.1
P23396	P23396	9	9	9	40S ribosomal protein S3	RPS3	RS3_HUMAN 40S ribosomal protein S3 OS=Homo sapiens OX=9606 GN=RPS3 PE=1 SV=2	1	9	9	9	5	6	4	7	8	5	4	5	8	5	8	7	5	6	4	7	8	5	4	5	8	5	8	7	5	6	4	7	8	5	4	5	8	5	8	7	38.7	38.7
P23526	P23526	3	3	3	Adenosylhomocysteinase	AHCY	SAHH_HUMAN Adenosylhomocysteinase OS=Homo sapiens OX=9606 GN=AHCY PE=1 SV=4	1	3	3	3	1	2	2	0	1	0	0	0	1	1	1	1	1	2	2	0	1	0	0	0	1	1	1	1	1	2	2	0	1	0	0	0	1	1	1	1	6.7	6.7
P23528;Q9Y281	P23528	4;1	4;1	4;1	Cofilin-1	CFL1	COF1_HUMAN Cofilin-1 OS=Homo sapiens OX=9606 GN=CFL1 PE=1 SV=3	2	4	4	4	2	2	3	2	2	2	2	3	4	3	2	4	2	2	3	2	2	2	2	3	4	3	2	4	2	2	3	2	2	2	2	3	4	3	2	4	37.3	37.3
P24534	P24534	1	1	1	Elongation factor 1-beta	EEF1B2	EF1B_HUMAN Elongation factor 1-beta OS=Homo sapiens OX=9606 GN=EEF1B2 PE=1 SV=3	1	1	1	1	0	1	0	1	0	0	1	0	0	1	0	1	0	1	0	1	0	0	1	0	0	1	0	1	0	1	0	1	0	0	1	0	0	1	0	1	6.7	6.7
P24821	P24821	26	26	26	Tenascin	TNC	TENA_HUMAN Tenascin OS=Homo sapiens OX=9606 GN=TNC PE=1 SV=3	1	26	26	26	7	11	6	12	13	11	10	14	13	15	14	17	7	11	6	12	13	11	10	14	13	15	14	17	7	11	6	12	13	11	10	14	13	15	14	17	16.6	16.6
P25311	P25311	2	2	2	Zinc-alpha-2-glycoprotein	AZGP1	ZA2G_HUMAN Zinc-alpha-2-glycoprotein OS=Homo sapiens OX=9606 GN=AZGP1 PE=1 SV=2	1	2	2	2	0	1	0	0	0	2	0	1	0	1	0	0	0	1	0	0	0	2	0	1	0	1	0	0	0	1	0	0	0	2	0	1	0	1	0	0	7.4	7.4
P25705	P25705	2	2	2	ATP synthase subunit alpha, mitochondrial	ATP5A1	ATPA_HUMAN ATP synthase subunit alpha, mitochondrial OS=Homo sapiens OX=9606 GN=ATP5F1A PE=1 SV=1	1	2	2	2	1	0	0	2	0	1	0	0	0	0	2	1	1	0	0	2	0	1	0	0	0	0	2	1	1	0	0	2	0	1	0	0	0	0	2	1	4	4
P26022	P26022	1	1	1	Pentraxin-related protein PTX3	PTX3	PTX3_HUMAN Pentraxin-related protein PTX3 OS=Homo sapiens OX=9606 GN=PTX3 PE=1 SV=3	1	1	1	1	0	0	0	1	0	0	1	0	1	0	1	1	0	0	0	1	0	0	1	0	1	0	1	1	0	0	0	1	0	0	1	0	1	0	1	1	2.6	2.6
P26038	P26038	20	20	14	Moesin	MSN	MOES_HUMAN Moesin OS=Homo sapiens OX=9606 GN=MSN PE=1 SV=3	1	20	20	14	10	9	9	15	14	14	6	14	15	13	13	8	10	9	9	15	14	14	6	14	15	13	13	8	6	5	5	10	9	9	3	9	9	8	8	6	38.5	38.5
P26196	P26196	1	1	1	Probable ATP-dependent RNA helicase DDX6	DDX6	DDX6_HUMAN Probable ATP-dependent RNA helicase DDX6 OS=Homo sapiens OX=9606 GN=DDX6 PE=1 SV=2	1	1	1	1	0	0	0	0	0	0	0	0	1	0	0	0	0	0	0	0	0	0	0	0	1	0	0	0	0	0	0	0	0	0	0	0	1	0	0	0	5	5
P26232	P26232	4	1	1	Catenin alpha-2	CTNNA2	CTNA2_HUMAN Catenin alpha-2 OS=Homo sapiens OX=9606 GN=CTNNA2 PE=1 SV=5	1	4	1	1	1	1	1	2	0	1	1	0	2	1	1	2	0	0	0	1	0	0	0	0	1	0	0	0	0	0	0	1	0	0	0	0	1	0	0	0	5.5	1.9
P26373	P26373	2	2	2	60S ribosomal protein L13	RPL13	RL13_HUMAN 60S ribosomal protein L13 OS=Homo sapiens OX=9606 GN=RPL13 PE=1 SV=4	1	2	2	2	1	2	1	0	0	0	0	1	2	1	1	2	1	2	1	0	0	0	0	1	2	1	1	2	1	2	1	0	0	0	0	1	2	1	1	2	11.4	11.4
P26583	P26583	1	1	1	High mobility group protein B2	HMGB2	HMGB2_HUMAN High mobility group protein B2 OS=Homo sapiens OX=9606 GN=HMGB2 PE=1 SV=2	1	1	1	1	0	1	0	0	0	0	0	0	0	0	0	0	0	1	0	0	0	0	0	0	0	0	0	0	0	1	0	0	0	0	0	0	0	0	0	0	6.2	6.2
P26640	P26640	2	2	2	Valine--tRNA ligase	VARS	SYVC_HUMAN Valine--tRNA ligase OS=Homo sapiens OX=9606 GN=VARS1 PE=1 SV=4	1	2	2	2	1	2	2	1	0	1	1	1	1	0	1	0	1	2	2	1	0	1	1	1	1	0	1	0	1	2	2	1	0	1	1	1	1	0	1	0	2.5	2.5
P26641	P26641	4	4	4	Elongation factor 1-gamma	EEF1G	EF1G_HUMAN Elongation factor 1-gamma OS=Homo sapiens OX=9606 GN=EEF1G PE=1 SV=3	1	4	4	4	2	3	2	1	1	0	0	1	1	1	0	0	2	3	2	1	1	0	0	1	1	1	0	0	2	3	2	1	1	0	0	1	1	1	0	0	7.1	7.1
P27105	P27105	1	1	1	Erythrocyte band 7 integral membrane protein	STOM	STOM_HUMAN Stomatin OS=Homo sapiens OX=9606 GN=STOM PE=1 SV=3	1	1	1	1	0	0	0	0	0	1	0	0	1	0	0	0	0	0	0	0	0	1	0	0	1	0	0	0	0	0	0	0	0	1	0	0	1	0	0	0	6.6	6.6
P27348;P31946;P31947	P27348;P31946;P31947	3;2;2	1;0;0	1;0;0	14-3-3 protein theta;14-3-3 protein beta/alpha;14-3-3 protein beta/alpha, N-terminally processed;14-3-3 protein sigma	YWHAQ;YWHAB;SFN	1433T_HUMAN 14-3-3 protein theta OS=Homo sapiens OX=9606 GN=YWHAQ PE=1 SV=1;1433B_HUMAN 14-3-3 protein beta/alpha OS=Homo sapiens OX=9606 GN=YWHAB PE=1 SV=3;1433S_HUMAN 14-3-3 protein sigma OS=Homo sapiens OX=9606 GN=SFN PE=1 SV=1	3	3	1	1	1	2	2	2	2	1	1	2	3	2	3	2	0	0	0	0	0	0	1	0	1	0	1	1	0	0	0	0	0	0	1	0	1	0	1	1	13.1	5.7
P27635;Q96L21	P27635	8;3	8;3	8;3	60S ribosomal protein L10	RPL10	RL10_HUMAN 60S ribosomal protein L10 OS=Homo sapiens OX=9606 GN=RPL10 PE=1 SV=4	2	8	8	8	2	4	4	6	6	4	2	3	5	3	5	5	2	4	4	6	6	4	2	3	5	3	5	5	2	4	4	6	6	4	2	3	5	3	5	5	38.3	38.3
P27708	P27708	7	7	7	CAD protein;Glutamine-dependent carbamoyl-phosphate synthase;Aspartate carbamoyltransferase;Dihydroorotase	CAD	PYR1_HUMAN CAD protein OS=Homo sapiens OX=9606 GN=CAD PE=1 SV=3	1	7	7	7	2	4	3	0	0	0	2	1	3	1	3	1	2	4	3	0	0	0	2	1	3	1	3	1	2	4	3	0	0	0	2	1	3	1	3	1	3.7	3.7
P29279	P29279	6	6	6	Connective tissue growth factor	CTGF	CCN2_HUMAN CCN family member 2 OS=Homo sapiens OX=9606 GN=CCN2 PE=1 SV=2	1	6	6	6	5	6	4	4	4	4	2	3	2	3	3	4	5	6	4	4	4	4	2	3	2	3	3	4	5	6	4	4	4	4	2	3	2	3	3	4	22.6	22.6
P29375	P29375	2	2	2	Lysine-specific demethylase 5A	KDM5A	KDM5A_HUMAN Lysine-specific demethylase 5A OS=Homo sapiens OX=9606 GN=KDM5A PE=1 SV=3	1	2	2	2	1	1	1	1	1	1	1	1	1	1	1	2	1	1	1	1	1	1	1	1	1	1	1	2	1	1	1	1	1	1	1	1	1	1	1	2	1.1	1.1
P29692	P29692	5	5	5	Elongation factor 1-delta	EEF1D	EF1D_HUMAN Elongation factor 1-delta OS=Homo sapiens OX=9606 GN=EEF1D PE=1 SV=5	1	5	5	5	2	3	1	5	4	3	4	3	3	4	3	5	2	3	1	5	4	3	4	3	3	4	3	5	2	3	1	5	4	3	4	3	3	4	3	5	25.3	25.3
P30041	P30041	3	3	3	Peroxiredoxin-6	PRDX6	PRDX6_HUMAN Peroxiredoxin-6 OS=Homo sapiens OX=9606 GN=PRDX6 PE=1 SV=3	1	3	3	3	1	2	0	0	0	1	0	0	1	1	2	3	1	2	0	0	0	1	0	0	1	1	2	3	1	2	0	0	0	1	0	0	1	1	2	3	14.3	14.3
P30043	P30043	1	1	1	Flavin reductase (NADPH)	BLVRB	BLVRB_HUMAN Flavin reductase (NADPH) OS=Homo sapiens OX=9606 GN=BLVRB PE=1 SV=3	1	1	1	1	0	0	0	0	0	0	0	0	0	0	0	1	0	0	0	0	0	0	0	0	0	0	0	1	0	0	0	0	0	0	0	0	0	0	0	1	7.3	7.3
P30050	P30050	3	3	3	60S ribosomal protein L12	RPL12	RL12_HUMAN 60S ribosomal protein L12 OS=Homo sapiens OX=9606 GN=RPL12 PE=1 SV=1	1	3	3	3	0	0	0	2	2	1	1	1	2	0	1	3	0	0	0	2	2	1	1	1	2	0	1	3	0	0	0	2	2	1	1	1	2	0	1	3	24.8	24.8
P30153;P30154	P30153	7;2	7;2	7;2	Serine/threonine-protein phosphatase 2A 65 kDa regulatory subunit A alpha isoform	PPP2R1A	2AAA_HUMAN Serine/threonine-protein phosphatase 2A 65 kDa regulatory subunit A alpha isoform OS=Homo sapiens OX=9606 GN=PPP2R1A PE=1 SV=4	2	7	7	7	2	2	0	3	4	3	2	3	5	2	1	2	2	2	0	3	4	3	2	3	5	2	1	2	2	2	0	3	4	3	2	3	5	2	1	2	16.3	16.3
P30876	P30876	2	2	2	DNA-directed RNA polymerase II subunit RPB2	POLR2B	RPB2_HUMAN DNA-directed RNA polymerase II subunit RPB2 OS=Homo sapiens OX=9606 GN=POLR2B PE=1 SV=1	1	2	2	2	0	1	0	0	0	1	0	0	1	1	0	0	0	1	0	0	0	1	0	0	1	1	0	0	0	1	0	0	0	1	0	0	1	1	0	0	1.8	1.8
P31025;Q5VSP4	P31025;Q5VSP4	2;1	2;1	2;1	Lipocalin-1;Putative lipocalin 1-like protein 1	LCN1;LCN1P1	LCN1_HUMAN Lipocalin-1 OS=Homo sapiens OX=9606 GN=LCN1 PE=1 SV=1;LC1L1_HUMAN Putative lipocalin 1-like protein 1 OS=Homo sapiens OX=9606 GN=LCN1P1 PE=5 SV=1	2	2	2	2	0	0	0	0	0	2	0	0	0	0	0	0	0	0	0	0	0	2	0	0	0	0	0	0	0	0	0	0	0	2	0	0	0	0	0	0	10.8	10.8
P31151;Q86SG5	P31151	3;1	3;1	3;1	Protein S100-A7	S100A7	S10A7_HUMAN Protein S100-A7 OS=Homo sapiens OX=9606 GN=S100A7 PE=1 SV=4	2	3	3	3	0	1	0	0	0	1	0	0	0	1	0	0	0	1	0	0	0	1	0	0	0	1	0	0	0	1	0	0	0	1	0	0	0	1	0	0	44.6	44.6
P31431	P31431	1	1	1	Syndecan-4	SDC4	SDC4_HUMAN Syndecan-4 OS=Homo sapiens OX=9606 GN=SDC4 PE=1 SV=2	1	1	1	1	0	0	0	0	1	0	0	0	0	0	0	1	0	0	0	0	1	0	0	0	0	0	0	1	0	0	0	0	1	0	0	0	0	0	0	1	6.6	6.6
P31689	P31689	1	1	1	DnaJ homolog subfamily A member 1	DNAJA1	DNJA1_HUMAN DnaJ homolog subfamily A member 1 OS=Homo sapiens OX=9606 GN=DNAJA1 PE=1 SV=2	1	1	1	1	0	1	0	1	0	0	0	1	1	0	0	1	0	1	0	1	0	0	0	1	1	0	0	1	0	1	0	1	0	0	0	1	1	0	0	1	3.3	3.3
P31942	P31942	1	1	1	Heterogeneous nuclear ribonucleoprotein H3	HNRNPH3	HNRH3_HUMAN Heterogeneous nuclear ribonucleoprotein H3 OS=Homo sapiens OX=9606 GN=HNRNPH3 PE=1 SV=2	1	1	1	1	0	1	0	0	0	0	0	0	0	0	0	0	0	1	0	0	0	0	0	0	0	0	0	0	0	1	0	0	0	0	0	0	0	0	0	0	4.9	4.9
P31943;P52597;P55795	P31943;P52597;P55795	2;1;1	2;1;1	2;1;1	Heterogeneous nuclear ribonucleoprotein H;Heterogeneous nuclear ribonucleoprotein H, N-terminally processed;Heterogeneous nuclear ribonucleoprotein F;Heterogeneous nuclear ribonucleoprotein F, N-terminally processed;Heterogeneous nuclear ribonucleoprotein H2	HNRNPH1;HNRNPF;HNRNPH2	HNRH1_HUMAN Heterogeneous nuclear ribonucleoprotein H OS=Homo sapiens OX=9606 GN=HNRNPH1 PE=1 SV=4;HNRPF_HUMAN Heterogeneous nuclear ribonucleoprotein F OS=Homo sapiens OX=9606 GN=HNRNPF PE=1 SV=3;HNRH2_HUMAN Heterogeneous nuclear ribonucleoprotein H2 OS=H	3	2	2	2	0	1	0	1	1	0	0	0	1	1	1	1	0	1	0	1	1	0	0	0	1	1	1	1	0	1	0	1	1	0	0	0	1	1	1	1	7.6	7.6
P31944	P31944	1	1	1	Caspase-14;Caspase-14 subunit p17, mature form;Caspase-14 subunit p10, mature form;Caspase-14 subunit p20, intermediate form;Caspase-14 subunit p8, intermediate form	CASP14	CASPE_HUMAN Caspase-14 OS=Homo sapiens OX=9606 GN=CASP14 PE=1 SV=2	1	1	1	1	0	0	0	0	0	1	0	0	0	1	1	1	0	0	0	0	0	1	0	0	0	1	1	1	0	0	0	0	0	1	0	0	0	1	1	1	5.4	5.4
P32455	P32455	2	2	2	Interferon-induced guanylate-binding protein 1	GBP1	GBP1_HUMAN Guanylate-binding protein 1 OS=Homo sapiens OX=9606 GN=GBP1 PE=1 SV=2	1	2	2	2	2	0	0	0	0	0	1	0	1	0	1	0	2	0	0	0	0	0	1	0	1	0	1	0	2	0	0	0	0	0	1	0	1	0	1	0	5.2	5.2
P32969	P32969	9	9	9	60S ribosomal protein L9	RPL9	RL9_HUMAN 60S ribosomal protein L9 OS=Homo sapiens OX=9606 GN=RPL9 PE=1 SV=1	1	9	9	9	2	5	5	6	6	4	4	3	5	7	7	7	2	5	5	6	6	4	4	3	5	7	7	7	2	5	5	6	6	4	4	3	5	7	7	7	62	62
P33176;O60282;Q12840	P33176	7;2;2	7;2;2	7;2;2	Kinesin-1 heavy chain	KIF5B	KINH_HUMAN Kinesin-1 heavy chain OS=Homo sapiens OX=9606 GN=KIF5B PE=1 SV=1	3	7	7	7	5	4	1	1	1	2	1	1	2	1	3	0	5	4	1	1	1	2	1	1	2	1	3	0	5	4	1	1	1	2	1	1	2	1	3	0	9.2	9.2
P34932	P34932	1	1	1	Heat shock 70 kDa protein 4	HSPA4	HSP74_HUMAN Heat shock 70 kDa protein 4 OS=Homo sapiens OX=9606 GN=HSPA4 PE=1 SV=4	1	1	1	1	1	0	0	0	0	0	0	0	0	0	0	0	1	0	0	0	0	0	0	0	0	0	0	0	1	0	0	0	0	0	0	0	0	0	0	0	1.7	1.7
P35052	P35052	6	6	6	Glypican-1;Secreted glypican-1	GPC1	GPC1_HUMAN Glypican-1 OS=Homo sapiens OX=9606 GN=GPC1 PE=1 SV=2	1	6	6	6	2	2	2	2	3	3	2	2	3	3	3	2	2	2	2	2	3	3	2	2	3	3	3	2	2	2	2	2	3	3	2	2	3	3	3	2	17.6	17.6
P35080	P35080	1	1	1	Profilin-2	PFN2	PROF2_HUMAN Profilin-2 OS=Homo sapiens OX=9606 GN=PFN2 PE=1 SV=3	1	1	1	1	0	1	0	1	0	0	0	0	1	0	0	0	0	1	0	1	0	0	0	0	1	0	0	0	0	1	0	1	0	0	0	0	1	0	0	0	10	10
P35221	P35221	11	11	8	Catenin alpha-1	CTNNA1	CTNA1_HUMAN Catenin alpha-1 OS=Homo sapiens OX=9606 GN=CTNNA1 PE=1 SV=1	1	11	11	8	3	3	3	6	4	2	2	1	5	2	3	4	3	3	3	6	4	2	2	1	5	2	3	4	2	2	2	5	4	1	1	1	4	1	2	2	17	17
P35222	P35222	8	8	6	Catenin beta-1	CTNNB1	CTNB1_HUMAN Catenin beta-1 OS=Homo sapiens OX=9606 GN=CTNNB1 PE=1 SV=1	1	8	8	6	1	6	5	3	5	4	3	5	4	5	5	3	1	6	5	3	5	4	3	5	4	5	5	3	0	4	3	2	3	3	3	4	3	3	3	2	12.7	12.7
P35232	P35232	3	3	3	Prohibitin	PHB	PHB_HUMAN Prohibitin OS=Homo sapiens OX=9606 GN=PHB PE=1 SV=1	1	3	3	3	0	0	0	1	1	0	0	0	0	0	2	1	0	0	0	1	1	0	0	0	0	0	2	1	0	0	0	1	1	0	0	0	0	0	2	1	14	14
P35268	P35268	4	4	4	60S ribosomal protein L22	RPL22	RL22_HUMAN 60S ribosomal protein L22 OS=Homo sapiens OX=9606 GN=RPL22 PE=1 SV=2	1	4	4	4	4	4	4	4	4	4	3	4	4	4	4	4	4	4	4	4	4	4	3	4	4	4	4	4	4	4	4	4	4	4	3	4	4	4	4	4	50.8	50.8
P35579;REV__Q9UKV3;P12883;Q9UKX3;P13533;P11055;A7E2Y1	P35579	90;1;1;1;1;1;1	90;1;1;1;1;1;1	72;1;0;0;0;0;0	Myosin-9	MYH9	MYH9_HUMAN Myosin-9 OS=Homo sapiens OX=9606 GN=MYH9 PE=1 SV=4	7	90	90	72	52	51	48	60	62	53	47	60	72	56	65	56	52	51	48	60	62	53	47	60	72	56	65	56	40	41	38	46	50	42	40	49	60	45	53	47	50.3	50.3
P35580	P35580	28	15	10	Myosin-10	MYH10	MYH10_HUMAN Myosin-10 OS=Homo sapiens OX=9606 GN=MYH10 PE=1 SV=3	1	28	15	10	13	16	11	14	15	10	7	11	19	11	13	8	5	8	4	4	7	3	3	3	10	3	4	2	4	4	2	3	6	1	1	2	8	2	3	1	16.1	9.3
P35625	P35625	6	6	6	Metalloproteinase inhibitor 3	TIMP3	TIMP3_HUMAN Metalloproteinase inhibitor 3 OS=Homo sapiens OX=9606 GN=TIMP3 PE=1 SV=2	1	6	6	6	6	6	6	5	6	6	5	5	5	5	5	6	6	6	6	5	6	6	5	5	5	5	5	6	6	6	6	5	6	6	5	5	5	5	5	6	28.4	28.4
P35637;Q92804	P35637;Q92804	1;1	1;1	1;1	RNA-binding protein FUS;TATA-binding protein-associated factor 2N	FUS;TAF15	FUS_HUMAN RNA-binding protein FUS OS=Homo sapiens OX=9606 GN=FUS PE=1 SV=1;RBP56_HUMAN TATA-binding protein-associated factor 2N OS=Homo sapiens OX=9606 GN=TAF15 PE=1 SV=1	2	1	1	1	0	1	1	1	1	1	0	1	1	1	1	0	0	1	1	1	1	1	0	1	1	1	1	0	0	1	1	1	1	1	0	1	1	1	1	0	2.7	2.7
P36578	P36578	3	3	3	60S ribosomal protein L4	RPL4	RL4_HUMAN 60S ribosomal protein L4 OS=Homo sapiens OX=9606 GN=RPL4 PE=1 SV=5	1	3	3	3	0	1	1	0	0	1	1	1	2	0	2	1	0	1	1	0	0	1	1	1	2	0	2	1	0	1	1	0	0	1	1	1	2	0	2	1	9.1	9.1
P36873;P62140	P36873;P62140	9;8	9;8	1;0	Serine/threonine-protein phosphatase PP1-gamma catalytic subunit;Serine/threonine-protein phosphatase PP1-beta catalytic subunit	PPP1CC;PPP1CB	PP1G_HUMAN Serine/threonine-protein phosphatase PP1-gamma catalytic subunit OS=Homo sapiens OX=9606 GN=PPP1CC PE=1 SV=1;PP1B_HUMAN Serine/threonine-protein phosphatase PP1-beta catalytic subunit OS=Homo sapiens OX=9606 GN=PPP1CB PE=1 SV=3	2	9	9	1	3	4	1	4	3	4	3	5	5	4	2	3	3	4	1	4	3	4	3	5	5	4	2	3	0	0	0	0	0	0	0	0	1	0	0	0	32.8	32.8
P36915	P36915	3	3	3	Guanine nucleotide-binding protein-like 1	GNL1	GNL1_HUMAN Guanine nucleotide-binding protein-like 1 OS=Homo sapiens OX=9606 GN=GNL1 PE=1 SV=2	1	3	3	3	0	3	0	0	1	1	0	0	1	1	1	0	0	3	0	0	1	1	0	0	1	1	1	0	0	3	0	0	1	1	0	0	1	1	1	0	5.1	5.1
P37108	P37108	1	1	1	Signal recognition particle 14 kDa protein	SRP14	SRP14_HUMAN Signal recognition particle 14 kDa protein OS=Homo sapiens OX=9606 GN=SRP14 PE=1 SV=2	1	1	1	1	1	0	0	0	0	0	0	0	1	0	0	1	1	0	0	0	0	0	0	0	1	0	0	1	1	0	0	0	0	0	0	0	1	0	0	1	10.3	10.3
P38159;Q96E39;O75526;Q8N7X1	P38159;Q96E39	6;3;2;1	6;3;2;1	6;3;2;1	RNA-binding motif protein, X chromosome;RNA-binding motif protein, X chromosome, N-terminally processed;RNA binding motif protein, X-linked-like-1	RBMX;RBMXL1	RBMX_HUMAN RNA-binding motif protein, X chromosome OS=Homo sapiens OX=9606 GN=RBMX PE=1 SV=3;RMXL1_HUMAN RNA binding motif protein, X-linked-like-1 OS=Homo sapiens OX=9606 GN=RBMXL1 PE=1 SV=1	4	6	6	6	6	4	3	4	3	3	2	4	4	1	3	1	6	4	3	4	3	3	2	4	4	1	3	1	6	4	3	4	3	3	2	4	4	1	3	1	16.9	16.9
P38646	P38646	2	2	2	Stress-70 protein, mitochondrial	HSPA9	GRP75_HUMAN Stress-70 protein, mitochondrial OS=Homo sapiens OX=9606 GN=HSPA9 PE=1 SV=2	1	2	2	2	0	0	0	0	0	0	1	0	1	0	0	1	0	0	0	0	0	0	1	0	1	0	0	1	0	0	0	0	0	0	1	0	1	0	0	1	4.1	4.1
P39019	P39019	4	4	4	40S ribosomal protein S19	RPS19	RS19_HUMAN 40S ribosomal protein S19 OS=Homo sapiens OX=9606 GN=RPS19 PE=1 SV=2	1	4	4	4	1	1	2	1	1	1	2	0	1	1	1	0	1	1	2	1	1	1	2	0	1	1	1	0	1	1	2	1	1	1	2	0	1	1	1	0	20.7	20.7
P39023	P39023	3	3	3	60S ribosomal protein L3	RPL3	RL3_HUMAN 60S ribosomal protein L3 OS=Homo sapiens OX=9606 GN=RPL3 PE=1 SV=2	1	3	3	3	1	2	0	0	0	0	0	0	0	0	1	0	1	2	0	0	0	0	0	0	0	0	1	0	1	2	0	0	0	0	0	0	0	0	1	0	6.7	6.7
P40227	P40227	2	2	2	T-complex protein 1 subunit zeta	CCT6A	TCPZ_HUMAN T-complex protein 1 subunit zeta OS=Homo sapiens OX=9606 GN=CCT6A PE=1 SV=3	1	2	2	2	0	0	0	2	0	1	1	0	0	1	0	1	0	0	0	2	0	1	1	0	0	1	0	1	0	0	0	2	0	1	1	0	0	1	0	1	7	7
P41252	P41252	3	3	3	Isoleucine--tRNA ligase, cytoplasmic	IARS	SYIC_HUMAN Isoleucine--tRNA ligase, cytoplasmic OS=Homo sapiens OX=9606 GN=IARS1 PE=1 SV=2	1	3	3	3	0	1	1	0	1	2	1	1	2	1	1	0	0	1	1	0	1	2	1	1	2	1	1	0	0	1	1	0	1	2	1	1	2	1	1	0	2.1	2.1
P42566	P42566	2	2	2	Epidermal growth factor receptor substrate 15	EPS15	EPS15_HUMAN Epidermal growth factor receptor substrate 15 OS=Homo sapiens OX=9606 GN=EPS15 PE=1 SV=2	1	2	2	2	0	0	0	0	1	1	0	0	2	0	1	1	0	0	0	0	1	1	0	0	2	0	1	1	0	0	0	0	1	1	0	0	2	0	1	1	2.3	2.3
P42677	P42677	5	5	3	40S ribosomal protein S27	RPS27	RS27_HUMAN 40S ribosomal protein S27 OS=Homo sapiens OX=9606 GN=RPS27 PE=1 SV=3	1	5	5	3	3	4	3	4	4	4	3	3	2	3	4	4	3	4	3	4	4	4	3	3	2	3	4	4	1	2	1	2	2	2	2	1	1	2	2	2	40.5	40.5
P42704	P42704	3	3	3	Leucine-rich PPR motif-containing protein, mitochondrial	LRPPRC	LPPRC_HUMAN Leucine-rich PPR motif-containing protein, mitochondrial OS=Homo sapiens OX=9606 GN=LRPPRC PE=1 SV=3	1	3	3	3	1	1	1	1	1	2	0	0	2	0	1	0	1	1	1	1	1	2	0	0	2	0	1	0	1	1	1	1	1	2	0	0	2	0	1	0	2.2	2.2
P42766	P42766	4	4	4	60S ribosomal protein L35	RPL35	RL35_HUMAN 60S ribosomal protein L35 OS=Homo sapiens OX=9606 GN=RPL35 PE=1 SV=2	1	4	4	4	4	4	3	3	4	4	2	3	3	3	2	2	4	4	3	3	4	4	2	3	3	3	2	2	4	4	3	3	4	4	2	3	3	3	2	2	26	26
P43243	P43243	2	2	2	Matrin-3	MATR3	MATR3_HUMAN Matrin-3 OS=Homo sapiens OX=9606 GN=MATR3 PE=1 SV=2	1	2	2	2	1	1	0	1	1	1	0	0	0	0	0	0	1	1	0	1	1	1	0	0	0	0	0	0	1	1	0	1	1	1	0	0	0	0	0	0	3.3	3.3
P43358;P43361;A2A368;A8MXT2;Q96M61;O15480;P43363;O60732	P43358	8;2;1;1;1;1;1;1	8;2;1;1;1;1;1;1	6;0;0;0;0;0;0;0	Melanoma-associated antigen 4	MAGEA4	MAGA4_HUMAN Melanoma-associated antigen 4 OS=Homo sapiens OX=9606 GN=MAGEA4 PE=1 SV=2	8	8	8	6	4	6	2	4	7	5	4	5	6	6	6	6	4	6	2	4	7	5	4	5	6	6	6	6	2	5	0	2	5	4	2	4	4	4	4	4	26.8	26.8
P45880	P45880	3	3	3	Voltage-dependent anion-selective channel protein 2	VDAC2	VDAC2_HUMAN Voltage-dependent anion-selective channel protein 2 OS=Homo sapiens OX=9606 GN=VDAC2 PE=1 SV=2	1	3	3	3	0	1	1	2	2	2	1	2	2	2	2	1	0	1	1	2	2	2	1	2	2	2	2	1	0	1	1	2	2	2	1	2	2	2	2	1	10.5	10.5
P46060	P46060	5	5	5	Ran GTPase-activating protein 1	RANGAP1	RAGP1_HUMAN Ran GTPase-activating protein 1 OS=Homo sapiens OX=9606 GN=RANGAP1 PE=1 SV=1	1	5	5	5	2	3	1	1	1	2	1	2	4	0	0	2	2	3	1	1	1	2	1	2	4	0	0	2	2	3	1	1	1	2	1	2	4	0	0	2	10.9	10.9
P46087	P46087	5	5	5	Probable 28S rRNA (cytosine(4447)-C(5))-methyltransferase	NOP2	NOP2_HUMAN Probable 28S rRNA (cytosine(4447)-C(5))-methyltransferase OS=Homo sapiens OX=9606 GN=NOP2 PE=1 SV=2	1	5	5	5	1	4	2	1	2	2	2	0	1	0	1	2	1	4	2	1	2	2	2	0	1	0	1	2	1	4	2	1	2	2	2	0	1	0	1	2	7.8	7.8
P46776	P46776	4	4	4	60S ribosomal protein L27a	RPL27A	RL27A_HUMAN 60S ribosomal protein L27a OS=Homo sapiens OX=9606 GN=RPL27A PE=1 SV=2	1	4	4	4	3	2	2	3	3	0	1	2	3	1	3	3	3	2	2	3	3	0	1	2	3	1	3	3	3	2	2	3	3	0	1	2	3	1	3	3	29.1	29.1
P46777	P46777	2	2	2	60S ribosomal protein L5	RPL5	RL5_HUMAN 60S ribosomal protein L5 OS=Homo sapiens OX=9606 GN=RPL5 PE=1 SV=3	1	2	2	2	1	2	1	0	0	0	1	0	0	0	1	1	1	2	1	0	0	0	1	0	0	0	1	1	1	2	1	0	0	0	1	0	0	0	1	1	5.7	5.7
P46779	P46779	4	4	4	60S ribosomal protein L28	RPL28	RL28_HUMAN 60S ribosomal protein L28 OS=Homo sapiens OX=9606 GN=RPL28 PE=1 SV=3	1	4	4	4	2	2	2	1	1	1	0	1	1	0	1	3	2	2	2	1	1	1	0	1	1	0	1	3	2	2	2	1	1	1	0	1	1	0	1	3	25.5	25.5
P46781	P46781	11	11	11	40S ribosomal protein S9	RPS9	RS9_HUMAN 40S ribosomal protein S9 OS=Homo sapiens OX=9606 GN=RPS9 PE=1 SV=3	1	11	11	11	6	9	8	8	8	7	4	5	8	7	8	6	6	9	8	8	8	7	4	5	8	7	8	6	6	9	8	8	8	7	4	5	8	7	8	6	35.6	35.6
P46782	P46782	6	6	6	40S ribosomal protein S5;40S ribosomal protein S5, N-terminally processed	RPS5	RS5_HUMAN 40S ribosomal protein S5 OS=Homo sapiens OX=9606 GN=RPS5 PE=1 SV=4	1	6	6	6	2	5	3	3	2	2	2	3	3	2	4	2	2	5	3	3	2	2	2	3	3	2	4	2	2	5	3	3	2	2	2	3	3	2	4	2	27.5	27.5
P46783	P46783	1	1	1	40S ribosomal protein S10	RPS10	RS10_HUMAN 40S ribosomal protein S10 OS=Homo sapiens OX=9606 GN=RPS10 PE=1 SV=1	1	1	1	1	1	1	1	1	0	0	0	1	0	0	1	0	1	1	1	1	0	0	0	1	0	0	1	0	1	1	1	1	0	0	0	1	0	0	1	0	5.5	5.5
P46939	P46939	8	8	8	Utrophin	UTRN	UTRO_HUMAN Utrophin OS=Homo sapiens OX=9606 GN=UTRN PE=1 SV=2	1	8	8	8	1	0	1	1	0	0	0	0	6	1	0	0	1	0	1	1	0	0	0	0	6	1	0	0	1	0	1	1	0	0	0	0	6	1	0	0	2.8	2.8
P46940	P46940	61	61	58	Ras GTPase-activating-like protein IQGAP1	IQGAP1	IQGA1_HUMAN Ras GTPase-activating-like protein IQGAP1 OS=Homo sapiens OX=9606 GN=IQGAP1 PE=1 SV=1	1	61	61	58	40	38	40	46	44	45	37	42	49	41	43	36	40	38	40	46	44	45	37	42	49	41	43	36	38	36	38	44	41	43	35	40	47	39	41	35	46.4	46.4
P47756	P47756	5	5	5	F-actin-capping protein subunit beta	CAPZB	CAPZB_HUMAN F-actin-capping protein subunit beta OS=Homo sapiens OX=9606 GN=CAPZB PE=1 SV=4	1	5	5	5	1	3	1	1	0	1	0	1	2	1	1	2	1	3	1	1	0	1	0	1	2	1	1	2	1	3	1	1	0	1	0	1	2	1	1	2	25.6	25.6
P47897	P47897	3	3	3	Glutamine--tRNA ligase	QARS	SYQ_HUMAN Glutamine--tRNA ligase OS=Homo sapiens OX=9606 GN=QARS1 PE=1 SV=1	1	3	3	3	0	0	1	0	1	0	1	0	3	0	2	0	0	0	1	0	1	0	1	0	3	0	2	0	0	0	1	0	1	0	1	0	3	0	2	0	4.3	4.3
P48059	P48059	3	3	3	LIM and senescent cell antigen-like-containing domain protein 1	LIMS1	LIMS1_HUMAN LIM and senescent cell antigen-like-containing domain protein 1 OS=Homo sapiens OX=9606 GN=LIMS1 PE=1 SV=4	1	3	3	3	1	2	0	1	1	1	0	0	2	1	1	2	1	2	0	1	1	1	0	0	2	1	1	2	1	2	0	1	1	1	0	0	2	1	1	2	12.3	12.3
P48426	P48426	1	1	1	Phosphatidylinositol 5-phosphate 4-kinase type-2 alpha	PIP4K2A	PI42A_HUMAN Phosphatidylinositol 5-phosphate 4-kinase type-2 alpha OS=Homo sapiens OX=9606 GN=PIP4K2A PE=1 SV=2	1	1	1	1	0	1	1	0	0	0	0	0	0	0	0	0	0	1	1	0	0	0	0	0	0	0	0	0	0	1	1	0	0	0	0	0	0	0	0	0	3.4	3.4
P48634	P48634	2	2	2	Protein PRRC2A	PRRC2A	PRC2A_HUMAN Protein PRRC2A OS=Homo sapiens OX=9606 GN=PRRC2A PE=1 SV=3	1	2	2	2	0	1	0	0	0	0	0	0	0	0	0	1	0	1	0	0	0	0	0	0	0	0	0	1	0	1	0	0	0	0	0	0	0	0	0	1	1.6	1.6
P48643	P48643	3	3	3	T-complex protein 1 subunit epsilon	CCT5	TCPE_HUMAN T-complex protein 1 subunit epsilon OS=Homo sapiens OX=9606 GN=CCT5 PE=1 SV=1	1	3	3	3	1	0	1	1	1	1	0	0	0	0	1	2	1	0	1	1	1	1	0	0	0	0	1	2	1	0	1	1	1	1	0	0	0	0	1	2	5.5	5.5
P48681	P48681	25	25	25	Nestin	NES	NEST_HUMAN Nestin OS=Homo sapiens OX=9606 GN=NES PE=1 SV=2	1	25	25	25	8	15	11	12	13	15	7	9	13	10	10	10	8	15	11	12	13	15	7	9	13	10	10	10	8	15	11	12	13	15	7	9	13	10	10	10	20.2	20.2
P49023	P49023	2	2	2	Paxillin	PXN	PAXI_HUMAN Paxillin OS=Homo sapiens OX=9606 GN=PXN PE=1 SV=3	1	2	2	2	0	0	0	1	1	1	0	0	1	0	0	0	0	0	0	1	1	1	0	0	1	0	0	0	0	0	0	1	1	1	0	0	1	0	0	0	7.1	7.1
P49327	P49327	17	17	17	Fatty acid synthase;[Acyl-carrier-protein] S-acetyltransferase;[Acyl-carrier-protein] S-malonyltransferase;3-oxoacyl-[acyl-carrier-protein] synthase;3-oxoacyl-[acyl-carrier-protein] reductase;3-hydroxyacyl-[acyl-carrier-protein] dehydratase;Enoyl-[acyl-carrier-protein] reductase;Oleoyl-[acyl-carrier-protein] hydrolase	FASN	FAS_HUMAN Fatty acid synthase OS=Homo sapiens OX=9606 GN=FASN PE=1 SV=3	1	17	17	17	0	5	5	6	7	5	5	4	10	4	7	5	0	5	5	6	7	5	5	4	10	4	7	5	0	5	5	6	7	5	5	4	10	4	7	5	9	9
P49368	P49368	4	4	4	T-complex protein 1 subunit gamma	CCT3	TCPG_HUMAN T-complex protein 1 subunit gamma OS=Homo sapiens OX=9606 GN=CCT3 PE=1 SV=4	1	4	4	4	2	1	2	1	1	1	0	1	3	1	2	2	2	1	2	1	1	1	0	1	3	1	2	2	2	1	2	1	1	1	0	1	3	1	2	2	7.9	7.9
P50479	P50479	3	3	3	PDZ and LIM domain protein 4	PDLIM4	PDLI4_HUMAN PDZ and LIM domain protein 4 OS=Homo sapiens OX=9606 GN=PDLIM4 PE=1 SV=2	1	3	3	3	1	1	1	0	1	0	2	0	1	0	1	1	1	1	1	0	1	0	2	0	1	0	1	1	1	1	1	0	1	0	2	0	1	0	1	1	12.1	12.1
Q8IZP2;Q8NFI4;P50502	Q8IZP2;Q8NFI4;P50502	1;1;1	1;1;1	1;1;1	Putative protein FAM10A4;Putative protein FAM10A5;Hsc70-interacting protein	ST13P4;ST13P5;ST13	ST134_HUMAN Putative protein FAM10A4 OS=Homo sapiens OX=9606 GN=ST13P4 PE=5 SV=1;F10A5_HUMAN Putative protein FAM10A5 OS=Homo sapiens OX=9606 GN=ST13P5 PE=5 SV=1;F10A1_HUMAN Hsc70-interacting protein OS=Homo sapiens OX=9606 GN=ST13 PE=1 SV=2	3	1	1	1	0	1	0	1	0	0	0	0	0	0	0	0	0	1	0	1	0	0	0	0	0	0	0	0	0	1	0	1	0	0	0	0	0	0	0	0	4.2	4.2
P50914	P50914	2	2	2	60S ribosomal protein L14	RPL14	RL14_HUMAN 60S ribosomal protein L14 OS=Homo sapiens OX=9606 GN=RPL14 PE=1 SV=4	1	2	2	2	0	1	0	1	0	0	0	0	0	0	0	0	0	1	0	1	0	0	0	0	0	0	0	0	0	1	0	1	0	0	0	0	0	0	0	0	10.7	10.7
P50990	P50990	2	2	2	T-complex protein 1 subunit theta	CCT8	TCPQ_HUMAN T-complex protein 1 subunit theta OS=Homo sapiens OX=9606 GN=CCT8 PE=1 SV=4	1	2	2	2	0	0	1	1	0	1	1	0	2	1	1	1	0	0	1	1	0	1	1	0	2	1	1	1	0	0	1	1	0	1	1	0	2	1	1	1	3.8	3.8
P50991	P50991	3	3	3	T-complex protein 1 subunit delta	CCT4	TCPD_HUMAN T-complex protein 1 subunit delta OS=Homo sapiens OX=9606 GN=CCT4 PE=1 SV=4	1	3	3	3	0	0	0	1	1	1	1	1	2	2	1	1	0	0	0	1	1	1	1	1	2	2	1	1	0	0	0	1	1	1	1	1	2	2	1	1	7.1	7.1
P51114;P51116	P51114;P51116	2;1	2;1	2;1	Fragile X mental retardation syndrome-related protein 1;Fragile X mental retardation syndrome-related protein 2	FXR1;FXR2	FXR1_HUMAN Fragile X mental retardation syndrome-related protein 1 OS=Homo sapiens OX=9606 GN=FXR1 PE=1 SV=3;FXR2_HUMAN Fragile X mental retardation syndrome-related protein 2 OS=Homo sapiens OX=9606 GN=FXR2 PE=1 SV=2	2	2	2	2	0	1	0	1	2	0	0	2	2	1	2	1	0	1	0	1	2	0	0	2	2	1	2	1	0	1	0	1	2	0	0	2	2	1	2	1	4.2	4.2
P51148;P61020;P20339	P51148;P61020;P20339	2;1;1	2;1;1	2;1;1	Ras-related protein Rab-5C;Ras-related protein Rab-5B;Ras-related protein Rab-5A	RAB5C;RAB5B;RAB5A	RAB5C_HUMAN Ras-related protein Rab-5C OS=Homo sapiens OX=9606 GN=RAB5C PE=1 SV=2;RAB5B_HUMAN Ras-related protein Rab-5B OS=Homo sapiens OX=9606 GN=RAB5B PE=1 SV=1;RAB5A_HUMAN Ras-related protein Rab-5A OS=Homo sapiens OX=9606 GN=RAB5A PE=1 SV=2	3	2	2	2	0	0	0	1	1	0	0	0	1	1	0	1	0	0	0	1	1	0	0	0	1	1	0	1	0	0	0	1	1	0	0	0	1	1	0	1	10.6	10.6
P51991	P51991	2	2	2	Heterogeneous nuclear ribonucleoprotein A3	HNRNPA3	ROA3_HUMAN Heterogeneous nuclear ribonucleoprotein A3 OS=Homo sapiens OX=9606 GN=HNRNPA3 PE=1 SV=2	1	2	2	2	1	1	1	1	0	0	0	0	1	1	1	0	1	1	1	1	0	0	0	0	1	1	1	0	1	1	1	1	0	0	0	0	1	1	1	0	8.2	8.2
P52272	P52272	3	3	3	Heterogeneous nuclear ribonucleoprotein M	HNRNPM	HNRPM_HUMAN Heterogeneous nuclear ribonucleoprotein M OS=Homo sapiens OX=9606 GN=HNRNPM PE=1 SV=3	1	3	3	3	0	1	1	2	0	1	0	0	3	0	1	2	0	1	1	2	0	1	0	0	3	0	1	2	0	1	1	2	0	1	0	0	3	0	1	2	4.1	4.1
P52757	P52757	1	1	1	Beta-chimaerin	CHN2	CHIO_HUMAN Beta-chimaerin OS=Homo sapiens OX=9606 GN=CHN2 PE=1 SV=2	1	1	1	1	1	1	1	1	1	1	1	1	1	1	1	1	1	1	1	1	1	1	1	1	1	1	1	1	1	1	1	1	1	1	1	1	1	1	1	1	3.8	3.8
P52907;P47755	P52907	4;1	4;1	4;1	F-actin-capping protein subunit alpha-1	CAPZA1	CAZA1_HUMAN F-actin-capping protein subunit alpha-1 OS=Homo sapiens OX=9606 GN=CAPZA1 PE=1 SV=3	2	4	4	4	2	2	2	3	4	4	4	4	4	4	3	3	2	2	2	3	4	4	4	4	4	4	3	3	2	2	2	3	4	4	4	4	4	4	3	3	20.3	20.3
P53396	P53396	2	2	2	ATP-citrate synthase	ACLY	ACLY_HUMAN ATP-citrate synthase OS=Homo sapiens OX=9606 GN=ACLY PE=1 SV=3	1	2	2	2	0	0	0	0	0	0	0	0	1	1	1	0	0	0	0	0	0	0	0	0	1	1	1	0	0	0	0	0	0	0	0	0	1	1	1	0	2.6	2.6
P53680	P53680	2	2	2	AP-2 complex subunit sigma	AP2S1	AP2S1_HUMAN AP-2 complex subunit sigma OS=Homo sapiens OX=9606 GN=AP2S1 PE=1 SV=2	1	2	2	2	2	1	1	1	1	1	1	1	1	1	1	2	2	1	1	1	1	1	1	1	1	1	1	2	2	1	1	1	1	1	1	1	1	1	1	2	10.6	10.6
P53999	P53999	1	1	1	Activated RNA polymerase II transcriptional coactivator p15	SUB1	TCP4_HUMAN Activated RNA polymerase II transcriptional coactivator p15 OS=Homo sapiens OX=9606 GN=SUB1 PE=1 SV=3	1	1	1	1	0	0	0	1	0	0	0	0	1	0	0	0	0	0	0	1	0	0	0	0	1	0	0	0	0	0	0	1	0	0	0	0	1	0	0	0	8.7	8.7
P54136	P54136	2	2	2	Arginine--tRNA ligase, cytoplasmic	RARS	SYRC_HUMAN Arginine--tRNA ligase, cytoplasmic OS=Homo sapiens OX=9606 GN=RARS1 PE=1 SV=2	1	2	2	2	0	1	0	0	0	0	0	0	2	0	0	0	0	1	0	0	0	0	0	0	2	0	0	0	0	1	0	0	0	0	0	0	2	0	0	0	3.2	3.2
P54852	P54852	1	1	1	Epithelial membrane protein 3	EMP3	EMP3_HUMAN Epithelial membrane protein 3 OS=Homo sapiens OX=9606 GN=EMP3 PE=1 SV=1	1	1	1	1	1	1	0	0	0	0	1	0	0	1	0	1	1	1	0	0	0	0	1	0	0	1	0	1	1	1	0	0	0	0	1	0	0	1	0	1	4.9	4.9
P55060	P55060	3	3	3	Exportin-2	CSE1L	XPO2_HUMAN Exportin-2 OS=Homo sapiens OX=9606 GN=CSE1L PE=1 SV=3	1	3	3	3	0	2	0	0	1	1	0	0	0	0	0	0	0	2	0	0	1	1	0	0	0	0	0	0	0	2	0	0	1	1	0	0	0	0	0	0	4.5	4.5
P55072	P55072	11	11	11	Transitional endoplasmic reticulum ATPase	VCP	TERA_HUMAN Transitional endoplasmic reticulum ATPase OS=Homo sapiens OX=9606 GN=VCP PE=1 SV=4	1	11	11	11	1	5	2	2	3	1	1	2	5	1	1	2	1	5	2	2	3	1	1	2	5	1	1	2	1	5	2	2	3	1	1	2	5	1	1	2	16.3	16.3
P55209;Q99733	P55209	4;1	4;1	4;1	Nucleosome assembly protein 1-like 1	NAP1L1	NP1L1_HUMAN Nucleosome assembly protein 1-like 1 OS=Homo sapiens OX=9606 GN=NAP1L1 PE=1 SV=1	2	4	4	4	2	1	2	2	2	3	3	2	2	0	2	1	2	1	2	2	2	3	3	2	2	0	2	1	2	1	2	2	2	3	3	2	2	0	2	1	12.8	12.8
P55316	P55316	2	2	2	Forkhead box protein G1	FOXG1	FOXG1_HUMAN Forkhead box protein G1 OS=Homo sapiens OX=9606 GN=FOXG1 PE=1 SV=2	1	2	2	2	1	0	0	0	0	0	0	1	0	0	0	0	1	0	0	0	0	0	0	1	0	0	0	0	1	0	0	0	0	0	0	1	0	0	0	0	2.2	2.2
P55884	P55884	9	9	9	Eukaryotic translation initiation factor 3 subunit B	EIF3B	EIF3B_HUMAN Eukaryotic translation initiation factor 3 subunit B OS=Homo sapiens OX=9606 GN=EIF3B PE=1 SV=3	1	9	9	9	2	5	2	4	1	2	3	2	4	3	4	3	2	5	2	4	1	2	3	2	4	3	4	3	2	5	2	4	1	2	3	2	4	3	4	3	16.1	16.1
P56182	P56182	6	6	6	Ribosomal RNA processing protein 1 homolog A	RRP1	RRP1_HUMAN Ribosomal RNA processing protein 1 homolog A OS=Homo sapiens OX=9606 GN=RRP1 PE=1 SV=1	1	6	6	6	4	3	3	2	3	3	2	2	5	3	4	2	4	3	3	2	3	3	2	2	5	3	4	2	4	3	3	2	3	3	2	2	5	3	4	2	15	15
P56192	P56192	1	1	1	Methionine--tRNA ligase, cytoplasmic	MARS	SYMC_HUMAN Methionine--tRNA ligase, cytoplasmic OS=Homo sapiens OX=9606 GN=MARS1 PE=1 SV=2	1	1	1	1	0	0	0	1	0	1	0	1	0	0	0	0	0	0	0	1	0	1	0	1	0	0	0	0	0	0	0	1	0	1	0	1	0	0	0	0	1.1	1.1
P56537	P56537	5	5	5	Eukaryotic translation initiation factor 6	EIF6	IF6_HUMAN Eukaryotic translation initiation factor 6 OS=Homo sapiens OX=9606 GN=EIF6 PE=1 SV=1	1	5	5	5	0	1	0	0	1	1	0	1	2	2	2	1	0	1	0	0	1	1	0	1	2	2	2	1	0	1	0	0	1	1	0	1	2	2	2	1	29.8	29.8
P59998	P59998	4	4	4	Actin-related protein 2/3 complex subunit 4	ARPC4	ARPC4_HUMAN Actin-related protein 2/3 complex subunit 4 OS=Homo sapiens OX=9606 GN=ARPC4 PE=1 SV=3	1	4	4	4	2	2	2	2	2	2	3	2	4	3	2	3	2	2	2	2	2	2	3	2	4	3	2	3	2	2	2	2	2	2	3	2	4	3	2	3	25	25
P60228	P60228	5	5	5	Eukaryotic translation initiation factor 3 subunit E	EIF3E	EIF3E_HUMAN Eukaryotic translation initiation factor 3 subunit E OS=Homo sapiens OX=9606 GN=EIF3E PE=1 SV=1	1	5	5	5	1	3	1	4	1	2	1	1	3	1	1	1	1	3	1	4	1	2	1	1	3	1	1	1	1	3	1	4	1	2	1	1	3	1	1	1	12.8	12.8
P60660;P14649	P60660	5;1	5;1	5;1	Myosin light polypeptide 6	MYL6	MYL6_HUMAN Myosin light polypeptide 6 OS=Homo sapiens OX=9606 GN=MYL6 PE=1 SV=2	2	5	5	5	1	3	1	3	2	4	0	2	4	1	3	1	1	3	1	3	2	4	0	2	4	1	3	1	1	3	1	3	2	4	0	2	4	1	3	1	34.4	34.4
P60709;Q6S8J3;A5A3E0;P0CG38;Q9BYX7;P0CG39	P60709	21;7;6;5;3;3	21;7;6;5;3;3	1;0;0;0;0;0	Actin, cytoplasmic 1;Actin, cytoplasmic 1, N-terminally processed	ACTB	ACTB_HUMAN Actin, cytoplasmic 1 OS=Homo sapiens OX=9606 GN=ACTB PE=1 SV=1	6	21	21	1	17	17	17	21	21	20	19	20	21	20	21	21	17	17	17	21	21	20	19	20	21	20	21	21	0	1	1	1	1	1	1	1	1	1	1	1	78.9	78.9
P60842;Q14240	P60842;Q14240	5;3	5;3	4;2	Eukaryotic initiation factor 4A-I;Eukaryotic initiation factor 4A-II;Eukaryotic initiation factor 4A-II, N-terminally processed	EIF4A1;EIF4A2	IF4A1_HUMAN Eukaryotic initiation factor 4A-I OS=Homo sapiens OX=9606 GN=EIF4A1 PE=1 SV=1;IF4A2_HUMAN Eukaryotic initiation factor 4A-II OS=Homo sapiens OX=9606 GN=EIF4A2 PE=1 SV=2	2	5	5	4	3	5	3	1	1	2	4	1	1	1	3	3	3	5	3	1	1	2	4	1	1	1	3	3	2	4	3	1	1	2	4	1	1	1	3	3	15	15
P60866	P60866	3	3	3	40S ribosomal protein S20	RPS20	RS20_HUMAN 40S ribosomal protein S20 OS=Homo sapiens OX=9606 GN=RPS20 PE=1 SV=1	1	3	3	3	1	1	2	1	1	1	0	1	3	2	3	1	1	1	2	1	1	1	0	1	3	2	3	1	1	1	2	1	1	1	0	1	3	2	3	1	25.2	25.2
P60953	P60953	3	2	2	Cell division control protein 42 homolog	CDC42	CDC42_HUMAN Cell division control protein 42 homolog OS=Homo sapiens OX=9606 GN=CDC42 PE=1 SV=2	1	3	2	2	1	2	3	1	2	2	0	1	3	3	2	2	0	1	2	1	2	1	0	1	2	2	2	2	0	1	2	1	2	1	0	1	2	2	2	2	19.9	14.1
P61158;Q9P1U1;Q9C0K3	P61158;Q9P1U1	3;2;1	3;2;1	3;2;1	Actin-related protein 3;Actin-related protein 3B	ACTR3;ACTR3B	ARP3_HUMAN Actin-related protein 3 OS=Homo sapiens OX=9606 GN=ACTR3 PE=1 SV=3;ARP3B_HUMAN Actin-related protein 3B OS=Homo sapiens OX=9606 GN=ACTR3B PE=2 SV=1	3	3	3	3	0	1	2	2	2	3	1	2	1	2	2	1	0	1	2	2	2	3	1	2	1	2	2	1	0	1	2	2	2	3	1	2	1	2	2	1	8.1	8.1
P84077;P61204;P84085;P18085	P84077;P61204;P84085	3;3;2;1	3;3;2;1	3;3;2;1	ADP-ribosylation factor 1;ADP-ribosylation factor 3;ADP-ribosylation factor 5	ARF1;ARF3;ARF5	ARF1_HUMAN ADP-ribosylation factor 1 OS=Homo sapiens OX=9606 GN=ARF1 PE=1 SV=2;ARF3_HUMAN ADP-ribosylation factor 3 OS=Homo sapiens OX=9606 GN=ARF3 PE=1 SV=2;ARF5_HUMAN ADP-ribosylation factor 5 OS=Homo sapiens OX=9606 GN=ARF5 PE=1 SV=2	4	3	3	3	1	1	2	3	1	0	1	1	0	1	1	1	1	1	2	3	1	0	1	1	0	1	1	1	1	1	2	3	1	0	1	1	0	1	1	1	19.9	19.9
P61224;A6NIZ1	P61224;A6NIZ1	5;4	5;4	2;2	Ras-related protein Rap-1b;Ras-related protein Rap-1b-like protein	RAP1B	RAP1B_HUMAN Ras-related protein Rap-1b OS=Homo sapiens OX=9606 GN=RAP1B PE=1 SV=1;RP1BL_HUMAN Ras-related protein Rap-1b-like protein OS=Homo sapiens OX=9606 PE=2 SV=1	2	5	5	2	3	3	3	3	3	4	1	2	2	2	2	3	3	3	3	3	3	4	1	2	2	2	2	3	1	1	1	1	1	2	0	0	0	0	0	0	33.2	33.2
P61247	P61247	7	7	7	40S ribosomal protein S3a	RPS3A	RS3A_HUMAN 40S ribosomal protein S3a OS=Homo sapiens OX=9606 GN=RPS3A PE=1 SV=2	1	7	7	7	7	3	4	4	4	5	3	4	4	3	4	5	7	3	4	4	4	5	3	4	4	3	4	5	7	3	4	4	4	5	3	4	4	3	4	5	25.4	25.4
P61313	P61313	2	2	2	60S ribosomal protein L15	RPL15	RL15_HUMAN 60S ribosomal protein L15 OS=Homo sapiens OX=9606 GN=RPL15 PE=1 SV=2	1	2	2	2	1	1	0	0	0	0	0	0	0	0	0	0	1	1	0	0	0	0	0	0	0	0	0	0	1	1	0	0	0	0	0	0	0	0	0	0	7.8	7.8
P61353	P61353	2	2	2	60S ribosomal protein L27	RPL27	RL27_HUMAN 60S ribosomal protein L27 OS=Homo sapiens OX=9606 GN=RPL27 PE=1 SV=2	1	2	2	2	2	2	2	2	2	2	1	2	1	2	2	2	2	2	2	2	2	2	1	2	1	2	2	2	2	2	2	2	2	2	1	2	1	2	2	2	12.5	12.5
P61421	P61421	2	2	2	V-type proton ATPase subunit d 1	ATP6V0D1	VA0D1_HUMAN V-type proton ATPase subunit d 1 OS=Homo sapiens OX=9606 GN=ATP6V0D1 PE=1 SV=1	1	2	2	2	0	1	0	0	0	0	0	0	1	0	0	0	0	1	0	0	0	0	0	0	1	0	0	0	0	1	0	0	0	0	0	0	1	0	0	0	6	6
P61626	P61626	2	2	2	Lysozyme C	LYZ	LYSC_HUMAN Lysozyme C OS=Homo sapiens OX=9606 GN=LYZ PE=1 SV=1	1	2	2	2	0	0	0	0	0	2	0	0	0	1	2	2	0	0	0	0	0	2	0	0	0	1	2	2	0	0	0	0	0	2	0	0	0	1	2	2	27	27
P61978	P61978	7	7	7	Heterogeneous nuclear ribonucleoprotein K	HNRNPK	HNRPK_HUMAN Heterogeneous nuclear ribonucleoprotein K OS=Homo sapiens OX=9606 GN=HNRNPK PE=1 SV=1	1	7	7	7	0	2	1	3	3	2	0	2	3	2	1	0	0	2	1	3	3	2	0	2	3	2	1	0	0	2	1	3	3	2	0	2	3	2	1	0	20.1	20.1
P61981	P61981	3	1	1	14-3-3 protein gamma;14-3-3 protein gamma, N-terminally processed	YWHAG	1433G_HUMAN 14-3-3 protein gamma OS=Homo sapiens OX=9606 GN=YWHAG PE=1 SV=2	1	3	1	1	1	2	2	3	2	2	1	3	3	2	3	2	0	0	0	1	0	1	1	1	1	0	1	1	0	0	0	1	0	1	1	1	1	0	1	1	15	7.7
P62081	P62081	12	12	12	40S ribosomal protein S7	RPS7	RS7_HUMAN 40S ribosomal protein S7 OS=Homo sapiens OX=9606 GN=RPS7 PE=1 SV=1	1	12	12	12	11	8	9	10	9	8	9	9	11	11	10	11	11	8	9	10	9	8	9	9	11	11	10	11	11	8	9	10	9	8	9	9	11	11	10	11	64.9	64.9
P62136	P62136	9	1	1	Serine/threonine-protein phosphatase PP1-alpha catalytic subunit	PPP1CA	PP1A_HUMAN Serine/threonine-protein phosphatase PP1-alpha catalytic subunit OS=Homo sapiens OX=9606 GN=PPP1CA PE=1 SV=1	1	9	1	1	4	5	1	5	3	5	3	6	5	4	3	4	1	1	0	1	0	1	0	1	1	0	1	1	1	1	0	1	0	1	0	1	1	0	1	1	31.8	2.7
P62241	P62241	6	6	6	40S ribosomal protein S8	RPS8	RS8_HUMAN 40S ribosomal protein S8 OS=Homo sapiens OX=9606 GN=RPS8 PE=1 SV=2	1	6	6	6	2	5	2	2	1	2	1	2	3	2	1	2	2	5	2	2	1	2	1	2	3	2	1	2	2	5	2	2	1	2	1	2	3	2	1	2	33.7	33.7
P62244	P62244	8	8	8	40S ribosomal protein S15a	RPS15A	RS15A_HUMAN 40S ribosomal protein S15a OS=Homo sapiens OX=9606 GN=RPS15A PE=1 SV=2	1	8	8	8	6	6	7	8	7	8	5	8	8	8	8	7	6	6	7	8	7	8	5	8	8	8	8	7	6	6	7	8	7	8	5	8	8	8	8	7	56.2	56.2
P62249	P62249	8	8	8	40S ribosomal protein S16	RPS16	RS16_HUMAN 40S ribosomal protein S16 OS=Homo sapiens OX=9606 GN=RPS16 PE=1 SV=2	1	8	8	8	6	6	6	6	5	4	1	4	6	3	6	6	6	6	6	6	5	4	1	4	6	3	6	6	6	6	6	6	5	4	1	4	6	3	6	6	45.9	45.9
P62258	P62258	5	3	3	14-3-3 protein epsilon	YWHAE	1433E_HUMAN 14-3-3 protein epsilon OS=Homo sapiens OX=9606 GN=YWHAE PE=1 SV=1	1	5	3	3	1	3	2	4	4	2	0	2	3	3	2	2	0	1	0	2	2	1	0	0	1	1	0	1	0	1	0	2	2	1	0	0	1	1	0	1	19.2	12.2
P62263	P62263	6	6	6	40S ribosomal protein S14	RPS14	RS14_HUMAN 40S ribosomal protein S14 OS=Homo sapiens OX=9606 GN=RPS14 PE=1 SV=3	1	6	6	6	5	5	5	5	5	5	3	4	5	5	6	5	5	5	5	5	5	5	3	4	5	5	6	5	5	5	5	5	5	5	3	4	5	5	6	5	37.7	37.7
P62266	P62266	6	6	6	40S ribosomal protein S23	RPS23	RS23_HUMAN 40S ribosomal protein S23 OS=Homo sapiens OX=9606 GN=RPS23 PE=1 SV=3	1	6	6	6	5	2	4	4	5	4	2	2	4	3	2	2	5	2	4	4	5	4	2	2	4	3	2	2	5	2	4	4	5	4	2	2	4	3	2	2	48.3	48.3
P62269	P62269	8	8	8	40S ribosomal protein S18	RPS18	RS18_HUMAN 40S ribosomal protein S18 OS=Homo sapiens OX=9606 GN=RPS18 PE=1 SV=3	1	8	8	8	7	7	7	6	6	5	5	5	4	6	6	6	7	7	7	6	6	5	5	5	4	6	6	6	7	7	7	6	6	5	5	5	4	6	6	6	48	48
P62277	P62277	7	7	7	40S ribosomal protein S13	RPS13	RS13_HUMAN 40S ribosomal protein S13 OS=Homo sapiens OX=9606 GN=RPS13 PE=1 SV=2	1	7	7	7	6	6	6	6	6	5	4	6	6	6	6	6	6	6	6	6	6	5	4	6	6	6	6	6	6	6	6	6	6	5	4	6	6	6	6	6	45	45
P62280	P62280	14	14	14	40S ribosomal protein S11	RPS11	RS11_HUMAN 40S ribosomal protein S11 OS=Homo sapiens OX=9606 GN=RPS11 PE=1 SV=3	1	14	14	14	10	8	10	10	7	8	6	6	10	11	12	9	10	8	10	10	7	8	6	6	10	11	12	9	10	8	10	10	7	8	6	6	10	11	12	9	60.8	60.8
P62306	P62306	2	2	2	Small nuclear ribonucleoprotein F	SNRPF	RUXF_HUMAN Small nuclear ribonucleoprotein F OS=Homo sapiens OX=9606 GN=SNRPF PE=1 SV=1	1	2	2	2	0	0	1	0	0	0	1	0	1	1	0	1	0	0	1	0	0	0	1	0	1	1	0	1	0	0	1	0	0	0	1	0	1	1	0	1	24.4	24.4
P62314	P62314	2	2	2	Small nuclear ribonucleoprotein Sm D1	SNRPD1	SMD1_HUMAN Small nuclear ribonucleoprotein Sm D1 OS=Homo sapiens OX=9606 GN=SNRPD1 PE=1 SV=1	1	2	2	2	2	2	2	2	2	2	2	2	2	2	2	2	2	2	2	2	2	2	2	2	2	2	2	2	2	2	2	2	2	2	2	2	2	2	2	2	27.7	27.7
P62316	P62316	3	3	3	Small nuclear ribonucleoprotein Sm D2	SNRPD2	SMD2_HUMAN Small nuclear ribonucleoprotein Sm D2 OS=Homo sapiens OX=9606 GN=SNRPD2 PE=1 SV=1	1	3	3	3	1	1	0	1	0	0	0	0	3	2	2	1	1	1	0	1	0	0	0	0	3	2	2	1	1	1	0	1	0	0	0	0	3	2	2	1	33.1	33.1
P62318	P62318	2	2	2	Small nuclear ribonucleoprotein Sm D3	SNRPD3	SMD3_HUMAN Small nuclear ribonucleoprotein Sm D3 OS=Homo sapiens OX=9606 GN=SNRPD3 PE=1 SV=1	1	2	2	2	2	1	1	2	1	1	1	0	2	1	2	2	2	1	1	2	1	1	1	0	2	1	2	2	2	1	1	2	1	1	1	0	2	1	2	2	15.1	15.1
P62330	P62330	2	2	2	ADP-ribosylation factor 6	ARF6	ARF6_HUMAN ADP-ribosylation factor 6 OS=Homo sapiens OX=9606 GN=ARF6 PE=1 SV=2	1	2	2	2	0	0	0	2	2	0	0	0	1	2	1	2	0	0	0	2	2	0	0	0	1	2	1	2	0	0	0	2	2	0	0	0	1	2	1	2	12.6	12.6
P62424	P62424	2	2	2	60S ribosomal protein L7a	RPL7A	RL7A_HUMAN 60S ribosomal protein L7a OS=Homo sapiens OX=9606 GN=RPL7A PE=1 SV=2	1	2	2	2	1	2	1	1	1	0	1	2	0	1	1	1	1	2	1	1	1	0	1	2	0	1	1	1	1	2	1	1	1	0	1	2	0	1	1	1	9.4	9.4
P62495	P62495	1	1	1	Eukaryotic peptide chain release factor subunit 1	ETF1	ERF1_HUMAN Eukaryotic peptide chain release factor subunit 1 OS=Homo sapiens OX=9606 GN=ETF1 PE=1 SV=3	1	1	1	1	0	1	0	0	0	0	1	0	1	1	0	0	0	1	0	0	0	0	1	0	1	1	0	0	0	1	0	0	0	0	1	0	1	1	0	0	2.3	2.3
P62701;Q8TD47;P22090	P62701	16;6;6	16;6;6	16;6;6	40S ribosomal protein S4, X isoform	RPS4X	RS4X_HUMAN 40S ribosomal protein S4, X isoform OS=Homo sapiens OX=9606 GN=RPS4X PE=1 SV=2	3	16	16	16	14	15	14	10	11	11	10	11	11	15	14	15	14	15	14	10	11	11	10	11	11	15	14	15	14	15	14	10	11	11	10	11	11	15	14	15	53.6	53.6
P67775;P62714	P67775;P62714	2;2	2;2	2;2	Serine/threonine-protein phosphatase 2A catalytic subunit alpha isoform;Serine/threonine-protein phosphatase 2A catalytic subunit beta isoform	PPP2CA;PPP2CB	PP2AA_HUMAN Serine/threonine-protein phosphatase 2A catalytic subunit alpha isoform OS=Homo sapiens OX=9606 GN=PPP2CA PE=1 SV=1;PP2AB_HUMAN Serine/threonine-protein phosphatase 2A catalytic subunit beta isoform OS=Homo sapiens OX=9606 GN=PPP2CB PE=1 SV=1	2	2	2	2	0	1	1	1	1	0	1	0	1	1	1	0	0	1	1	1	1	0	1	0	1	1	1	0	0	1	1	1	1	0	1	0	1	1	1	0	8.1	8.1
P62750	P62750	4	4	4	60S ribosomal protein L23a	RPL23A	RL23A_HUMAN 60S ribosomal protein L23a OS=Homo sapiens OX=9606 GN=RPL23A PE=1 SV=1	1	4	4	4	3	3	1	4	2	3	0	3	3	2	3	2	3	3	1	4	2	3	0	3	3	2	3	2	3	3	1	4	2	3	0	3	3	2	3	2	26.9	26.9
P62753	P62753	5	5	5	40S ribosomal protein S6	RPS6	RS6_HUMAN 40S ribosomal protein S6 OS=Homo sapiens OX=9606 GN=RPS6 PE=1 SV=1	1	5	5	5	3	4	3	5	5	5	1	4	5	4	5	4	3	4	3	5	5	5	1	4	5	4	5	4	3	4	3	5	5	5	1	4	5	4	5	4	19.3	19.3
P62805	P62805	7	7	7	Histone H4	HIST1H4A	H4_HUMAN Histone H4 OS=Homo sapiens OX=9606 GN=H4C1 PE=1 SV=2	1	7	7	7	6	5	6	7	5	6	3	6	7	6	6	5	6	5	6	7	5	6	3	6	7	6	6	5	6	5	6	7	5	6	3	6	7	6	6	5	58.3	58.3
P62826	P62826	8	8	8	GTP-binding nuclear protein Ran	RAN	RAN_HUMAN GTP-binding nuclear protein Ran OS=Homo sapiens OX=9606 GN=RAN PE=1 SV=3	1	8	8	8	6	6	6	7	6	7	4	5	7	6	7	6	6	6	6	7	6	7	4	5	7	6	7	6	6	6	6	7	6	7	4	5	7	6	7	6	44.4	44.4
P62829	P62829	8	8	8	60S ribosomal protein L23	RPL23	RL23_HUMAN 60S ribosomal protein L23 OS=Homo sapiens OX=9606 GN=RPL23 PE=1 SV=1	1	8	8	8	6	6	5	6	6	7	5	5	6	5	5	5	6	6	5	6	6	7	5	5	6	5	5	5	6	6	5	6	6	7	5	5	6	5	5	5	68.6	68.6
P62841	P62841	2	2	2	40S ribosomal protein S15	RPS15	RS15_HUMAN 40S ribosomal protein S15 OS=Homo sapiens OX=9606 GN=RPS15 PE=1 SV=2	1	2	2	2	1	1	1	2	2	2	1	1	1	1	1	1	1	1	1	2	2	2	1	1	1	1	1	1	1	1	1	2	2	2	1	1	1	1	1	1	23.4	23.4
P62847	P62847	4	4	4	40S ribosomal protein S24	RPS24	RS24_HUMAN 40S ribosomal protein S24 OS=Homo sapiens OX=9606 GN=RPS24 PE=1 SV=1	1	4	4	4	1	3	2	3	3	1	0	0	3	1	3	3	1	3	2	3	3	1	0	0	3	1	3	3	1	3	2	3	3	1	0	0	3	1	3	3	26.3	26.3
P62851	P62851	5	5	5	40S ribosomal protein S25	RPS25	RS25_HUMAN 40S ribosomal protein S25 OS=Homo sapiens OX=9606 GN=RPS25 PE=1 SV=1	1	5	5	5	3	3	4	4	3	3	1	2	3	3	3	3	3	3	4	4	3	3	1	2	3	3	3	3	3	3	4	4	3	3	1	2	3	3	3	3	29.6	29.6
P62854;Q5JNZ5	P62854;Q5JNZ5	3;2	3;2	3;2	40S ribosomal protein S26;Putative 40S ribosomal protein S26-like 1	RPS26;RPS26P11	RS26_HUMAN 40S ribosomal protein S26 OS=Homo sapiens OX=9606 GN=RPS26 PE=1 SV=3;RS26L_HUMAN Putative 40S ribosomal protein S26-like 1 OS=Homo sapiens OX=9606 GN=RPS26P11 PE=5 SV=1	2	3	3	3	3	3	3	3	3	3	3	3	3	3	3	3	3	3	3	3	3	3	3	3	3	3	3	3	3	3	3	3	3	3	3	3	3	3	3	3	31.3	31.3
P62861	P62861	1	1	1	40S ribosomal protein S30	FAU	RS30_HUMAN 40S ribosomal protein S30 OS=Homo sapiens OX=9606 GN=FAU PE=1 SV=1	1	1	1	1	1	1	1	1	1	1	1	1	1	1	1	1	1	1	1	1	1	1	1	1	1	1	1	1	1	1	1	1	1	1	1	1	1	1	1	1	16.9	16.9
Q9HAV0;P62879;P62873	Q9HAV0;P62879;P62873	2;2;1	2;2;1	2;2;1	Guanine nucleotide-binding protein subunit beta-4;Guanine nucleotide-binding protein G(I)/G(S)/G(T) subunit beta-2;Guanine nucleotide-binding protein G(I)/G(S)/G(T) subunit beta-1	GNB4;GNB2;GNB1	GBB4_HUMAN Guanine nucleotide-binding protein subunit beta-4 OS=Homo sapiens OX=9606 GN=GNB4 PE=1 SV=3;GBB2_HUMAN Guanine nucleotide-binding protein G(I)/G(S)/G(T) subunit beta-2 OS=Homo sapiens OX=9606 GN=GNB2 PE=1 SV=3;GBB1_HUMAN Guanine nucleotide-bindi	3	2	2	2	0	1	1	1	1	1	1	0	1	0	1	1	0	1	1	1	1	1	1	0	1	0	1	1	0	1	1	1	1	1	1	0	1	0	1	1	5.3	5.3
P62888	P62888	2	2	2	60S ribosomal protein L30	RPL30	RL30_HUMAN 60S ribosomal protein L30 OS=Homo sapiens OX=9606 GN=RPL30 PE=1 SV=2	1	2	2	2	0	1	1	1	1	1	0	1	2	1	1	2	0	1	1	1	1	1	0	1	2	1	1	2	0	1	1	1	1	1	0	1	2	1	1	2	24.3	24.3
P62899	P62899	6	6	6	60S ribosomal protein L31	RPL31	RL31_HUMAN 60S ribosomal protein L31 OS=Homo sapiens OX=9606 GN=RPL31 PE=1 SV=1	1	6	6	6	3	4	5	4	4	4	2	5	4	3	6	5	3	4	5	4	4	4	2	5	4	3	6	5	3	4	5	4	4	4	2	5	4	3	6	5	48	48
P62913	P62913	3	3	3	60S ribosomal protein L11	RPL11	RL11_HUMAN 60S ribosomal protein L11 OS=Homo sapiens OX=9606 GN=RPL11 PE=1 SV=2	1	3	3	3	2	2	2	2	2	3	2	2	2	2	3	3	2	2	2	2	2	3	2	2	2	2	3	3	2	2	2	2	2	3	2	2	2	2	3	3	19.7	19.7
P62917	P62917	2	2	2	60S ribosomal protein L8	RPL8	RL8_HUMAN 60S ribosomal protein L8 OS=Homo sapiens OX=9606 GN=RPL8 PE=1 SV=2	1	2	2	2	0	2	0	0	0	0	1	0	1	0	0	0	0	2	0	0	0	0	1	0	1	0	0	0	0	2	0	0	0	0	1	0	1	0	0	0	10.5	10.5
P62937	P62937	5	5	5	Peptidyl-prolyl cis-trans isomerase A;Peptidyl-prolyl cis-trans isomerase A, N-terminally processed	PPIA	PPIA_HUMAN Peptidyl-prolyl cis-trans isomerase A OS=Homo sapiens OX=9606 GN=PPIA PE=1 SV=2	1	5	5	5	3	4	2	2	3	4	4	2	3	3	2	3	3	4	2	2	3	4	4	2	3	3	2	3	3	4	2	2	3	4	4	2	3	3	2	3	44.8	44.8
P63000;P60763;P17081;Q9H4E5	P63000;P60763	6;4;1;1	6;4;1;1	2;1;0;0	Ras-related C3 botulinum toxin substrate 1;Ras-related C3 botulinum toxin substrate 3	RAC1;RAC3	RAC1_HUMAN Ras-related C3 botulinum toxin substrate 1 OS=Homo sapiens OX=9606 GN=RAC1 PE=1 SV=1;RAC3_HUMAN Ras-related C3 botulinum toxin substrate 3 OS=Homo sapiens OX=9606 GN=RAC3 PE=1 SV=1	4	6	6	2	5	4	3	1	2	3	1	1	3	2	2	3	5	4	3	1	2	3	1	1	3	2	2	3	2	1	1	1	1	1	0	1	1	1	1	1	33.3	33.3
P63010;Q10567	P63010	23;9	23;9	23;9	AP-2 complex subunit beta	AP2B1	AP2B1_HUMAN AP-2 complex subunit beta OS=Homo sapiens OX=9606 GN=AP2B1 PE=1 SV=1	2	23	23	23	13	9	11	14	18	15	14	14	20	12	15	13	13	9	11	14	18	15	14	14	20	12	15	13	13	9	11	14	18	15	14	14	20	12	15	13	37.2	37.2
P63104	P63104	6	6	4	14-3-3 protein zeta/delta	YWHAZ	1433Z_HUMAN 14-3-3 protein zeta/delta OS=Homo sapiens OX=9606 GN=YWHAZ PE=1 SV=1	1	6	6	4	1	3	4	5	5	4	2	5	6	5	5	4	1	3	4	5	5	4	2	5	6	5	5	4	0	1	2	3	3	3	2	3	4	3	3	3	30.6	30.6
P63173	P63173	6	6	6	60S ribosomal protein L38	RPL38	RL38_HUMAN 60S ribosomal protein L38 OS=Homo sapiens OX=9606 GN=RPL38 PE=1 SV=2	1	6	6	6	6	6	4	4	5	5	5	6	6	5	6	5	6	6	4	4	5	5	5	6	6	5	6	5	6	6	4	4	5	5	5	6	6	5	6	5	50	50
P63244	P63244	4	4	4	Guanine nucleotide-binding protein subunit beta-2-like 1;Guanine nucleotide-binding protein subunit beta-2-like 1, N-terminally processed	GNB2L1	RACK1_HUMAN Receptor of activated protein C kinase 1 OS=Homo sapiens OX=9606 GN=RACK1 PE=1 SV=3	1	4	4	4	0	1	0	1	1	1	1	1	2	2	2	2	0	1	0	1	1	1	1	1	2	2	2	2	0	1	0	1	1	1	1	1	2	2	2	2	17	17
P63261	P63261	21	1	1	Actin, cytoplasmic 2;Actin, cytoplasmic 2, N-terminally processed	ACTG1	ACTG_HUMAN Actin, cytoplasmic 2 OS=Homo sapiens OX=9606 GN=ACTG1 PE=1 SV=1	1	21	1	1	18	16	16	21	21	20	19	20	21	20	21	21	1	0	0	1	1	1	1	1	1	1	1	1	1	0	0	1	1	1	1	1	1	1	1	1	78.9	4.5
P67809;Q9Y2T7	P67809	9;2	9;2	7;0	Nuclease-sensitive element-binding protein 1	YBX1	YBOX1_HUMAN Y-box-binding protein 1 OS=Homo sapiens OX=9606 GN=YBX1 PE=1 SV=3	2	9	9	7	7	4	3	4	4	1	2	5	8	7	7	7	7	4	3	4	4	1	2	5	8	7	7	7	5	3	2	3	4	1	1	4	6	6	7	6	44.4	44.4
P67870	P67870	2	2	2	Casein kinase II subunit beta	CSNK2B	CSK2B_HUMAN Casein kinase II subunit beta OS=Homo sapiens OX=9606 GN=CSNK2B PE=1 SV=1	1	2	2	2	0	0	1	0	0	0	0	0	1	0	0	1	0	0	1	0	0	0	0	0	1	0	0	1	0	0	1	0	0	0	0	0	1	0	0	1	9.3	9.3
P67936	P67936	11	11	5	Tropomyosin alpha-4 chain	TPM4	TPM4_HUMAN Tropomyosin alpha-4 chain OS=Homo sapiens OX=9606 GN=TPM4 PE=1 SV=3	1	11	11	5	4	4	6	9	7	6	7	8	8	7	9	8	4	4	6	9	7	6	7	8	8	7	9	8	2	1	2	4	2	2	2	3	3	2	4	4	35.5	35.5
P68133;P68032;P63267;P62736	P68133;P68032;P63267;P62736	12;12;11;11	2;2;2;2	2;2;2;2	Actin, alpha skeletal muscle;Actin, alpha cardiac muscle 1;Actin, gamma-enteric smooth muscle;Actin, aortic smooth muscle	ACTA1;ACTC1;ACTG2;ACTA2	ACTS_HUMAN Actin, alpha skeletal muscle OS=Homo sapiens OX=9606 GN=ACTA1 PE=1 SV=1;ACTC_HUMAN Actin, alpha cardiac muscle 1 OS=Homo sapiens OX=9606 GN=ACTC1 PE=1 SV=1;ACTH_HUMAN Actin, gamma-enteric smooth muscle OS=Homo sapiens OX=9606 GN=ACTG2 PE=1 SV=1;	4	12	2	2	11	9	10	11	12	10	11	10	11	11	11	11	1	0	1	1	2	1	2	0	1	1	1	1	1	0	1	1	2	1	2	0	1	1	1	1	30.8	6.9
Q5VTE0;P68104;Q05639	Q5VTE0;P68104;Q05639	10;10;6	10;10;6	10;10;6	Putative elongation factor 1-alpha-like 3;Elongation factor 1-alpha 1;Elongation factor 1-alpha 2	EEF1A1P5;EEF1A1;EEF1A2	EF1A3_HUMAN Putative elongation factor 1-alpha-like 3 OS=Homo sapiens OX=9606 GN=EEF1A1P5 PE=5 SV=1;EF1A1_HUMAN Elongation factor 1-alpha 1 OS=Homo sapiens OX=9606 GN=EEF1A1 PE=1 SV=1;EF1A2_HUMAN Elongation factor 1-alpha 2 OS=Homo sapiens OX=9606 GN=EEF1A	3	10	10	10	3	3	4	6	8	6	6	5	6	5	8	6	3	3	4	6	8	6	6	5	6	5	8	6	3	3	4	6	8	6	6	5	6	5	8	6	32.5	32.5
P68363;Q9BQE3;Q71U36;A6NHL2;Q9H853	P68363;Q9BQE3;Q71U36	15;13;13;2;1	15;13;13;2;1	2;2;2;0;0	Tubulin alpha-1B chain;Tubulin alpha-1C chain;Tubulin alpha-1A chain	TUBA1B;TUBA1C;TUBA1A	TBA1B_HUMAN Tubulin alpha-1B chain OS=Homo sapiens OX=9606 GN=TUBA1B PE=1 SV=1;TBA1C_HUMAN Tubulin alpha-1C chain OS=Homo sapiens OX=9606 GN=TUBA1C PE=1 SV=1;TBA1A_HUMAN Tubulin alpha-1A chain OS=Homo sapiens OX=9606 GN=TUBA1A PE=1 SV=1	5	15	15	2	12	14	12	13	13	12	10	11	13	11	12	11	12	14	12	13	13	12	10	11	13	11	12	11	2	2	2	2	2	2	2	2	2	2	2	2	46.3	46.3
P68366	P68366	13	2	2	Tubulin alpha-4A chain	TUBA4A	TBA4A_HUMAN Tubulin alpha-4A chain OS=Homo sapiens OX=9606 GN=TUBA4A PE=1 SV=1	1	13	2	2	9	12	8	10	11	10	6	9	10	8	9	9	1	2	0	1	2	1	0	1	1	1	1	2	1	2	0	1	2	1	0	1	1	1	1	2	40	5.4
P68371;Q3ZCM7	P68371	16;5	4;1	1;0	Tubulin beta-4B chain	TUBB4B	TBB4B_HUMAN Tubulin beta-4B chain OS=Homo sapiens OX=9606 GN=TUBB4B PE=1 SV=1	2	16	4	1	10	14	11	12	11	11	10	11	12	12	10	13	2	4	3	2	2	3	2	2	3	2	2	2	0	1	0	0	0	0	0	0	0	0	0	0	46.3	13.3
P69905	P69905	5	2	2	Hemoglobin subunit alpha	HBA1	HBA_HUMAN Hemoglobin subunit alpha OS=Homo sapiens OX=9606 GN=HBA1 PE=1 SV=2	1	5	2	2	4	3	3	4	3	4	3	5	4	3	4	4	1	0	0	1	1	1	1	2	1	1	1	1	1	0	0	1	1	1	1	2	1	1	1	1	43	19
P78344	P78344	2	2	2	Eukaryotic translation initiation factor 4 gamma 2	EIF4G2	IF4G2_HUMAN Eukaryotic translation initiation factor 4 gamma 2 OS=Homo sapiens OX=9606 GN=EIF4G2 PE=1 SV=1	1	2	2	2	0	1	1	1	2	0	1	1	1	1	1	1	0	1	1	1	2	0	1	1	1	1	1	1	0	1	1	1	2	0	1	1	1	1	1	1	1.9	1.9
P78371	P78371	1	1	1	T-complex protein 1 subunit beta	CCT2	TCPB_HUMAN T-complex protein 1 subunit beta OS=Homo sapiens OX=9606 GN=CCT2 PE=1 SV=4	1	1	1	1	0	0	0	1	1	1	0	0	1	0	0	0	0	0	0	1	1	1	0	0	1	0	0	0	0	0	0	1	1	1	0	0	1	0	0	0	2.2	2.2
P78527	P78527	2	2	2	DNA-dependent protein kinase catalytic subunit	PRKDC	PRKDC_HUMAN DNA-dependent protein kinase catalytic subunit OS=Homo sapiens OX=9606 GN=PRKDC PE=1 SV=3	1	2	2	2	1	2	2	0	0	0	0	0	0	0	0	0	1	2	2	0	0	0	0	0	0	0	0	0	1	2	2	0	0	0	0	0	0	0	0	0	0.5	0.5
P81605	P81605	2	2	2	Dermcidin;Survival-promoting peptide;DCD-1	DCD	DCD_HUMAN Dermcidin OS=Homo sapiens OX=9606 GN=DCD PE=1 SV=2	1	2	2	2	0	0	0	2	1	2	0	2	2	2	2	1	0	0	0	2	1	2	0	2	2	2	2	1	0	0	0	2	1	2	0	2	2	2	2	1	20	20
P83731	P83731	5	5	5	60S ribosomal protein L24	RPL24	RL24_HUMAN 60S ribosomal protein L24 OS=Homo sapiens OX=9606 GN=RPL24 PE=1 SV=1	1	5	5	5	3	5	5	5	5	5	4	5	5	5	5	5	3	5	5	5	5	5	4	5	5	5	5	5	3	5	5	5	5	5	4	5	5	5	5	5	30.6	30.6
P84090	P84090	1	1	1	Enhancer of rudimentary homolog	ERH	ERH_HUMAN Enhancer of rudimentary homolog OS=Homo sapiens OX=9606 GN=ERH PE=1 SV=1	1	1	1	1	0	1	1	0	0	0	0	0	0	1	1	1	0	1	1	0	0	0	0	0	0	1	1	1	0	1	1	0	0	0	0	0	0	1	1	1	10.6	10.6
P84095	P84095	2	1	1	Rho-related GTP-binding protein RhoG	RHOG	RHOG_HUMAN Rho-related GTP-binding protein RhoG OS=Homo sapiens OX=9606 GN=RHOG PE=1 SV=1	1	2	1	1	1	1	2	0	0	1	0	0	1	1	0	0	0	0	1	0	0	0	0	0	0	0	0	0	0	0	1	0	0	0	0	0	0	0	0	0	12.6	6.8
P84098	P84098	3	3	3	60S ribosomal protein L19	RPL19	RL19_HUMAN 60S ribosomal protein L19 OS=Homo sapiens OX=9606 GN=RPL19 PE=1 SV=1	1	3	3	3	2	2	3	3	3	3	2	3	3	3	3	2	2	2	3	3	3	3	2	3	3	3	3	2	2	2	3	3	3	3	2	3	3	3	3	2	16.8	16.8
P84103	P84103	1	1	1	Serine/arginine-rich splicing factor 3	SRSF3	SRSF3_HUMAN Serine/arginine-rich splicing factor 3 OS=Homo sapiens OX=9606 GN=SRSF3 PE=1 SV=1	1	1	1	1	1	1	1	1	1	1	0	0	0	0	1	0	1	1	1	1	1	1	0	0	0	0	1	0	1	1	1	1	1	1	0	0	0	0	1	0	5.5	5.5
P84243;Q16695;P68431;Q5TEC6;Q6NXT2	P84243;Q16695;P68431	3;2;2;1;1	1;0;0;0;0	1;0;0;0;0	Histone H3.3;Histone H3.1t;Histone H3.1	H3F3A;HIST3H3;HIST1H3A	H33_HUMAN Histone H3.3 OS=Homo sapiens OX=9606 GN=H3-3A PE=1 SV=2;H31T_HUMAN Histone H3.1t OS=Homo sapiens OX=9606 GN=H3-4 PE=1 SV=3;H31_HUMAN Histone H3.1 OS=Homo sapiens OX=9606 GN=H3C1 PE=1 SV=2	5	3	1	1	2	2	3	3	3	2	0	2	3	0	2	1	0	0	1	1	1	0	0	0	1	0	1	1	0	0	1	1	1	0	0	0	1	0	1	1	33.8	23.5
P98160	P98160	44	44	44	Basement membrane-specific heparan sulfate proteoglycan core protein;Endorepellin;LG3 peptide	HSPG2	PGBM_HUMAN Basement membrane-specific heparan sulfate proteoglycan core protein OS=Homo sapiens OX=9606 GN=HSPG2 PE=1 SV=4	1	44	44	44	16	8	14	24	17	22	13	23	32	16	19	23	16	8	14	24	17	22	13	23	32	16	19	23	16	8	14	24	17	22	13	23	32	16	19	23	14.3	14.3
Q00577	Q00577	1	1	1	Transcriptional activator protein Pur-alpha	PURA	PURA_HUMAN Transcriptional activator protein Pur-alpha OS=Homo sapiens OX=9606 GN=PURA PE=1 SV=2	1	1	1	1	0	0	0	0	1	0	0	0	0	0	0	0	0	0	0	0	1	0	0	0	0	0	0	0	0	0	0	0	1	0	0	0	0	0	0	0	8.1	8.1
Q00610;P53675	Q00610	64;13	64;13	64;13	Clathrin heavy chain 1	CLTC	CLH1_HUMAN Clathrin heavy chain 1 OS=Homo sapiens OX=9606 GN=CLTC PE=1 SV=5	2	64	64	64	39	43	36	50	45	41	34	42	51	41	39	42	39	43	36	50	45	41	34	42	51	41	39	42	39	43	36	50	45	41	34	42	51	41	39	42	48	48
Q00839	Q00839	24	24	24	Heterogeneous nuclear ribonucleoprotein U	HNRNPU	HNRPU_HUMAN Heterogeneous nuclear ribonucleoprotein U OS=Homo sapiens OX=9606 GN=HNRNPU PE=1 SV=6	1	24	24	24	16	18	15	17	18	17	13	17	20	14	18	17	16	18	15	17	18	17	13	17	20	14	18	17	16	18	15	17	18	17	13	17	20	14	18	17	31.2	31.2
Q01082;O15020;P11277	Q01082	60;4;3	60;4;3	60;4;3	Spectrin beta chain, non-erythrocytic 1	SPTBN1	SPTB2_HUMAN Spectrin beta chain, non-erythrocytic 1 OS=Homo sapiens OX=9606 GN=SPTBN1 PE=1 SV=2	3	60	60	60	31	26	20	37	39	34	26	31	39	32	36	35	31	26	20	37	39	34	26	31	39	32	36	35	31	26	20	37	39	34	26	31	39	32	36	35	33.3	33.3
Q01105;P0DME0	Q01105;P0DME0	3;2	3;2	3;2	Protein SET;Protein SETSIP	SET;SETSIP	SET_HUMAN Protein SET OS=Homo sapiens OX=9606 GN=SET PE=1 SV=3;SETLP_HUMAN Protein SETSIP OS=Homo sapiens OX=9606 GN=SETSIP PE=1 SV=1	2	3	3	3	1	2	1	0	2	2	1	1	1	2	1	1	1	2	1	0	2	2	1	1	1	2	1	1	1	2	1	0	2	2	1	1	1	2	1	1	13.4	13.4
Q01469	Q01469	3	3	3	Fatty acid-binding protein, epidermal	FABP5	FABP5_HUMAN Fatty acid-binding protein 5 OS=Homo sapiens OX=9606 GN=FABP5 PE=1 SV=3	1	3	3	3	0	1	1	2	1	0	1	1	1	2	1	1	0	1	1	2	1	0	1	1	1	2	1	1	0	1	1	2	1	0	1	1	1	2	1	1	25.2	25.2
Q01518	Q01518	3	3	3	Adenylyl cyclase-associated protein 1	CAP1	CAP1_HUMAN Adenylyl cyclase-associated protein 1 OS=Homo sapiens OX=9606 GN=CAP1 PE=1 SV=5	1	3	3	3	0	1	1	1	0	1	2	1	1	1	1	2	0	1	1	1	0	1	2	1	1	1	1	2	0	1	1	1	0	1	2	1	1	1	1	2	10.9	10.9
Q01538;Q9UL68	Q01538;Q9UL68	2;1	2;1	2;1	Myelin transcription factor 1;Myelin transcription factor 1-like protein	MYT1;MYT1L	MYT1_HUMAN Myelin transcription factor 1 OS=Homo sapiens OX=9606 GN=MYT1 PE=1 SV=2;MYT1L_HUMAN Myelin transcription factor 1-like protein OS=Homo sapiens OX=9606 GN=MYT1L PE=2 SV=3	2	2	2	2	1	0	0	0	0	1	0	0	0	0	0	0	1	0	0	0	0	1	0	0	0	0	0	0	1	0	0	0	0	1	0	0	0	0	0	0	3.2	3.2
Q02413	Q02413	5	5	5	Desmoglein-1	DSG1	DSG1_HUMAN Desmoglein-1 OS=Homo sapiens OX=9606 GN=DSG1 PE=1 SV=2	1	5	5	5	1	0	0	0	0	1	0	2	0	4	2	0	1	0	0	0	0	1	0	2	0	4	2	0	1	0	0	0	0	1	0	2	0	4	2	0	7.5	7.5
Q02809	Q02809	7	7	7	Procollagen-lysine,2-oxoglutarate 5-dioxygenase 1	PLOD1	PLOD1_HUMAN Procollagen-lysine,2-oxoglutarate 5-dioxygenase 1 OS=Homo sapiens OX=9606 GN=PLOD1 PE=1 SV=2	1	7	7	7	3	4	3	2	3	2	2	4	4	2	4	3	3	4	3	2	3	2	2	4	4	2	4	3	3	4	3	2	3	2	2	4	4	2	4	3	12.5	12.5
Q02878	Q02878	2	2	2	60S ribosomal protein L6	RPL6	RL6_HUMAN 60S ribosomal protein L6 OS=Homo sapiens OX=9606 GN=RPL6 PE=1 SV=3	1	2	2	2	0	1	0	0	0	0	0	1	1	1	1	1	0	1	0	0	0	0	0	1	1	1	1	1	0	1	0	0	0	0	0	1	1	1	1	1	8.3	8.3
Q03001	Q03001	3	3	3	Dystonin	DST	DYST_HUMAN Dystonin OS=Homo sapiens OX=9606 GN=DST PE=1 SV=4	1	3	3	3	0	1	0	0	0	0	1	0	0	0	1	0	0	1	0	0	0	0	1	0	0	0	1	0	0	1	0	0	0	0	1	0	0	0	1	0	0.5	0.5
Q03135	Q03135	4	4	4	Caveolin-1	CAV1	CAV1_HUMAN Caveolin-1 OS=Homo sapiens OX=9606 GN=CAV1 PE=1 SV=4	1	4	4	4	3	3	1	1	1	2	0	2	2	0	1	1	3	3	1	1	1	2	0	2	2	0	1	1	3	3	1	1	1	2	0	2	2	0	1	1	26.4	26.4
Q04837	Q04837	1	1	1	Single-stranded DNA-binding protein, mitochondrial	SSBP1	SSBP_HUMAN Single-stranded DNA-binding protein, mitochondrial OS=Homo sapiens OX=9606 GN=SSBP1 PE=1 SV=1	1	1	1	1	0	0	0	0	0	0	0	0	1	0	0	0	0	0	0	0	0	0	0	0	1	0	0	0	0	0	0	0	0	0	0	0	1	0	0	0	10.1	10.1
Q04917	Q04917	3	1	1	14-3-3 protein eta	YWHAH	1433F_HUMAN 14-3-3 protein eta OS=Homo sapiens OX=9606 GN=YWHAH PE=1 SV=4	1	3	1	1	1	3	3	3	3	2	0	2	2	2	3	2	0	1	1	1	1	1	0	0	0	0	1	1	0	1	1	1	1	1	0	0	0	0	1	1	13	5.7
Q05397;Q14289	Q05397	3;1	3;1	3;1	Focal adhesion kinase 1	PTK2	FAK1_HUMAN Focal adhesion kinase 1 OS=Homo sapiens OX=9606 GN=PTK2 PE=1 SV=2	2	3	3	3	1	2	1	1	2	1	1	1	1	0	1	2	1	2	1	1	2	1	1	1	1	0	1	2	1	2	1	1	2	1	1	1	1	0	1	2	2.8	2.8
Q06210;O94808	Q06210	4;1	4;1	4;1	Glutamine--fructose-6-phosphate aminotransferase [isomerizing] 1	GFPT1	GFPT1_HUMAN Glutamine--fructose-6-phosphate aminotransferase [isomerizing] 1 OS=Homo sapiens OX=9606 GN=GFPT1 PE=1 SV=3	2	4	4	4	0	2	0	0	0	1	1	0	3	1	1	0	0	2	0	0	0	1	1	0	3	1	1	0	0	2	0	0	0	1	1	0	3	1	1	0	5.9	5.9
Q06830;Q13162	Q06830	7;1	7;1	6;1	Peroxiredoxin-1	PRDX1	PRDX1_HUMAN Peroxiredoxin-1 OS=Homo sapiens OX=9606 GN=PRDX1 PE=1 SV=1	2	7	7	6	4	6	5	6	4	5	4	6	6	6	7	6	4	6	5	6	4	5	4	6	6	6	7	6	3	5	4	5	4	4	3	5	5	5	6	5	33.2	33.2
Q07020	Q07020	3	3	3	60S ribosomal protein L18	RPL18	RL18_HUMAN 60S ribosomal protein L18 OS=Homo sapiens OX=9606 GN=RPL18 PE=1 SV=2	1	3	3	3	1	0	2	0	0	0	0	1	0	2	1	1	1	0	2	0	0	0	0	1	0	2	1	1	1	0	2	0	0	0	0	1	0	2	1	1	17	17
Q07065	Q07065	16	16	16	Cytoskeleton-associated protein 4	CKAP4	CKAP4_HUMAN Cytoskeleton-associated protein 4 OS=Homo sapiens OX=9606 GN=CKAP4 PE=1 SV=2	1	16	16	16	5	6	6	12	9	5	8	10	12	11	11	11	5	6	6	12	9	5	8	10	12	11	11	11	5	6	6	12	9	5	8	10	12	11	11	11	30.7	30.7
Q07157	Q07157	5	5	5	Tight junction protein ZO-1	TJP1	ZO1_HUMAN Tight junction protein ZO-1 OS=Homo sapiens OX=9606 GN=TJP1 PE=1 SV=3	1	5	5	5	0	1	0	1	2	1	0	0	2	0	1	2	0	1	0	1	2	1	0	0	2	0	1	2	0	1	0	1	2	1	0	0	2	0	1	2	3	3
Q07955	Q07955	3	3	3	Serine/arginine-rich splicing factor 1	SRSF1	SRSF1_HUMAN Serine/arginine-rich splicing factor 1 OS=Homo sapiens OX=9606 GN=SRSF1 PE=1 SV=2	1	3	3	3	0	3	0	0	0	0	0	0	0	0	0	0	0	3	0	0	0	0	0	0	0	0	0	0	0	3	0	0	0	0	0	0	0	0	0	0	12.5	12.5
Q08211	Q08211	11	11	11	ATP-dependent RNA helicase A	DHX9	DHX9_HUMAN ATP-dependent RNA helicase A OS=Homo sapiens OX=9606 GN=DHX9 PE=1 SV=4	1	11	11	11	5	10	7	5	2	3	3	5	4	4	2	3	5	10	7	5	2	3	3	5	4	4	2	3	5	10	7	5	2	3	3	5	4	4	2	3	10.2	10.2
Q08431	Q08431	1	1	1	Lactadherin;Lactadherin short form;Medin	MFGE8	MFGM_HUMAN Lactadherin OS=Homo sapiens OX=9606 GN=MFGE8 PE=1 SV=3	1	1	1	1	1	1	0	1	1	0	0	0	0	0	0	0	1	1	0	1	1	0	0	0	0	0	0	0	1	1	0	1	1	0	0	0	0	0	0	0	2.8	2.8
Q08554	Q08554	3	3	3	Desmocollin-1	DSC1	DSC1_HUMAN Desmocollin-1 OS=Homo sapiens OX=9606 GN=DSC1 PE=1 SV=2	1	3	3	3	1	0	0	1	0	1	0	0	0	2	2	1	1	0	0	1	0	1	0	0	0	2	2	1	1	0	0	1	0	1	0	0	0	2	2	1	4.3	4.3
Q09666;P48552	Q09666	151;1	151;1	151;1	Neuroblast differentiation-associated protein AHNAK	AHNAK	AHNK_HUMAN Neuroblast differentiation-associated protein AHNAK OS=Homo sapiens OX=9606 GN=AHNAK PE=1 SV=2	2	151	151	151	48	64	56	96	99	90	76	93	122	89	116	101	48	64	56	96	99	90	76	93	122	89	116	101	48	64	56	96	99	90	76	93	122	89	116	101	46.6	46.6
Q10570	Q10570	3	3	3	Cleavage and polyadenylation specificity factor subunit 1	CPSF1	CPSF1_HUMAN Cleavage and polyadenylation specificity factor subunit 1 OS=Homo sapiens OX=9606 GN=CPSF1 PE=1 SV=2	1	3	3	3	1	0	2	1	1	0	1	1	2	2	1	1	1	0	2	1	1	0	1	1	2	2	1	1	1	0	2	1	1	0	1	1	2	2	1	1	3.3	3.3
Q12905	Q12905	4	4	4	Interleukin enhancer-binding factor 2	ILF2	ILF2_HUMAN Interleukin enhancer-binding factor 2 OS=Homo sapiens OX=9606 GN=ILF2 PE=1 SV=2	1	4	4	4	1	2	1	2	2	2	2	3	2	3	2	2	1	2	1	2	2	2	2	3	2	3	2	2	1	2	1	2	2	2	2	3	2	3	2	2	12.6	12.6
Q13045	Q13045	3	3	3	Protein flightless-1 homolog	FLII	FLII_HUMAN Protein flightless-1 homolog OS=Homo sapiens OX=9606 GN=FLII PE=1 SV=2	1	3	3	3	0	0	0	0	3	0	2	0	0	0	0	0	0	0	0	0	3	0	2	0	0	0	0	0	0	0	0	0	3	0	2	0	0	0	0	0	2.9	2.9
Q13103	Q13103	1	1	1	Secreted phosphoprotein 24	SPP2	SPP24_HUMAN Secreted phosphoprotein 24 OS=Homo sapiens OX=9606 GN=SPP2 PE=1 SV=1	1	1	1	1	1	1	1	1	1	1	0	1	1	1	1	0	1	1	1	1	1	1	0	1	1	1	1	0	1	1	1	1	1	1	0	1	1	1	1	0	5.7	5.7
Q13136	Q13136	4	4	4	Liprin-alpha-1	PPFIA1	LIPA1_HUMAN Liprin-alpha-1 OS=Homo sapiens OX=9606 GN=PPFIA1 PE=1 SV=1	1	4	4	4	0	0	1	2	1	0	1	1	2	0	0	0	0	0	1	2	1	0	1	1	2	0	0	0	0	0	1	2	1	0	1	1	2	0	0	0	4.5	4.5
Q13148	Q13148	2	2	2	TAR DNA-binding protein 43	TARDBP	TADBP_HUMAN TAR DNA-binding protein 43 OS=Homo sapiens OX=9606 GN=TARDBP PE=1 SV=1	1	2	2	2	0	1	1	1	0	0	0	0	0	0	0	0	0	1	1	1	0	0	0	0	0	0	0	0	0	1	1	1	0	0	0	0	0	0	0	0	6.5	6.5
Q13151	Q13151	2	2	2	Heterogeneous nuclear ribonucleoprotein A0	HNRNPA0	ROA0_HUMAN Heterogeneous nuclear ribonucleoprotein A0 OS=Homo sapiens OX=9606 GN=HNRNPA0 PE=1 SV=1	1	2	2	2	1	2	1	1	1	2	1	0	0	0	1	2	1	2	1	1	1	2	1	0	0	0	1	2	1	2	1	1	1	2	1	0	0	0	1	2	8.9	8.9
Q13200	Q13200	9	9	9	26S proteasome non-ATPase regulatory subunit 2	PSMD2	PSMD2_HUMAN 26S proteasome non-ATPase regulatory subunit 2 OS=Homo sapiens OX=9606 GN=PSMD2 PE=1 SV=3	1	9	9	9	1	4	2	4	2	1	0	1	3	1	1	1	1	4	2	4	2	1	0	1	3	1	1	1	1	4	2	4	2	1	0	1	3	1	1	1	12.4	12.4
Q13214	Q13214	1	1	1	Semaphorin-3B	SEMA3B	SEM3B_HUMAN Semaphorin-3B OS=Homo sapiens OX=9606 GN=SEMA3B PE=1 SV=1	1	1	1	1	0	1	0	0	0	0	0	0	0	0	0	0	0	1	0	0	0	0	0	0	0	0	0	0	0	1	0	0	0	0	0	0	0	0	0	0	1.6	1.6
Q13253	Q13253	2	2	2	Noggin	NOG	NOGG_HUMAN Noggin OS=Homo sapiens OX=9606 GN=NOG PE=1 SV=1	1	2	2	2	1	1	1	1	1	0	0	0	0	0	1	0	1	1	1	1	1	0	0	0	0	0	1	0	1	1	1	1	1	0	0	0	0	0	1	0	15.1	15.1
Q13268	Q13268	10	10	10	Dehydrogenase/reductase SDR family member 2, mitochondrial	DHRS2	DHRS2_HUMAN Dehydrogenase/reductase SDR family member 2, mitochondrial OS=Homo sapiens OX=9606 GN=DHRS2 PE=1 SV=4	1	10	10	10	6	7	6	9	9	8	9	7	9	6	8	9	6	7	6	9	9	8	9	7	9	6	8	9	6	7	6	9	9	8	9	7	9	6	8	9	43.9	43.9
Q13283	Q13283	7	7	6	Ras GTPase-activating protein-binding protein 1	G3BP1	G3BP1_HUMAN Ras GTPase-activating protein-binding protein 1 OS=Homo sapiens OX=9606 GN=G3BP1 PE=1 SV=1	1	7	7	6	2	2	1	6	1	3	4	5	5	4	6	2	2	2	1	6	1	3	4	5	5	4	6	2	1	2	1	5	0	2	3	4	4	3	5	1	21	21
Q13362;Q14738	Q13362;Q14738	2;1	2;1	2;1	Serine/threonine-protein phosphatase 2A 56 kDa regulatory subunit gamma isoform;Serine/threonine-protein phosphatase 2A 56 kDa regulatory subunit delta isoform	PPP2R5C;PPP2R5D	2A5G_HUMAN Serine/threonine-protein phosphatase 2A 56 kDa regulatory subunit gamma isoform OS=Homo sapiens OX=9606 GN=PPP2R5C PE=1 SV=3;2A5D_HUMAN Serine/threonine-protein phosphatase 2A 56 kDa regulatory subunit delta isoform OS=Homo sapiens OX=9606 GN=PP	2	2	2	2	0	1	0	0	0	0	0	0	1	0	0	0	0	1	0	0	0	0	0	0	1	0	0	0	0	1	0	0	0	0	0	0	1	0	0	0	6.7	6.7
Q13418	Q13418	6	6	6	Integrin-linked protein kinase	ILK	ILK_HUMAN Integrin-linked protein kinase OS=Homo sapiens OX=9606 GN=ILK PE=1 SV=2	1	6	6	6	0	1	4	5	1	2	1	2	3	3	3	2	0	1	4	5	1	2	1	2	3	3	3	2	0	1	4	5	1	2	1	2	3	3	3	2	18.1	18.1
Q13425	Q13425	1	1	1	Beta-2-syntrophin	SNTB2	SNTB2_HUMAN Beta-2-syntrophin OS=Homo sapiens OX=9606 GN=SNTB2 PE=1 SV=1	1	1	1	1	0	1	1	0	0	0	0	0	0	0	0	0	0	1	1	0	0	0	0	0	0	0	0	0	0	1	1	0	0	0	0	0	0	0	0	0	1.7	1.7
Q13464;O75116	Q13464	3;1	3;1	3;1	Rho-associated protein kinase 1	ROCK1	ROCK1_HUMAN Rho-associated protein kinase 1 OS=Homo sapiens OX=9606 GN=ROCK1 PE=1 SV=1	2	3	3	3	0	1	1	0	0	0	0	0	2	0	0	1	0	1	1	0	0	0	0	0	2	0	0	1	0	1	1	0	0	0	0	0	2	0	0	1	2.3	2.3
Q13501	Q13501	1	1	1	Sequestosome-1	SQSTM1	SQSTM_HUMAN Sequestosome-1 OS=Homo sapiens OX=9606 GN=SQSTM1 PE=1 SV=1	1	1	1	1	0	1	0	1	1	0	0	1	0	0	1	0	0	1	0	1	1	0	0	1	0	0	1	0	0	1	0	1	1	0	0	1	0	0	1	0	4.8	4.8
Q13576	Q13576	3	2	2	Ras GTPase-activating-like protein IQGAP2	IQGAP2	IQGA2_HUMAN Ras GTPase-activating-like protein IQGAP2 OS=Homo sapiens OX=9606 GN=IQGAP2 PE=1 SV=4	1	3	2	2	2	2	2	3	2	3	2	3	2	3	3	1	1	1	1	2	1	2	1	2	1	2	2	0	1	1	1	2	1	2	1	2	1	2	2	0	1.7	1.1
Q13642	Q13642	2	2	2	Four and a half LIM domains protein 1	FHL1	FHL1_HUMAN Four and a half LIM domains protein 1 OS=Homo sapiens OX=9606 GN=FHL1 PE=1 SV=4	1	2	2	2	1	0	0	0	0	0	1	0	0	0	0	0	1	0	0	0	0	0	1	0	0	0	0	0	1	0	0	0	0	0	1	0	0	0	0	0	5.6	5.6
Q13813	Q13813	38	38	38	Spectrin alpha chain, non-erythrocytic 1	SPTAN1	SPTN1_HUMAN Spectrin alpha chain, non-erythrocytic 1 OS=Homo sapiens OX=9606 GN=SPTAN1 PE=1 SV=3	1	38	38	38	17	24	13	16	16	16	7	13	26	12	14	15	17	24	13	16	16	16	7	13	26	12	14	15	17	24	13	16	16	16	7	13	26	12	14	15	18.7	18.7
Q13823	Q13823	2	2	2	Nucleolar GTP-binding protein 2	GNL2	NOG2_HUMAN Nucleolar GTP-binding protein 2 OS=Homo sapiens OX=9606 GN=GNL2 PE=1 SV=1	1	2	2	2	1	2	1	0	1	0	1	0	1	0	1	1	1	2	1	0	1	0	1	0	1	0	1	1	1	2	1	0	1	0	1	0	1	0	1	1	2.9	2.9
Q13895	Q13895	2	2	2	Bystin	BYSL	BYST_HUMAN Bystin OS=Homo sapiens OX=9606 GN=BYSL PE=1 SV=3	1	2	2	2	0	2	0	0	0	0	0	0	0	0	0	0	0	2	0	0	0	0	0	0	0	0	0	0	0	2	0	0	0	0	0	0	0	0	0	0	4.8	4.8
Q14011	Q14011	5	5	5	Cold-inducible RNA-binding protein	CIRBP	CIRBP_HUMAN Cold-inducible RNA-binding protein OS=Homo sapiens OX=9606 GN=CIRBP PE=1 SV=1	1	5	5	5	1	0	2	3	3	3	2	2	4	4	3	4	1	0	2	3	3	3	2	2	4	4	3	4	1	0	2	3	3	3	2	2	4	4	3	4	38.4	38.4
Q14103	Q14103	2	2	2	Heterogeneous nuclear ribonucleoprotein D0	HNRNPD	HNRPD_HUMAN Heterogeneous nuclear ribonucleoprotein D0 OS=Homo sapiens OX=9606 GN=HNRNPD PE=1 SV=1	1	2	2	2	0	1	1	0	0	1	0	0	0	0	1	2	0	1	1	0	0	1	0	0	0	0	1	2	0	1	1	0	0	1	0	0	0	0	1	2	6.8	6.8
Q14137	Q14137	5	5	5	Ribosome biogenesis protein BOP1	BOP1	BOP1_HUMAN Ribosome biogenesis protein BOP1 OS=Homo sapiens OX=9606 GN=BOP1 PE=1 SV=2	1	5	5	5	2	3	1	1	2	1	0	1	0	1	1	1	2	3	1	1	2	1	0	1	0	1	1	1	2	3	1	1	2	1	0	1	0	1	1	1	11.9	11.9
Q14152	Q14152	3	3	3	Eukaryotic translation initiation factor 3 subunit A	EIF3A	EIF3A_HUMAN Eukaryotic translation initiation factor 3 subunit A OS=Homo sapiens OX=9606 GN=EIF3A PE=1 SV=1	1	3	3	3	0	1	0	0	0	0	0	0	2	0	0	1	0	1	0	0	0	0	0	0	2	0	0	1	0	1	0	0	0	0	0	0	2	0	0	1	2.5	2.5
Q14160;Q9BTT6	Q14160	9;1	9;1	9;1	Protein scribble homolog	SCRIB	SCRIB_HUMAN Protein scribble homolog OS=Homo sapiens OX=9606 GN=SCRIB PE=1 SV=4	2	9	9	9	1	5	5	3	1	5	1	3	4	0	3	3	1	5	5	3	1	5	1	3	4	0	3	3	1	5	5	3	1	5	1	3	4	0	3	3	6.9	6.9
Q14188	Q14188	1	1	1	Transcription factor Dp-2	TFDP2	TFDP2_HUMAN Transcription factor Dp-2 OS=Homo sapiens OX=9606 GN=TFDP2 PE=1 SV=2	1	1	1	1	0	1	1	1	1	1	0	1	1	1	1	1	0	1	1	1	1	1	0	1	1	1	1	1	0	1	1	1	1	1	0	1	1	1	1	1	2.5	2.5
Q14192	Q14192	4	4	4	Four and a half LIM domains protein 2	FHL2	FHL2_HUMAN Four and a half LIM domains protein 2 OS=Homo sapiens OX=9606 GN=FHL2 PE=1 SV=3	1	4	4	4	1	0	0	2	1	2	0	1	3	2	2	2	1	0	0	2	1	2	0	1	3	2	2	2	1	0	0	2	1	2	0	1	3	2	2	2	19.7	19.7
Q14204	Q14204	9	9	9	Cytoplasmic dynein 1 heavy chain 1	DYNC1H1	DYHC1_HUMAN Cytoplasmic dynein 1 heavy chain 1 OS=Homo sapiens OX=9606 GN=DYNC1H1 PE=1 SV=5	1	9	9	9	1	2	0	0	1	2	1	1	5	2	3	0	1	2	0	0	1	2	1	1	5	2	3	0	1	2	0	0	1	2	1	1	5	2	3	0	2.4	2.4
Q14254	Q14254	3	3	3	Flotillin-2	FLOT2	FLOT2_HUMAN Flotillin-2 OS=Homo sapiens OX=9606 GN=FLOT2 PE=1 SV=2	1	3	3	3	0	1	0	0	0	0	0	1	1	1	1	0	0	1	0	0	0	0	0	1	1	1	1	0	0	1	0	0	0	0	0	1	1	1	1	0	9.8	9.8
Q14315	Q14315	89	80	78	Filamin-C	FLNC	FLNC_HUMAN Filamin-C OS=Homo sapiens OX=9606 GN=FLNC PE=1 SV=3	1	89	80	78	53	46	46	65	65	64	49	62	77	61	64	59	46	41	39	60	59	58	44	54	69	55	58	53	44	39	38	58	57	57	42	52	67	53	56	51	45.2	41.7
Q14331	Q14331	3	3	3	Protein FRG1	FRG1	FRG1_HUMAN Protein FRG1 OS=Homo sapiens OX=9606 GN=FRG1 PE=1 SV=1	1	3	3	3	0	1	0	0	0	0	0	1	1	0	2	0	0	1	0	0	0	0	0	1	1	0	2	0	0	1	0	0	0	0	0	1	1	0	2	0	15.1	15.1
Q14444	Q14444	2	2	2	Caprin-1	CAPRIN1	CAPR1_HUMAN Caprin-1 OS=Homo sapiens OX=9606 GN=CAPRIN1 PE=1 SV=2	1	2	2	2	1	1	0	1	0	0	1	1	1	0	0	0	1	1	0	1	0	0	1	1	1	0	0	0	1	1	0	1	0	0	1	1	1	0	0	0	3.1	3.1
Q14498	Q14498	3	3	3	RNA-binding protein 39	RBM39	RBM39_HUMAN RNA-binding protein 39 OS=Homo sapiens OX=9606 GN=RBM39 PE=1 SV=2	1	3	3	3	0	2	0	0	0	0	1	0	0	1	1	1	0	2	0	0	0	0	1	0	0	1	1	1	0	2	0	0	0	0	1	0	0	1	1	1	9.2	9.2
Q14520	Q14520	3	3	3	Hyaluronan-binding protein 2;Hyaluronan-binding protein 2 50 kDa heavy chain;Hyaluronan-binding protein 2 50 kDa heavy chain alternate form;Hyaluronan-binding protein 2 27 kDa light chain;Hyaluronan-binding protein 2 27 kDa light chain alternate form	HABP2	HABP2_HUMAN Hyaluronan-binding protein 2 OS=Homo sapiens OX=9606 GN=HABP2 PE=1 SV=1	1	3	3	3	1	0	1	2	1	3	1	1	3	3	3	3	1	0	1	2	1	3	1	1	3	3	3	3	1	0	1	2	1	3	1	1	3	3	3	3	5.9	5.9
Q14669	Q14669	2	2	2	E3 ubiquitin-protein ligase TRIP12	TRIP12	TRIPC_HUMAN E3 ubiquitin-protein ligase TRIP12 OS=Homo sapiens OX=9606 GN=TRIP12 PE=1 SV=1	1	2	2	2	0	1	0	1	1	0	0	0	0	0	0	0	0	1	0	1	1	0	0	0	0	0	0	0	0	1	0	1	1	0	0	0	0	0	0	0	1.6	1.6
Q14739	Q14739	7	7	7	Lamin-B receptor	LBR	LBR_HUMAN Delta(14)-sterol reductase LBR OS=Homo sapiens OX=9606 GN=LBR PE=1 SV=2	1	7	7	7	4	6	5	2	1	0	2	0	2	2	3	1	4	6	5	2	1	0	2	0	2	2	3	1	4	6	5	2	1	0	2	0	2	2	3	1	12.2	12.2
Q14767	Q14767	4	4	4	Latent-transforming growth factor beta-binding protein 2	LTBP2	LTBP2_HUMAN Latent-transforming growth factor beta-binding protein 2 OS=Homo sapiens OX=9606 GN=LTBP2 PE=1 SV=3	1	4	4	4	1	0	2	3	1	1	1	2	1	1	2	1	1	0	2	3	1	1	1	2	1	1	2	1	1	0	2	3	1	1	1	2	1	1	2	1	3.2	3.2
Q14833	Q14833	2	2	2	Metabotropic glutamate receptor 4	GRM4	GRM4_HUMAN Metabotropic glutamate receptor 4 OS=Homo sapiens OX=9606 GN=GRM4 PE=2 SV=1	1	2	2	2	0	0	0	0	1	0	0	0	1	0	0	1	0	0	0	0	1	0	0	0	1	0	0	1	0	0	0	0	1	0	0	0	1	0	0	1	2.2	2.2
Q14847	Q14847	2	2	2	LIM and SH3 domain protein 1	LASP1	LASP1_HUMAN LIM and SH3 domain protein 1 OS=Homo sapiens OX=9606 GN=LASP1 PE=1 SV=2	1	2	2	2	0	0	0	2	0	0	0	1	2	1	2	1	0	0	0	2	0	0	0	1	2	1	2	1	0	0	0	2	0	0	0	1	2	1	2	1	8.8	8.8
Q14974	Q14974	12	12	12	Importin subunit beta-1	KPNB1	IMB1_HUMAN Importin subunit beta-1 OS=Homo sapiens OX=9606 GN=KPNB1 PE=1 SV=2	1	12	12	12	3	7	5	10	7	5	5	7	8	6	7	5	3	7	5	10	7	5	5	7	8	6	7	5	3	7	5	10	7	5	5	7	8	6	7	5	22.8	22.8
Q14978	Q14978	2	2	2	Nucleolar and coiled-body phosphoprotein 1	NOLC1	NOLC1_HUMAN Nucleolar and coiled-body phosphoprotein 1 OS=Homo sapiens OX=9606 GN=NOLC1 PE=1 SV=2	1	2	2	2	1	2	1	0	0	1	0	1	1	0	0	0	1	2	1	0	0	1	0	1	1	0	0	0	1	2	1	0	0	1	0	1	1	0	0	0	3.6	3.6
Q14980	Q14980	8	8	8	Nuclear mitotic apparatus protein 1	NUMA1	NUMA1_HUMAN Nuclear mitotic apparatus protein 1 OS=Homo sapiens OX=9606 GN=NUMA1 PE=1 SV=2	1	8	8	8	3	3	1	0	3	1	1	0	3	0	2	0	3	3	1	0	3	1	1	0	3	0	2	0	3	3	1	0	3	1	1	0	3	0	2	0	4.7	4.7
Q15019	Q15019	5	5	5	Septin-2	2022-09-02	SEPT2_HUMAN Septin-2 OS=Homo sapiens OX=9606 GN=SEPTIN2 PE=1 SV=1	1	5	5	5	3	4	3	5	5	4	2	4	5	3	5	4	3	4	3	5	5	4	2	4	5	3	5	4	3	4	3	5	5	4	2	4	5	3	5	4	23.3	23.3
Q15021	Q15021	2	2	2	Condensin complex subunit 1	NCAPD2	CND1_HUMAN Condensin complex subunit 1 OS=Homo sapiens OX=9606 GN=NCAPD2 PE=1 SV=3	1	2	2	2	0	2	0	0	0	0	0	0	0	0	0	0	0	2	0	0	0	0	0	0	0	0	0	0	0	2	0	0	0	0	0	0	0	0	0	0	2.1	2.1
Q15058	Q15058	1	1	1	Kinesin-like protein KIF14	KIF14	KIF14_HUMAN Kinesin-like protein KIF14 OS=Homo sapiens OX=9606 GN=KIF14 PE=1 SV=1	1	1	1	1	1	0	0	0	0	0	0	1	0	1	1	1	1	0	0	0	0	0	0	1	0	1	1	1	1	0	0	0	0	0	0	1	0	1	1	1	0.7	0.7
Q15063	Q15063	2	1	1	Periostin	POSTN	POSTN_HUMAN Periostin OS=Homo sapiens OX=9606 GN=POSTN PE=1 SV=2	1	2	1	1	2	1	0	0	0	0	0	0	0	0	0	0	1	1	0	0	0	0	0	0	0	0	0	0	1	1	0	0	0	0	0	0	0	0	0	0	3.2	1.3
Q15084	Q15084	3	3	3	Protein disulfide-isomerase A6	PDIA6	PDIA6_HUMAN Protein disulfide-isomerase A6 OS=Homo sapiens OX=9606 GN=PDIA6 PE=1 SV=1	1	3	3	3	1	1	1	3	2	2	2	1	3	2	3	1	1	1	1	3	2	2	2	1	3	2	3	1	1	1	1	3	2	2	2	1	3	2	3	1	12.7	12.7
Q15149;P58107	Q15149	195;7	195;7	194;7	Plectin	PLEC	PLEC_HUMAN Plectin OS=Homo sapiens OX=9606 GN=PLEC PE=1 SV=3	2	195	195	194	121	122	115	139	147	133	101	128	160	109	137	137	121	122	115	139	147	133	101	128	160	109	137	137	120	122	114	138	146	132	100	127	160	108	136	136	45.8	45.8
Q15233	Q15233	15	14	14	Non-POU domain-containing octamer-binding protein	NONO	NONO_HUMAN Non-POU domain-containing octamer-binding protein OS=Homo sapiens OX=9606 GN=NONO PE=1 SV=4	1	15	14	14	9	7	7	9	8	8	7	10	10	8	12	11	8	7	6	8	7	7	6	9	9	7	11	10	8	7	6	8	7	7	6	9	9	7	11	10	45.6	43.9
Q15365;Q15366;P57721	Q15365	3;1;1	3;1;1	3;1;1	Poly(rC)-binding protein 1	PCBP1	PCBP1_HUMAN Poly(rC)-binding protein 1 OS=Homo sapiens OX=9606 GN=PCBP1 PE=1 SV=2	3	3	3	3	0	1	1	1	2	1	1	0	3	0	1	0	0	1	1	1	2	1	1	0	3	0	1	0	0	1	1	1	2	1	1	0	3	0	1	0	10.1	10.1
Q15393	Q15393	3	3	3	Splicing factor 3B subunit 3	SF3B3	SF3B3_HUMAN Splicing factor 3B subunit 3 OS=Homo sapiens OX=9606 GN=SF3B3 PE=1 SV=4	1	3	3	3	0	1	1	2	1	1	0	0	2	0	1	0	0	1	1	2	1	1	0	0	2	0	1	0	0	1	1	2	1	1	0	0	2	0	1	0	3.5	3.5
Q15404	Q15404	3	3	3	Ras suppressor protein 1	RSU1	RSU1_HUMAN Ras suppressor protein 1 OS=Homo sapiens OX=9606 GN=RSU1 PE=1 SV=3	1	3	3	3	0	0	1	2	1	1	1	2	2	2	3	1	0	0	1	2	1	1	1	2	2	2	3	1	0	0	1	2	1	1	1	2	2	2	3	1	9	9
Q15417	Q15417	2	2	2	Calponin-3	CNN3	CNN3_HUMAN Calponin-3 OS=Homo sapiens OX=9606 GN=CNN3 PE=1 SV=1	1	2	2	2	0	0	0	0	0	0	0	0	2	0	1	2	0	0	0	0	0	0	0	0	2	0	1	2	0	0	0	0	0	0	0	0	2	0	1	2	6.4	6.4
Q15582	Q15582	3	3	3	Transforming growth factor-beta-induced protein ig-h3	TGFBI	BGH3_HUMAN Transforming growth factor-beta-induced protein ig-h3 OS=Homo sapiens OX=9606 GN=TGFBI PE=1 SV=1	1	3	3	3	1	2	1	0	0	0	0	0	2	1	1	0	1	2	1	0	0	0	0	0	2	1	1	0	1	2	1	0	0	0	0	0	2	1	1	0	4.8	4.8
Q15904	Q15904	1	1	1	V-type proton ATPase subunit S1	ATP6AP1	VAS1_HUMAN V-type proton ATPase subunit S1 OS=Homo sapiens OX=9606 GN=ATP6AP1 PE=1 SV=2	1	1	1	1	1	1	1	0	0	0	0	0	1	0	0	0	1	1	1	0	0	0	0	0	1	0	0	0	1	1	1	0	0	0	0	0	1	0	0	0	3.2	3.2
Q15942	Q15942	2	2	2	Zyxin	ZYX	ZYX_HUMAN Zyxin OS=Homo sapiens OX=9606 GN=ZYX PE=1 SV=1	1	2	2	2	0	0	0	0	0	0	0	0	1	0	1	1	0	0	0	0	0	0	0	0	1	0	1	1	0	0	0	0	0	0	0	0	1	0	1	1	4.7	4.7
Q16181;Q6ZU15	Q16181	6;1	6;1	6;1	Septin-7	2022-09-07	SEPT7_HUMAN Septin-7 OS=Homo sapiens OX=9606 GN=SEPTIN7 PE=1 SV=2	2	6	6	6	2	2	1	3	2	1	1	0	4	1	0	2	2	2	1	3	2	1	1	0	4	1	0	2	2	2	1	3	2	1	1	0	4	1	0	2	19.7	19.7
Q16531	Q16531	4	4	4	DNA damage-binding protein 1	DDB1	DDB1_HUMAN DNA damage-binding protein 1 OS=Homo sapiens OX=9606 GN=DDB1 PE=1 SV=1	1	4	4	4	1	2	0	1	2	2	0	0	1	1	3	0	1	2	0	1	2	2	0	0	1	1	3	0	1	2	0	1	2	2	0	0	1	1	3	0	3.2	3.2
Q16643	Q16643	2	2	2	Drebrin	DBN1	DREB_HUMAN Drebrin OS=Homo sapiens OX=9606 GN=DBN1 PE=1 SV=4	1	2	2	2	0	1	0	1	0	0	0	1	2	0	0	1	0	1	0	1	0	0	0	1	2	0	0	1	0	1	0	1	0	0	0	1	2	0	0	1	4.2	4.2
Q16658	Q16658	4	4	4	Fascin	FSCN1	FSCN1_HUMAN Fascin OS=Homo sapiens OX=9606 GN=FSCN1 PE=1 SV=3	1	4	4	4	1	1	1	2	1	1	1	0	1	3	0	2	1	1	1	2	1	1	1	0	1	3	0	2	1	1	1	2	1	1	1	0	1	3	0	2	9.7	9.7
Q16777;Q6FI13;Q99878;Q96KK5;Q9BTM1;Q93077;Q7L7L0;P20671;P0C0S8;P04908	Q16777;Q6FI13;Q99878;Q96KK5;Q9BTM1;Q93077;Q7L7L0;P20671;P0C0S8;P04908	4;4;3;3;3;3;3;3;3;3	4;4;3;3;3;3;3;3;3;3	2;2;1;1;1;1;1;1;1;1	Histone H2A type 2-C;Histone H2A type 2-A;Histone H2A type 1-J;Histone H2A type 1-H;Histone H2A.J;Histone H2A type 1-C;Histone H2A type 3;Histone H2A type 1-D;Histone H2A type 1;Histone H2A type 1-B/E	HIST2H2AC;HIST2H2AA3;HIST1H2AJ;HIST1H2AH;H2AFJ;HIST1H2AC;HIST3H2A;HIST1H2AD;HIST1H2AG;HIST1H2AB	H2A2C_HUMAN Histone H2A type 2-C OS=Homo sapiens OX=9606 GN=H2AC20 PE=1 SV=4;H2A2A_HUMAN Histone H2A type 2-A OS=Homo sapiens OX=9606 GN=H2AC18 PE=1 SV=3;H2A1J_HUMAN Histone H2A type 1-J OS=Homo sapiens OX=9606 GN=H2AC14 PE=1 SV=3;H2A1H_HUMAN Histone H2A t	10	4	4	2	4	4	4	4	4	4	3	4	4	4	4	4	4	4	4	4	4	4	3	4	4	4	4	4	2	2	2	2	2	2	2	2	2	2	2	2	49.6	49.6
Q1KMD3	Q1KMD3	2	2	2	Heterogeneous nuclear ribonucleoprotein U-like protein 2	HNRNPUL2	HNRL2_HUMAN Heterogeneous nuclear ribonucleoprotein U-like protein 2 OS=Homo sapiens OX=9606 GN=HNRNPUL2 PE=1 SV=1	1	2	2	2	0	2	0	0	0	0	0	0	0	0	0	0	0	2	0	0	0	0	0	0	0	0	0	0	0	2	0	0	0	0	0	0	0	0	0	0	3.2	3.2
Q2KHR3	Q2KHR3	1	1	1	Glutamine and serine-rich protein 1	QSER1	QSER1_HUMAN Glutamine and serine-rich protein 1 OS=Homo sapiens OX=9606 GN=QSER1 PE=1 SV=3	1	1	1	1	1	1	1	1	1	1	1	1	0	1	1	1	1	1	1	1	1	1	1	1	0	1	1	1	1	1	1	1	1	1	1	1	0	1	1	1	1	1
Q2NL82	Q2NL82	11	11	11	Pre-rRNA-processing protein TSR1 homolog	TSR1	TSR1_HUMAN Pre-rRNA-processing protein TSR1 homolog OS=Homo sapiens OX=9606 GN=TSR1 PE=1 SV=1	1	11	11	11	6	8	5	4	4	5	3	5	8	8	4	5	6	8	5	4	4	5	3	5	8	8	4	5	6	8	5	4	4	5	3	5	8	8	4	5	17.4	17.4
Q32P28	Q32P28	2	2	2	Prolyl 3-hydroxylase 1	LEPRE1	P3H1_HUMAN Prolyl 3-hydroxylase 1 OS=Homo sapiens OX=9606 GN=P3H1 PE=1 SV=2	1	2	2	2	0	2	0	0	1	1	0	0	1	0	0	1	0	2	0	0	1	1	0	0	1	0	0	1	0	2	0	0	1	1	0	0	1	0	0	1	2.7	2.7
Q4VCS5	Q4VCS5	1	1	1	Angiomotin	AMOT	AMOT_HUMAN Angiomotin OS=Homo sapiens OX=9606 GN=AMOT PE=1 SV=1	1	1	1	1	0	0	1	1	0	1	0	0	1	0	1	0	0	0	1	1	0	1	0	0	1	0	1	0	0	0	1	1	0	1	0	0	1	0	1	0	0.7	0.7
Q562R1	Q562R1	4	1	1	Beta-actin-like protein 2	ACTBL2	ACTBL_HUMAN Beta-actin-like protein 2 OS=Homo sapiens OX=9606 GN=ACTBL2 PE=1 SV=2	1	4	1	1	4	4	4	4	3	4	4	3	4	4	4	4	1	1	1	1	0	1	1	0	1	1	1	1	1	1	1	1	0	1	1	0	1	1	1	1	14.1	4.8
Q58FF8	Q58FF8	5	1	1	Putative heat shock protein HSP 90-beta 2	HSP90AB2P	H90B2_HUMAN Putative heat shock protein HSP 90-beta 2 OS=Homo sapiens OX=9606 GN=HSP90AB2P PE=1 SV=2	1	5	1	1	3	5	3	3	5	5	4	4	5	4	5	4	0	1	0	1	1	1	1	1	1	1	1	1	0	1	0	1	1	1	1	1	1	1	1	1	14.4	3.9
Q5JTH9	Q5JTH9	3	3	3	RRP12-like protein	RRP12	RRP12_HUMAN RRP12-like protein OS=Homo sapiens OX=9606 GN=RRP12 PE=1 SV=2	1	3	3	3	0	1	0	0	0	1	0	0	1	0	0	0	0	1	0	0	0	1	0	0	1	0	0	0	0	1	0	0	0	1	0	0	1	0	0	0	4.5	4.5
Q5SSJ5	Q5SSJ5	3	3	3	Heterochromatin protein 1-binding protein 3	HP1BP3	HP1B3_HUMAN Heterochromatin protein 1-binding protein 3 OS=Homo sapiens OX=9606 GN=HP1BP3 PE=1 SV=1	1	3	3	3	0	2	1	0	0	0	0	0	0	0	0	0	0	2	1	0	0	0	0	0	0	0	0	0	0	2	1	0	0	0	0	0	0	0	0	0	5.1	5.1
Q63ZY3	Q63ZY3	1	1	1	KN motif and ankyrin repeat domain-containing protein 2	KANK2	KANK2_HUMAN KN motif and ankyrin repeat domain-containing protein 2 OS=Homo sapiens OX=9606 GN=KANK2 PE=1 SV=1	1	1	1	1	1	0	0	0	1	0	0	1	1	0	0	0	1	0	0	0	1	0	0	1	1	0	0	0	1	0	0	0	1	0	0	1	1	0	0	0	1.3	1.3
Q68CZ2;Q63HR2	Q68CZ2	5;1	4;0	4;0	Tensin-3	TNS3	TENS3_HUMAN Tensin-3 OS=Homo sapiens OX=9606 GN=TNS3 PE=1 SV=2	2	5	4	4	3	1	2	1	2	1	1	2	3	2	1	2	2	0	1	1	1	1	1	1	2	1	1	1	2	0	1	1	1	1	1	1	2	1	1	1	5.5	4.6
Q68E01	Q68E01	1	1	1	Integrator complex subunit 3	INTS3	INT3_HUMAN Integrator complex subunit 3 OS=Homo sapiens OX=9606 GN=INTS3 PE=1 SV=1	1	1	1	1	1	1	1	1	1	1	1	1	1	1	1	1	1	1	1	1	1	1	1	1	1	1	1	1	1	1	1	1	1	1	1	1	1	1	1	1	1.7	1.7
Q6NZI2	Q6NZI2	8	8	8	Polymerase I and transcript release factor	PTRF	CAVN1_HUMAN Caveolae-associated protein 1 OS=Homo sapiens OX=9606 GN=CAVIN1 PE=1 SV=1	1	8	8	8	6	6	4	7	7	5	6	6	8	6	7	7	6	6	4	7	7	5	6	6	8	6	7	7	6	6	4	7	7	5	6	6	8	6	7	7	29.7	29.7
Q6P2E9	Q6P2E9	2	2	2	Enhancer of mRNA-decapping protein 4	EDC4	EDC4_HUMAN Enhancer of mRNA-decapping protein 4 OS=Homo sapiens OX=9606 GN=EDC4 PE=1 SV=1	1	2	2	2	0	0	0	0	0	0	1	0	1	0	0	0	0	0	0	0	0	0	1	0	1	0	0	0	0	0	0	0	0	0	1	0	1	0	0	0	1.6	1.6
Q6P2Q9	Q6P2Q9	4	4	4	Pre-mRNA-processing-splicing factor 8	PRPF8	PRP8_HUMAN Pre-mRNA-processing-splicing factor 8 OS=Homo sapiens OX=9606 GN=PRPF8 PE=1 SV=2	1	4	4	4	0	3	2	0	1	1	1	0	1	1	1	1	0	3	2	0	1	1	1	0	1	1	1	1	0	3	2	0	1	1	1	0	1	1	1	1	1.7	1.7
Q6PID6	Q6PID6	1	1	1	Tetratricopeptide repeat protein 33	TTC33	TTC33_HUMAN Tetratricopeptide repeat protein 33 OS=Homo sapiens OX=9606 GN=TTC33 PE=1 SV=2	1	1	1	1	0	0	0	0	1	0	0	0	1	0	0	0	0	0	0	0	1	0	0	0	1	0	0	0	0	0	0	0	1	0	0	0	1	0	0	0	8.8	8.8
Q6PK04	Q6PK04	4	4	4	Coiled-coil domain-containing protein 137	CCDC137	CC137_HUMAN Coiled-coil domain-containing protein 137 OS=Homo sapiens OX=9606 GN=CCDC137 PE=1 SV=1	1	4	4	4	1	1	0	0	0	0	0	0	2	1	0	0	1	1	0	0	0	0	0	0	2	1	0	0	1	1	0	0	0	0	0	0	2	1	0	0	17	17
Q6UN15	Q6UN15	1	1	1	Pre-mRNA 3-end-processing factor FIP1	FIP1L1	FIP1_HUMAN Pre-mRNA 3-end-processing factor FIP1 OS=Homo sapiens OX=9606 GN=FIP1L1 PE=1 SV=1	1	1	1	1	0	1	0	0	0	0	0	0	0	0	0	1	0	1	0	0	0	0	0	0	0	0	0	1	0	1	0	0	0	0	0	0	0	0	0	1	3.2	3.2
Q6UVK1	Q6UVK1	4	4	4	Chondroitin sulfate proteoglycan 4	CSPG4	CSPG4_HUMAN Chondroitin sulfate proteoglycan 4 OS=Homo sapiens OX=9606 GN=CSPG4 PE=1 SV=2	1	4	4	4	1	1	1	1	2	1	0	1	0	0	1	1	1	1	1	1	2	1	0	1	0	0	1	1	1	1	1	1	2	1	0	1	0	0	1	1	2.1	2.1
Q71DI3	Q71DI3	3	3	1	Histone H3.2	HIST2H3A	H32_HUMAN Histone H3.2 OS=Homo sapiens OX=9606 GN=H3C15 PE=1 SV=3	1	3	3	1	2	2	2	3	3	3	0	2	3	0	2	0	2	2	2	3	3	3	0	2	3	0	2	0	0	0	0	1	1	1	0	0	1	0	1	0	33.8	33.8
Q71UM5	Q71UM5	3	1	1	40S ribosomal protein S27-like	RPS27L	RS27L_HUMAN 40S ribosomal protein S27-like OS=Homo sapiens OX=9606 GN=RPS27L PE=1 SV=3	1	3	1	1	3	3	3	3	3	3	2	2	2	1	2	3	1	1	1	1	1	1	1	0	1	0	0	1	1	1	1	1	1	1	1	0	1	0	0	1	38.1	13.1
Q76M96	Q76M96	14	14	14	Coiled-coil domain-containing protein 80	CCDC80	CCD80_HUMAN Coiled-coil domain-containing protein 80 OS=Homo sapiens OX=9606 GN=CCDC80 PE=1 SV=1	1	14	14	14	5	9	7	6	6	6	3	5	5	2	7	8	5	9	7	6	6	6	3	5	5	2	7	8	5	9	7	6	6	6	3	5	5	2	7	8	18.9	18.9
Q7L576;Q96F07	Q7L576;Q96F07	5;3	5;3	5;3	Cytoplasmic FMR1-interacting protein 1;Cytoplasmic FMR1-interacting protein 2	CYFIP1;CYFIP2	CYFP1_HUMAN Cytoplasmic FMR1-interacting protein 1 OS=Homo sapiens OX=9606 GN=CYFIP1 PE=1 SV=1;CYFP2_HUMAN Cytoplasmic FMR1-interacting protein 2 OS=Homo sapiens OX=9606 GN=CYFIP2 PE=1 SV=2	2	5	5	5	2	2	2	0	0	0	1	1	4	1	1	1	2	2	2	0	0	0	1	1	4	1	1	1	2	2	2	0	0	0	1	1	4	1	1	1	4.4	4.4
Q7RTP6	Q7RTP6	1	1	1	Protein-methionine sulfoxide oxidase MICAL3	MICAL3	MICA3_HUMAN [F-actin]-monooxygenase MICAL3 OS=Homo sapiens OX=9606 GN=MICAL3 PE=1 SV=2	1	1	1	1	1	1	1	1	0	1	0	0	0	1	0	1	1	1	1	1	0	1	0	0	0	1	0	1	1	1	1	1	0	1	0	0	0	1	0	1	0.7	0.7
Q7Z2W4	Q7Z2W4	2	2	2	Zinc finger CCCH-type antiviral protein 1	ZC3HAV1	ZCCHV_HUMAN Zinc finger CCCH-type antiviral protein 1 OS=Homo sapiens OX=9606 GN=ZC3HAV1 PE=1 SV=3	1	2	2	2	1	0	0	0	1	0	0	0	1	0	1	0	1	0	0	0	1	0	0	0	1	0	1	0	1	0	0	0	1	0	0	0	1	0	1	0	3.7	3.7
Q86SQ0	Q86SQ0	10	10	10	Pleckstrin homology-like domain family B member 2	PHLDB2	PHLB2_HUMAN Pleckstrin homology-like domain family B member 2 OS=Homo sapiens OX=9606 GN=PHLDB2 PE=1 SV=2	1	10	10	10	1	2	1	3	4	4	4	2	8	1	4	4	1	2	1	3	4	4	4	2	8	1	4	4	1	2	1	3	4	4	4	2	8	1	4	4	8.9	8.9
Q86U42	Q86U42	1	1	1	Polyadenylate-binding protein 2	PABPN1	PABP2_HUMAN Polyadenylate-binding protein 2 OS=Homo sapiens OX=9606 GN=PABPN1 PE=1 SV=3	1	1	1	1	0	0	0	0	0	0	0	0	0	0	0	1	0	0	0	0	0	0	0	0	0	0	0	1	0	0	0	0	0	0	0	0	0	0	0	1	3.6	3.6
Q86UU1	Q86UU1	2	2	2	Pleckstrin homology-like domain family B member 1	PHLDB1	PHLB1_HUMAN Pleckstrin homology-like domain family B member 1 OS=Homo sapiens OX=9606 GN=PHLDB1 PE=1 SV=1	1	2	2	2	0	2	0	2	2	1	0	2	1	0	2	2	0	2	0	2	2	1	0	2	1	0	2	2	0	2	0	2	2	1	0	2	1	0	2	2	2	2
Q96S86;Q86UW8	Q96S86;Q86UW8	1;1	1;1	1;1	Hyaluronan and proteoglycan link protein 3;Hyaluronan and proteoglycan link protein 4	HAPLN3;HAPLN4	HPLN3_HUMAN Hyaluronan and proteoglycan link protein 3 OS=Homo sapiens OX=9606 GN=HAPLN3 PE=2 SV=1;HPLN4_HUMAN Hyaluronan and proteoglycan link protein 4 OS=Homo sapiens OX=9606 GN=HAPLN4 PE=2 SV=1	2	1	1	1	1	1	1	1	1	1	1	0	1	1	1	1	1	1	1	1	1	1	1	0	1	1	1	1	1	1	1	1	1	1	1	0	1	1	1	1	2.5	2.5
Q86UX7	Q86UX7	2	2	2	Fermitin family homolog 3	FERMT3	URP2_HUMAN Fermitin family homolog 3 OS=Homo sapiens OX=9606 GN=FERMT3 PE=1 SV=1	1	2	2	2	1	1	2	0	1	0	0	1	1	1	1	0	1	1	2	0	1	0	0	1	1	1	1	0	1	1	2	0	1	0	0	1	1	1	1	0	2.5	2.5
Q86V48	Q86V48	4	4	4	Leucine zipper protein 1	LUZP1	LUZP1_HUMAN Leucine zipper protein 1 OS=Homo sapiens OX=9606 GN=LUZP1 PE=1 SV=2	1	4	4	4	1	1	1	0	0	0	1	1	0	1	1	1	1	1	1	0	0	0	1	1	0	1	1	1	1	1	1	0	0	0	1	1	0	1	1	1	4.6	4.6
Q86V81	Q86V81	9	9	9	THO complex subunit 4	ALYREF	THOC4_HUMAN THO complex subunit 4 OS=Homo sapiens OX=9606 GN=ALYREF PE=1 SV=3	1	9	9	9	5	5	4	6	6	5	3	5	7	4	7	7	5	5	4	6	6	5	3	5	7	4	7	7	5	5	4	6	6	5	3	5	7	4	7	7	46.7	46.7
Q86VI3	Q86VI3	9	6	6	Ras GTPase-activating-like protein IQGAP3	IQGAP3	IQGA3_HUMAN Ras GTPase-activating-like protein IQGAP3 OS=Homo sapiens OX=9606 GN=IQGAP3 PE=1 SV=2	1	9	6	6	2	2	2	3	5	4	5	3	6	6	5	2	0	0	0	1	2	2	3	1	4	4	3	1	0	0	0	1	2	2	3	1	4	4	3	1	6.1	4.4
Q86VY4	Q86VY4	4	4	4	Testis-specific Y-encoded-like protein 5	TSPYL5	TSYL5_HUMAN Testis-specific Y-encoded-like protein 5 OS=Homo sapiens OX=9606 GN=TSPYL5 PE=1 SV=2	1	4	4	4	0	1	2	2	1	1	1	3	3	1	3	3	0	1	2	2	1	1	1	3	3	1	3	3	0	1	2	2	1	1	1	3	3	1	3	3	14.9	14.9
Q86W92	Q86W92	3	3	3	Liprin-beta-1	PPFIBP1	LIPB1_HUMAN Liprin-beta-1 OS=Homo sapiens OX=9606 GN=PPFIBP1 PE=1 SV=2	1	3	3	3	0	1	0	1	0	0	1	0	1	0	0	0	0	1	0	1	0	0	1	0	1	0	0	0	0	1	0	1	0	0	1	0	1	0	0	0	2.9	2.9
Q86WX3	Q86WX3	2	2	2	Active regulator of SIRT1	RPS19BP1	AROS_HUMAN Active regulator of SIRT1 OS=Homo sapiens OX=9606 GN=RPS19BP1 PE=1 SV=1	1	2	2	2	0	0	0	1	1	1	1	0	1	1	1	1	0	0	0	1	1	1	1	0	1	1	1	1	0	0	0	1	1	1	1	0	1	1	1	1	18.4	18.4
Q8IUD2;O15083	Q8IUD2	6;1	6;1	6;1	ELKS/Rab6-interacting/CAST family member 1	ERC1	RB6I2_HUMAN ELKS/Rab6-interacting/CAST family member 1 OS=Homo sapiens OX=9606 GN=ERC1 PE=1 SV=1	2	6	6	6	0	1	1	2	2	2	2	2	5	1	2	1	0	1	1	2	2	2	2	2	5	1	2	1	0	1	1	2	2	2	2	2	5	1	2	1	6.6	6.6
Q8IVF2	Q8IVF2	2	2	2	Protein AHNAK2	AHNAK2	AHNK2_HUMAN Protein AHNAK2 OS=Homo sapiens OX=9606 GN=AHNAK2 PE=1 SV=2	1	2	2	2	0	0	0	1	0	1	1	0	2	0	0	0	0	0	0	1	0	1	1	0	2	0	0	0	0	0	0	1	0	1	1	0	2	0	0	0	5.2	5.2
Q8IY37	Q8IY37	15	15	15	Probable ATP-dependent RNA helicase DHX37	DHX37	DHX37_HUMAN Probable ATP-dependent RNA helicase DHX37 OS=Homo sapiens OX=9606 GN=DHX37 PE=1 SV=1	1	15	15	15	5	9	6	5	3	5	1	3	5	2	5	7	5	9	6	5	3	5	1	3	5	2	5	7	5	9	6	5	3	5	1	3	5	2	5	7	15.7	15.7
Q8IZQ1	Q8IZQ1	1	1	1	WD repeat and FYVE domain-containing protein 3	WDFY3	WDFY3_HUMAN WD repeat and FYVE domain-containing protein 3 OS=Homo sapiens OX=9606 GN=WDFY3 PE=1 SV=2	1	1	1	1	0	0	0	1	0	0	0	0	0	0	0	0	0	0	0	1	0	0	0	0	0	0	0	0	0	0	0	1	0	0	0	0	0	0	0	0	0.2	0.2
Q8IZQ5	Q8IZQ5	2	2	2	Selenoprotein H	SELH	SELH_HUMAN Selenoprotein H OS=Homo sapiens OX=9606 GN=SELENOH PE=1 SV=2	1	2	2	2	0	1	0	1	1	0	0	0	1	0	1	1	0	1	0	1	1	0	0	0	1	0	1	1	0	1	0	1	1	0	0	0	1	0	1	1	18.9	18.9
Q8N257;Q99880;Q99879;Q99877;Q93079;Q5QNW6;Q16778;P62807;P58876;P57053;P33778;P23527;P06899;O60814;A0A2R8Y619;Q96A08	Q8N257;Q99880;Q99879;Q99877;Q93079;Q5QNW6;Q16778;P62807;P58876;P57053;P33778;P23527;P06899;O60814;A0A2R8Y619;Q96A08	4;3;3;3;3;3;3;3;3;3;3;3;3;3;2;2	4;3;3;3;3;3;3;3;3;3;3;3;3;3;2;2	4;3;3;3;3;3;3;3;3;3;3;3;3;3;2;2	Histone H2B type 3-B;Histone H2B type 1-L;Histone H2B type 1-M;Histone H2B type 1-N;Histone H2B type 1-H;Histone H2B type 2-F;Histone H2B type 2-E;Histone H2B type 1-C/E/F/G/I;Histone H2B type 1-D;Histone H2B type F-S;Histone H2B type 1-B;Histone H2B type 1-O;Histone H2B type 1-J;Histone H2B type 1-K;Histone H2B type 1-A	HIST3H2BB;HIST1H2BL;HIST1H2BM;HIST1H2BN;HIST1H2BH;HIST2H2BF;HIST2H2BE;HIST1H2BC;HIST1H2BD;H2BFS;HIST1H2BB;HIST1H2BO;HIST1H2BJ;HIST1H2BK;HIST1H2BA	H2B3B_HUMAN Histone H2B type 3-B OS=Homo sapiens OX=9606 GN=H2BU1 PE=1 SV=3;H2B1L_HUMAN Histone H2B type 1-L OS=Homo sapiens OX=9606 GN=H2BC13 PE=1 SV=3;H2B1M_HUMAN Histone H2B type 1-M OS=Homo sapiens OX=9606 GN=H2BC14 PE=1 SV=3;H2B1N_HUMAN Histone H2B ty	16	4	4	4	2	2	2	2	2	2	2	2	2	1	2	2	2	2	2	2	2	2	2	2	2	1	2	2	2	2	2	2	2	2	2	2	2	1	2	2	34.9	34.9
Q8N2S1	Q8N2S1	12	12	12	Latent-transforming growth factor beta-binding protein 4	LTBP4	LTBP4_HUMAN Latent-transforming growth factor beta-binding protein 4 OS=Homo sapiens OX=9606 GN=LTBP4 PE=1 SV=2	1	12	12	12	5	5	5	3	4	3	3	4	6	4	6	7	5	5	5	3	4	3	3	4	6	4	6	7	5	5	5	3	4	3	3	4	6	4	6	7	10.9	10.9
Q8N568	Q8N568	1	1	1	Serine/threonine-protein kinase DCLK2	DCLK2	DCLK2_HUMAN Serine/threonine-protein kinase DCLK2 OS=Homo sapiens OX=9606 GN=DCLK2 PE=1 SV=4	1	1	1	1	1	0	1	1	1	1	1	1	1	1	1	1	1	0	1	1	1	1	1	1	1	1	1	1	1	0	1	1	1	1	1	1	1	1	1	1	2.2	2.2
Q8N8S7;Q9UI08	Q8N8S7	3;1	3;1	3;1	Protein enabled homolog	ENAH	ENAH_HUMAN Protein enabled homolog OS=Homo sapiens OX=9606 GN=ENAH PE=1 SV=2	2	3	3	3	0	0	0	2	0	1	0	0	0	0	1	2	0	0	0	2	0	1	0	0	0	0	1	2	0	0	0	2	0	1	0	0	0	0	1	2	6.6	6.6
Q8NBJ5	Q8NBJ5	6	6	6	Procollagen galactosyltransferase 1	COLGALT1	GT251_HUMAN Procollagen galactosyltransferase 1 OS=Homo sapiens OX=9606 GN=COLGALT1 PE=1 SV=1	1	6	6	6	2	3	3	2	2	4	1	1	3	2	2	3	2	3	3	2	2	4	1	1	3	2	2	3	2	3	3	2	2	4	1	1	3	2	2	3	10.3	10.3
Q8NC51	Q8NC51	2	2	2	Plasminogen activator inhibitor 1 RNA-binding protein	SERBP1	PAIRB_HUMAN Plasminogen activator inhibitor 1 RNA-binding protein OS=Homo sapiens OX=9606 GN=SERBP1 PE=1 SV=2	1	2	2	2	0	1	0	0	0	0	1	0	0	0	0	0	0	1	0	0	0	0	1	0	0	0	0	0	0	1	0	0	0	0	1	0	0	0	0	0	6.4	6.4
Q8NDZ4	Q8NDZ4	2	2	2	Deleted in autism protein 1	C3orf58	DIK2A_HUMAN Divergent protein kinase domain 2A OS=Homo sapiens OX=9606 GN=DIPK2A PE=1 SV=1	1	2	2	2	2	1	0	1	0	0	0	0	0	1	0	0	2	1	0	1	0	0	0	0	0	1	0	0	2	1	0	1	0	0	0	0	0	1	0	0	4.7	4.7
Q8NEJ9	Q8NEJ9	1	1	1	Neuroguidin	NGDN	NGDN_HUMAN Neuroguidin OS=Homo sapiens OX=9606 GN=NGDN PE=1 SV=1	1	1	1	1	0	0	0	1	0	0	1	1	0	0	0	0	0	0	0	1	0	0	1	1	0	0	0	0	0	0	0	1	0	0	1	1	0	0	0	0	5.7	5.7
Q8NF91	Q8NF91	2	2	2	Nesprin-1	SYNE1	SYNE1_HUMAN Nesprin-1 OS=Homo sapiens OX=9606 GN=SYNE1 PE=1 SV=4	1	2	2	2	1	1	1	0	0	0	0	0	1	0	0	0	1	1	1	0	0	0	0	0	1	0	0	0	1	1	1	0	0	0	0	0	1	0	0	0	0.3	0.3
Q8NFJ5	Q8NFJ5	1	1	1	Retinoic acid-induced protein 3	GPRC5A	RAI3_HUMAN Retinoic acid-induced protein 3 OS=Homo sapiens OX=9606 GN=GPRC5A PE=1 SV=2	1	1	1	1	0	1	1	1	1	0	1	0	1	1	1	1	0	1	1	1	1	0	1	0	1	1	1	1	0	1	1	1	1	0	1	0	1	1	1	1	3.6	3.6
Q8NGR9	Q8NGR9	1	1	1	Olfactory receptor 1N2	OR1N2	OR1N2_HUMAN Olfactory receptor 1N2 OS=Homo sapiens OX=9606 GN=OR1N2 PE=2 SV=2	1	1	1	1	1	1	1	1	1	1	0	0	0	0	0	1	1	1	1	1	1	1	0	0	0	0	0	1	1	1	1	1	1	1	0	0	0	0	0	1	2.1	2.1
Q8TAD8	Q8TAD8	3	3	3	Smad nuclear-interacting protein 1	SNIP1	SNIP1_HUMAN Smad nuclear-interacting protein 1 OS=Homo sapiens OX=9606 GN=SNIP1 PE=1 SV=1	1	3	3	3	1	0	0	2	1	2	0	0	1	2	3	2	1	0	0	2	1	2	0	0	1	2	3	2	1	0	0	2	1	2	0	0	1	2	3	2	12.4	12.4
Q8TCG1	Q8TCG1	1	1	1	Protein CIP2A	KIAA1524	CIP2A_HUMAN Protein CIP2A OS=Homo sapiens OX=9606 GN=CIP2A PE=1 SV=2	1	1	1	1	0	0	0	0	1	0	1	1	1	0	1	0	0	0	0	0	1	0	1	1	1	0	1	0	0	0	0	0	1	0	1	1	1	0	1	0	2.9	2.9
Q8TEX9	Q8TEX9	7	7	7	Importin-4	IPO4	IPO4_HUMAN Importin-4 OS=Homo sapiens OX=9606 GN=IPO4 PE=1 SV=2	1	7	7	7	2	3	3	0	0	1	1	1	3	1	2	1	2	3	3	0	0	1	1	1	3	1	2	1	2	3	3	0	0	1	1	1	3	1	2	1	7.2	7.2
Q8WTW3	Q8WTW3	1	1	1	Conserved oligomeric Golgi complex subunit 1	COG1	COG1_HUMAN Conserved oligomeric Golgi complex subunit 1 OS=Homo sapiens OX=9606 GN=COG1 PE=1 SV=1	1	1	1	1	1	1	1	1	1	1	1	0	1	1	1	1	1	1	1	1	1	1	1	0	1	1	1	1	1	1	1	1	1	1	1	0	1	1	1	1	1.6	1.6
Q8WUF5	Q8WUF5	2	2	2	RelA-associated inhibitor	PPP1R13L	IASPP_HUMAN RelA-associated inhibitor OS=Homo sapiens OX=9606 GN=PPP1R13L PE=1 SV=4	1	2	2	2	0	0	0	2	1	1	1	1	1	1	0	0	0	0	0	2	1	1	1	1	1	1	0	0	0	0	0	2	1	1	1	1	1	1	0	0	4.5	4.5
Q8WWM7	Q8WWM7	1	1	1	Ataxin-2-like protein	ATXN2L	ATX2L_HUMAN Ataxin-2-like protein OS=Homo sapiens OX=9606 GN=ATXN2L PE=1 SV=2	1	1	1	1	0	0	0	0	0	0	0	0	1	0	0	0	0	0	0	0	0	0	0	0	1	0	0	0	0	0	0	0	0	0	0	0	1	0	0	0	2.3	2.3
Q8WX93	Q8WX93	13	13	13	Palladin	PALLD	PALLD_HUMAN Palladin OS=Homo sapiens OX=9606 GN=PALLD PE=1 SV=3	1	13	13	13	1	6	3	10	9	6	2	5	8	7	5	7	1	6	3	10	9	6	2	5	8	7	5	7	1	6	3	10	9	6	2	5	8	7	5	7	12.2	12.2
Q8WXE9	Q8WXE9	2	2	2	Stonin-2	STON2	STON2_HUMAN Stonin-2 OS=Homo sapiens OX=9606 GN=STON2 PE=1 SV=1	1	2	2	2	1	0	1	0	0	1	0	0	2	0	0	0	1	0	1	0	0	1	0	0	2	0	0	0	1	0	1	0	0	1	0	0	2	0	0	0	1.9	1.9
Q92522	Q92522	2	2	2	Histone H1x	H1FX	H1X_HUMAN Histone H1.10 OS=Homo sapiens OX=9606 GN=H1-10 PE=1 SV=1	1	2	2	2	2	1	1	1	1	1	1	1	1	1	1	1	2	1	1	1	1	1	1	1	1	1	1	1	2	1	1	1	1	1	1	1	1	1	1	1	10.3	10.3
Q92616	Q92616	6	6	6	Translational activator GCN1	GCN1L1	GCN1_HUMAN eIF-2-alpha kinase activator GCN1 OS=Homo sapiens OX=9606 GN=GCN1 PE=1 SV=6	1	6	6	6	0	3	0	1	1	1	1	1	2	1	1	1	0	3	0	1	1	1	1	1	2	1	1	1	0	3	0	1	1	1	1	1	2	1	1	1	3	3
Q92626	Q92626	2	2	2	Peroxidasin homolog	PXDN	PXDN_HUMAN Peroxidasin homolog OS=Homo sapiens OX=9606 GN=PXDN PE=1 SV=2	1	2	2	2	0	1	0	0	0	1	0	0	1	0	1	1	0	1	0	0	0	1	0	0	1	0	1	1	0	1	0	0	0	1	0	0	1	0	1	1	1.7	1.7
Q92743	Q92743	2	2	2	Serine protease HTRA1	HTRA1	HTRA1_HUMAN Serine protease HTRA1 OS=Homo sapiens OX=9606 GN=HTRA1 PE=1 SV=1	1	2	2	2	1	1	1	1	1	1	0	0	1	1	1	1	1	1	1	1	1	1	0	0	1	1	1	1	1	1	1	1	1	1	0	0	1	1	1	1	4.2	4.2
Q92747	Q92747	1	1	1	Actin-related protein 2/3 complex subunit 1A	ARPC1A	ARC1A_HUMAN Actin-related protein 2/3 complex subunit 1A OS=Homo sapiens OX=9606 GN=ARPC1A PE=1 SV=2	1	1	1	1	0	0	0	0	0	1	0	1	0	1	1	0	0	0	0	0	0	1	0	1	0	1	1	0	0	0	0	0	0	1	0	1	0	1	1	0	2.7	2.7
Q92841	Q92841	6	2	2	Probable ATP-dependent RNA helicase DDX17	DDX17	DDX17_HUMAN Probable ATP-dependent RNA helicase DDX17 OS=Homo sapiens OX=9606 GN=DDX17 PE=1 SV=2	1	6	2	2	3	4	3	5	4	3	2	3	4	6	5	5	0	2	1	2	2	1	1	1	2	2	2	2	0	2	1	2	2	1	1	1	2	2	2	2	9.6	4
Q92900	Q92900	4	4	4	Regulator of nonsense transcripts 1	UPF1	RENT1_HUMAN Regulator of nonsense transcripts 1 OS=Homo sapiens OX=9606 GN=UPF1 PE=1 SV=2	1	4	4	4	0	1	0	0	0	0	0	0	1	0	2	1	0	1	0	0	0	0	0	0	1	0	2	1	0	1	0	0	0	0	0	0	1	0	2	1	3.7	3.7
Q92954	Q92954	1	1	1	Proteoglycan 4;Proteoglycan 4 C-terminal part	PRG4	PRG4_HUMAN Proteoglycan 4 OS=Homo sapiens OX=9606 GN=PRG4 PE=1 SV=3	1	1	1	1	0	0	0	1	1	1	0	1	1	1	1	1	0	0	0	1	1	1	0	1	1	1	1	1	0	0	0	1	1	1	0	1	1	1	1	1	0.8	0.8
Q92973;O14787	Q92973	4;1	4;1	4;1	Transportin-1	TNPO1	TNPO1_HUMAN Transportin-1 OS=Homo sapiens OX=9606 GN=TNPO1 PE=1 SV=2	2	4	4	4	0	2	2	1	2	0	2	1	2	1	1	2	0	2	2	1	2	0	2	1	2	1	1	2	0	2	2	1	2	0	2	1	2	1	1	2	5.9	5.9
Q92974	Q92974	4	4	4	Rho guanine nucleotide exchange factor 2	ARHGEF2	ARHG2_HUMAN Rho guanine nucleotide exchange factor 2 OS=Homo sapiens OX=9606 GN=ARHGEF2 PE=1 SV=4	1	4	4	4	0	2	1	1	1	2	0	0	1	1	1	1	0	2	1	1	1	2	0	0	1	1	1	1	0	2	1	1	1	2	0	0	1	1	1	1	4.3	4.3
Q93008	Q93008	2	2	2	Probable ubiquitin carboxyl-terminal hydrolase FAF-X	USP9X	USP9X_HUMAN Probable ubiquitin carboxyl-terminal hydrolase FAF-X OS=Homo sapiens OX=9606 GN=USP9X PE=1 SV=4	1	2	2	2	0	1	0	0	0	0	1	1	2	1	0	1	0	1	0	0	0	0	1	1	2	1	0	1	0	1	0	0	0	0	1	1	2	1	0	1	0.7	0.7
Q93009	Q93009	1	1	1	Ubiquitin carboxyl-terminal hydrolase 7	USP7	UBP7_HUMAN Ubiquitin carboxyl-terminal hydrolase 7 OS=Homo sapiens OX=9606 GN=USP7 PE=1 SV=2	1	1	1	1	0	1	0	0	0	0	0	0	0	0	0	0	0	1	0	0	0	0	0	0	0	0	0	0	0	1	0	0	0	0	0	0	0	0	0	0	1.2	1.2
Q96AC1;Q9BQL6	Q96AC1	12;1	12;1	12;1	Fermitin family homolog 2	FERMT2	FERM2_HUMAN Fermitin family homolog 2 OS=Homo sapiens OX=9606 GN=FERMT2 PE=1 SV=1	2	12	12	12	5	6	4	5	5	5	4	8	7	7	9	7	5	6	4	5	5	5	4	8	7	7	9	7	5	6	4	5	5	5	4	8	7	7	9	7	21.6	21.6
Q96CN7	Q96CN7	5	5	5	Isochorismatase domain-containing protein 1	ISOC1	ISOC1_HUMAN Isochorismatase domain-containing protein 1 OS=Homo sapiens OX=9606 GN=ISOC1 PE=1 SV=3	1	5	5	5	1	1	1	2	3	2	2	3	3	1	2	2	1	1	1	2	3	2	2	3	3	1	2	2	1	1	1	2	3	2	2	3	3	1	2	2	21.8	21.8
Q96CW1	Q96CW1	7	7	7	AP-2 complex subunit mu	AP2M1	AP2M1_HUMAN AP-2 complex subunit mu OS=Homo sapiens OX=9606 GN=AP2M1 PE=1 SV=2	1	7	7	7	5	4	5	5	6	4	4	6	4	5	6	5	5	4	5	5	6	4	4	6	4	5	6	5	5	4	5	5	6	4	4	6	4	5	6	5	19.1	19.1
Q96D71	Q96D71	1	1	1	RalBP1-associated Eps domain-containing protein 1	REPS1	REPS1_HUMAN RalBP1-associated Eps domain-containing protein 1 OS=Homo sapiens OX=9606 GN=REPS1 PE=1 SV=3	1	1	1	1	0	0	0	1	0	0	0	0	0	0	0	0	0	0	0	1	0	0	0	0	0	0	0	0	0	0	0	1	0	0	0	0	0	0	0	0	2	2
Q96DA0	Q96DA0	4	4	4	Zymogen granule protein 16 homolog B	ZG16B	ZG16B_HUMAN Zymogen granule protein 16 homolog B OS=Homo sapiens OX=9606 GN=ZG16B PE=1 SV=3	1	4	4	4	0	0	0	0	0	0	0	0	0	2	2	4	0	0	0	0	0	0	0	0	0	2	2	4	0	0	0	0	0	0	0	0	0	2	2	4	26	26
Q96EY4	Q96EY4	1	1	1	Translation machinery-associated protein 16	TMA16	TMA16_HUMAN Translation machinery-associated protein 16 OS=Homo sapiens OX=9606 GN=TMA16 PE=1 SV=2	1	1	1	1	1	1	1	0	0	0	0	0	0	0	0	0	1	1	1	0	0	0	0	0	0	0	0	0	1	1	1	0	0	0	0	0	0	0	0	0	3.9	3.9
Q96GA3	Q96GA3	1	1	1	Protein LTV1 homolog	LTV1	LTV1_HUMAN Protein LTV1 homolog OS=Homo sapiens OX=9606 GN=LTV1 PE=1 SV=1	1	1	1	1	0	1	0	0	0	0	0	1	1	0	0	0	0	1	0	0	0	0	0	1	1	0	0	0	0	1	0	0	0	0	0	1	1	0	0	0	2.5	2.5
Q96GQ7	Q96GQ7	5	5	5	Probable ATP-dependent RNA helicase DDX27	DDX27	DDX27_HUMAN Probable ATP-dependent RNA helicase DDX27 OS=Homo sapiens OX=9606 GN=DDX27 PE=1 SV=2	1	5	5	5	1	3	3	0	1	1	0	0	0	0	0	0	1	3	3	0	1	1	0	0	0	0	0	0	1	3	3	0	1	1	0	0	0	0	0	0	7	7
Q96HC4	Q96HC4	2	2	2	PDZ and LIM domain protein 5	PDLIM5	PDLI5_HUMAN PDZ and LIM domain protein 5 OS=Homo sapiens OX=9606 GN=PDLIM5 PE=1 SV=5	1	2	2	2	0	1	1	1	0	1	1	0	2	1	2	2	0	1	1	1	0	1	1	0	2	1	2	2	0	1	1	1	0	1	1	0	2	1	2	2	3.9	3.9
Q96ME7	Q96ME7	1	1	1	Zinc finger protein 512	ZNF512	ZN512_HUMAN Zinc finger protein 512 OS=Homo sapiens OX=9606 GN=ZNF512 PE=1 SV=2	1	1	1	1	0	0	0	1	1	0	0	0	0	0	0	0	0	0	0	1	1	0	0	0	0	0	0	0	0	0	0	1	1	0	0	0	0	0	0	0	1.9	1.9
Q96N67	Q96N67	2	2	2	Dedicator of cytokinesis protein 7	DOCK7	DOCK7_HUMAN Dedicator of cytokinesis protein 7 OS=Homo sapiens OX=9606 GN=DOCK7 PE=1 SV=4	1	2	2	2	0	0	0	0	1	0	0	0	2	0	0	0	0	0	0	0	1	0	0	0	2	0	0	0	0	0	0	0	1	0	0	0	2	0	0	0	0.9	0.9
Q96P63	Q96P63	2	2	2	Serpin B12	SERPINB12	SPB12_HUMAN Serpin B12 OS=Homo sapiens OX=9606 GN=SERPINB12 PE=1 SV=1	1	2	2	2	0	0	0	1	0	1	1	0	0	2	1	0	0	0	0	1	0	1	1	0	0	2	1	0	0	0	0	1	0	1	1	0	0	2	1	0	5.9	5.9
Q96QK1	Q96QK1	3	3	3	Vacuolar protein sorting-associated protein 35	VPS35	VPS35_HUMAN Vacuolar protein sorting-associated protein 35 OS=Homo sapiens OX=9606 GN=VPS35 PE=1 SV=2	1	3	3	3	1	1	1	1	1	0	0	0	1	0	1	0	1	1	1	1	1	0	0	0	1	0	1	0	1	1	1	1	1	0	0	0	1	0	1	0	3.8	3.8
Q96QR8	Q96QR8	1	1	1	Transcriptional activator protein Pur-beta	PURB	PURB_HUMAN Transcriptional activator protein Pur-beta OS=Homo sapiens OX=9606 GN=PURB PE=1 SV=3	1	1	1	1	0	0	0	1	1	0	0	0	0	1	1	0	0	0	0	1	1	0	0	0	0	1	1	0	0	0	0	1	1	0	0	0	0	1	1	0	4.2	4.2
Q96RT1	Q96RT1	4	4	4	Protein LAP2	ERBB2IP	ERBIN_HUMAN Erbin OS=Homo sapiens OX=9606 GN=ERBIN PE=1 SV=2	1	4	4	4	0	2	1	0	1	0	1	0	2	1	1	0	0	2	1	0	1	0	1	0	2	1	1	0	0	2	1	0	1	0	1	0	2	1	1	0	3.2	3.2
Q96S97	Q96S97	3	3	3	Myeloid-associated differentiation marker	MYADM	MYADM_HUMAN Myeloid-associated differentiation marker OS=Homo sapiens OX=9606 GN=MYADM PE=1 SV=2	1	3	3	3	1	1	1	2	2	3	1	3	3	3	3	3	1	1	1	2	2	3	1	3	3	3	3	3	1	1	1	2	2	3	1	3	3	3	3	3	15.8	15.8
Q96SB3	Q96SB3	2	2	2	Neurabin-2	PPP1R9B	NEB2_HUMAN Neurabin-2 OS=Homo sapiens OX=9606 GN=PPP1R9B PE=1 SV=3	1	2	2	2	0	1	1	1	0	0	0	1	1	0	1	0	0	1	1	1	0	0	0	1	1	0	1	0	0	1	1	1	0	0	0	1	1	0	1	0	2.8	2.8
Q96T37	Q96T37	2	2	2	Putative RNA-binding protein 15	RBM15	RBM15_HUMAN RNA-binding protein 15 OS=Homo sapiens OX=9606 GN=RBM15 PE=1 SV=2	1	2	2	2	1	1	0	0	0	0	0	0	0	0	0	0	1	1	0	0	0	0	0	0	0	0	0	0	1	1	0	0	0	0	0	0	0	0	0	0	3.6	3.6
Q99075	Q99075	1	1	1	Proheparin-binding EGF-like growth factor;Heparin-binding EGF-like growth factor	HBEGF	HBEGF_HUMAN Proheparin-binding EGF-like growth factor OS=Homo sapiens OX=9606 GN=HBEGF PE=1 SV=1	1	1	1	1	0	0	0	0	0	1	0	0	0	0	0	0	0	0	0	0	0	1	0	0	0	0	0	0	0	0	0	0	0	1	0	0	0	0	0	0	4.8	4.8
Q99623	Q99623	4	4	4	Prohibitin-2	PHB2	PHB2_HUMAN Prohibitin-2 OS=Homo sapiens OX=9606 GN=PHB2 PE=1 SV=2	1	4	4	4	0	0	0	0	1	0	0	1	3	1	3	2	0	0	0	0	1	0	0	1	3	1	3	2	0	0	0	0	1	0	0	1	3	1	3	2	16.7	16.7
Q99715	Q99715	1	1	1	Collagen alpha-1(XII) chain	COL12A1	COCA1_HUMAN Collagen alpha-1(XII) chain OS=Homo sapiens OX=9606 GN=COL12A1 PE=1 SV=2	1	1	1	1	0	0	0	0	0	1	0	1	0	0	0	0	0	0	0	0	0	1	0	1	0	0	0	0	0	0	0	0	0	1	0	1	0	0	0	0	0.4	0.4
Q99985	Q99985	6	6	6	Semaphorin-3C	SEMA3C	SEM3C_HUMAN Semaphorin-3C OS=Homo sapiens OX=9606 GN=SEMA3C PE=2 SV=2	1	6	6	6	3	5	3	3	3	3	1	2	3	2	3	4	3	5	3	3	3	3	1	2	3	2	3	4	3	5	3	3	3	3	1	2	3	2	3	4	11.2	11.2
Q9BPX5	Q9BPX5	1	1	1	Actin-related protein 2/3 complex subunit 5-like protein	ARPC5L	ARP5L_HUMAN Actin-related protein 2/3 complex subunit 5-like protein OS=Homo sapiens OX=9606 GN=ARPC5L PE=1 SV=1	1	1	1	1	0	0	0	0	0	0	0	0	1	0	0	0	0	0	0	0	0	0	0	0	1	0	0	0	0	0	0	0	0	0	0	0	1	0	0	0	7.8	7.8
Q9BQ75	Q9BQ75	2	2	2	Protein CMSS1	CMSS1	CMS1_HUMAN Protein CMSS1 OS=Homo sapiens OX=9606 GN=CMSS1 PE=1 SV=2	1	2	2	2	0	1	1	0	1	1	1	1	1	0	1	1	0	1	1	0	1	1	1	1	1	0	1	1	0	1	1	0	1	1	1	1	1	0	1	1	8.2	8.2
Q9BQG0	Q9BQG0	6	6	6	Myb-binding protein 1A	MYBBP1A	MBB1A_HUMAN Myb-binding protein 1A OS=Homo sapiens OX=9606 GN=MYBBP1A PE=1 SV=2	1	6	6	6	1	4	0	0	0	0	0	1	1	0	2	0	1	4	0	0	0	0	0	1	1	0	2	0	1	4	0	0	0	0	0	1	1	0	2	0	5.4	5.4
Q9BR76	Q9BR76	3	3	3	Coronin-1B	CORO1B	COR1B_HUMAN Coronin-1B OS=Homo sapiens OX=9606 GN=CORO1B PE=1 SV=1	1	3	3	3	0	0	0	1	0	0	0	1	2	1	0	0	0	0	0	1	0	0	0	1	2	1	0	0	0	0	0	1	0	0	0	1	2	1	0	0	6.5	6.5
Q9BUF5	Q9BUF5	6	1	1	Tubulin beta-6 chain	TUBB6	TBB6_HUMAN Tubulin beta-6 chain OS=Homo sapiens OX=9606 GN=TUBB6 PE=1 SV=1	1	6	1	1	4	5	4	4	4	4	4	4	5	5	4	4	0	0	0	0	0	0	0	0	0	1	0	0	0	0	0	0	0	0	0	0	0	1	0	0	17.5	2.7
Q9BXJ4	Q9BXJ4	2	2	2	Complement C1q tumor necrosis factor-related protein 3	C1QTNF3	C1QT3_HUMAN Complement C1q tumor necrosis factor-related protein 3 OS=Homo sapiens OX=9606 GN=C1QTNF3 PE=1 SV=1	1	2	2	2	1	1	1	2	1	1	1	1	1	1	1	1	1	1	1	2	1	1	1	1	1	1	1	1	1	1	1	2	1	1	1	1	1	1	1	1	8.1	8.1
Q9BYG3	Q9BYG3	3	3	3	MKI67 FHA domain-interacting nucleolar phosphoprotein	NIFK	MK67I_HUMAN MKI67 FHA domain-interacting nucleolar phosphoprotein OS=Homo sapiens OX=9606 GN=NIFK PE=1 SV=1	1	3	3	3	1	1	0	1	0	0	0	0	0	0	0	0	1	1	0	1	0	0	0	0	0	0	0	0	1	1	0	1	0	0	0	0	0	0	0	0	17.4	17.4
Q9BYG4	Q9BYG4	1	1	1	Partitioning defective 6 homolog gamma	PARD6G	PAR6G_HUMAN Partitioning defective 6 homolog gamma OS=Homo sapiens OX=9606 GN=PARD6G PE=1 SV=1	1	1	1	1	0	0	0	1	1	1	0	1	0	1	1	0	0	0	0	1	1	1	0	1	0	1	1	0	0	0	0	1	1	1	0	1	0	1	1	0	2.7	2.7
Q9BZE4	Q9BZE4	2	2	2	Nucleolar GTP-binding protein 1	GTPBP4	NOG1_HUMAN Nucleolar GTP-binding protein 1 OS=Homo sapiens OX=9606 GN=GTPBP4 PE=1 SV=3	1	2	2	2	0	2	1	1	1	1	0	0	1	1	2	1	0	2	1	1	1	1	0	0	1	1	2	1	0	2	1	1	1	1	0	0	1	1	2	1	3.2	3.2
Q9BZG1	Q9BZG1	2	2	2	Ras-related protein Rab-34	RAB34	RAB34_HUMAN Ras-related protein Rab-34 OS=Homo sapiens OX=9606 GN=RAB34 PE=1 SV=1	1	2	2	2	0	1	0	0	0	2	0	0	1	1	1	0	0	1	0	0	0	2	0	0	1	1	1	0	0	1	0	0	0	2	0	0	1	1	1	0	9.3	9.3
Q9C0C2	Q9C0C2	1	1	1	182 kDa tankyrase-1-binding protein	TNKS1BP1	TB182_HUMAN 182 kDa tankyrase-1-binding protein OS=Homo sapiens OX=9606 GN=TNKS1BP1 PE=1 SV=4	1	1	1	1	0	0	0	1	0	0	0	0	0	0	0	0	0	0	0	1	0	0	0	0	0	0	0	0	0	0	0	1	0	0	0	0	0	0	0	0	1.4	1.4
Q9GZM7	Q9GZM7	3	3	3	Tubulointerstitial nephritis antigen-like	TINAGL1	TINAL_HUMAN Tubulointerstitial nephritis antigen-like OS=Homo sapiens OX=9606 GN=TINAGL1 PE=1 SV=1	1	3	3	3	0	2	1	1	0	1	0	1	1	1	0	0	0	2	1	1	0	1	0	1	1	1	0	0	0	2	1	1	0	1	0	1	1	1	0	0	9	9
Q9H089	Q9H089	7	7	7	Large subunit GTPase 1 homolog	LSG1	LSG1_HUMAN Large subunit GTPase 1 homolog OS=Homo sapiens OX=9606 GN=LSG1 PE=1 SV=2	1	7	7	7	2	4	3	2	2	4	2	2	4	3	3	4	2	4	3	2	2	4	2	2	4	3	3	4	2	4	3	2	2	4	2	2	4	3	3	4	10.5	10.5
Q9H0S4	Q9H0S4	6	6	6	Probable ATP-dependent RNA helicase DDX47	DDX47	DDX47_HUMAN Probable ATP-dependent RNA helicase DDX47 OS=Homo sapiens OX=9606 GN=DDX47 PE=1 SV=1	1	6	6	6	3	5	3	3	3	1	1	3	5	4	4	3	3	5	3	3	3	1	1	3	5	4	4	3	3	5	3	3	3	1	1	3	5	4	4	3	19.1	19.1
Q9H5I1	Q9H5I1	1	1	1	Histone-lysine N-methyltransferase SUV39H2	SUV39H2	SUV92_HUMAN Histone-lysine N-methyltransferase SUV39H2 OS=Homo sapiens OX=9606 GN=SUV39H2 PE=1 SV=2	1	1	1	1	0	0	0	1	1	0	0	0	1	0	0	1	0	0	0	1	1	0	0	0	1	0	0	1	0	0	0	1	1	0	0	0	1	0	0	1	2.2	2.2
Q9H6F5	Q9H6F5	2	2	2	Coiled-coil domain-containing protein 86	CCDC86	CCD86_HUMAN Coiled-coil domain-containing protein 86 OS=Homo sapiens OX=9606 GN=CCDC86 PE=1 SV=1	1	2	2	2	0	0	0	1	1	1	0	1	1	1	0	1	0	0	0	1	1	1	0	1	1	1	0	1	0	0	0	1	1	1	0	1	1	1	0	1	8.6	8.6
Q9H6W3	Q9H6W3	3	3	3	Bifunctional lysine-specific demethylase and histidyl-hydroxylase NO66	NO66	RIOX1_HUMAN Ribosomal oxygenase 1 OS=Homo sapiens OX=9606 GN=RIOX1 PE=1 SV=2	1	3	3	3	2	1	1	2	1	0	0	1	1	0	1	1	2	1	1	2	1	0	0	1	1	0	1	1	2	1	1	2	1	0	0	1	1	0	1	1	9.5	9.5
Q9H792	Q9H792	2	2	2	Pseudopodium-enriched atypical kinase 1	PEAK1	PEAK1_HUMAN Inactive tyrosine-protein kinase PEAK1 OS=Homo sapiens OX=9606 GN=PEAK1 PE=1 SV=4	1	2	2	2	0	1	0	0	0	0	0	0	1	0	0	0	0	1	0	0	0	0	0	0	1	0	0	0	0	1	0	0	0	0	0	0	1	0	0	0	1.6	1.6
Q9H869	Q9H869	1	1	1	YY1-associated protein 1	YY1AP1	YYAP1_HUMAN YY1-associated protein 1 OS=Homo sapiens OX=9606 GN=YY1AP1 PE=1 SV=2	1	1	1	1	0	1	0	0	0	0	0	0	0	0	0	0	0	1	0	0	0	0	0	0	0	0	0	0	0	1	0	0	0	0	0	0	0	0	0	0	0.9	0.9
Q9HAV4	Q9HAV4	2	2	2	Exportin-5	XPO5	XPO5_HUMAN Exportin-5 OS=Homo sapiens OX=9606 GN=XPO5 PE=1 SV=1	1	2	2	2	0	2	1	0	0	0	0	0	0	0	0	0	0	2	1	0	0	0	0	0	0	0	0	0	0	2	1	0	0	0	0	0	0	0	0	0	2.1	2.1
Q9HBI1	Q9HBI1	4	4	3	Beta-parvin	PARVB	PARVB_HUMAN Beta-parvin OS=Homo sapiens OX=9606 GN=PARVB PE=1 SV=1	1	4	4	3	1	2	1	2	2	2	2	1	4	2	2	4	1	2	1	2	2	2	2	1	4	2	2	4	0	1	0	1	1	1	1	0	3	1	1	3	13.2	13.2
Q9HBL0	Q9HBL0	8	8	7	Tensin-1	TNS1	TENS1_HUMAN Tensin-1 OS=Homo sapiens OX=9606 GN=TNS1 PE=1 SV=2	1	8	8	7	5	5	5	5	4	1	2	3	7	2	2	4	5	5	5	5	4	1	2	3	7	2	2	4	4	4	4	5	3	1	2	2	6	1	2	3	5.6	5.6
Q9HCY8	Q9HCY8	2	2	2	Protein S100-A14	S100A14	S10AE_HUMAN Protein S100-A14 OS=Homo sapiens OX=9606 GN=S100A14 PE=1 SV=1	1	2	2	2	0	0	0	0	0	0	0	0	0	1	1	1	0	0	0	0	0	0	0	0	0	1	1	1	0	0	0	0	0	0	0	0	0	1	1	1	23.1	23.1
Q9NQZ2	Q9NQZ2	1	1	1	Something about silencing protein 10	UTP3	SAS10_HUMAN Something about silencing protein 10 OS=Homo sapiens OX=9606 GN=UTP3 PE=1 SV=1	1	1	1	1	0	1	0	0	0	0	0	0	0	0	0	0	0	1	0	0	0	0	0	0	0	0	0	0	0	1	0	0	0	0	0	0	0	0	0	0	2.3	2.3
Q9NR12	Q9NR12	2	2	2	PDZ and LIM domain protein 7	PDLIM7	PDLI7_HUMAN PDZ and LIM domain protein 7 OS=Homo sapiens OX=9606 GN=PDLIM7 PE=1 SV=1	1	2	2	2	2	1	1	1	0	0	1	0	1	0	1	0	2	1	1	1	0	0	1	0	1	0	1	0	2	1	1	1	0	0	1	0	1	0	1	0	4.8	4.8
Q9NR19	Q9NR19	1	1	1	Acetyl-coenzyme A synthetase, cytoplasmic	ACSS2	ACSA_HUMAN Acetyl-coenzyme A synthetase, cytoplasmic OS=Homo sapiens OX=9606 GN=ACSS2 PE=1 SV=1	1	1	1	1	0	1	1	1	1	1	1	1	1	1	1	1	0	1	1	1	1	1	1	1	1	1	1	1	0	1	1	1	1	1	1	1	1	1	1	1	2.9	2.9
Q9NR30	Q9NR30	2	2	2	Nucleolar RNA helicase 2	DDX21	DDX21_HUMAN Nucleolar RNA helicase 2 OS=Homo sapiens OX=9606 GN=DDX21 PE=1 SV=5	1	2	2	2	1	2	1	1	0	1	0	0	1	1	0	1	1	2	1	1	0	1	0	0	1	1	0	1	1	2	1	1	0	1	0	0	1	1	0	1	4.2	4.2
Q9NRL2	Q9NRL2	2	2	2	Bromodomain adjacent to zinc finger domain protein 1A	BAZ1A	BAZ1A_HUMAN Bromodomain adjacent to zinc finger domain protein 1A OS=Homo sapiens OX=9606 GN=BAZ1A PE=1 SV=2	1	2	2	2	1	0	0	1	0	0	0	0	0	0	0	0	1	0	0	1	0	0	0	0	0	0	0	0	1	0	0	1	0	0	0	0	0	0	0	0	1	1
Q9NT68	Q9NT68	2	2	2	Teneurin-2;Ten-2, soluble form;Ten-2 intracellular domain	TENM2	TEN2_HUMAN Teneurin-2 OS=Homo sapiens OX=9606 GN=TENM2 PE=1 SV=3	1	2	2	2	0	0	0	0	1	0	0	0	0	1	1	2	0	0	0	0	1	0	0	0	0	1	1	2	0	0	0	0	1	0	0	0	0	1	1	2	1.2	1.2
Q9NVA2	Q9NVA2	3	3	3	Septin-11	2022-09-11	SEP11_HUMAN Septin-11 OS=Homo sapiens OX=9606 GN=SEPTIN11 PE=1 SV=3	1	3	3	3	1	1	1	2	1	2	0	1	2	0	0	1	1	1	1	2	1	2	0	1	2	0	0	1	1	1	1	2	1	2	0	1	2	0	0	1	8.6	8.6
Q9NVD7	Q9NVD7	3	2	2	Alpha-parvin	PARVA	PARVA_HUMAN Alpha-parvin OS=Homo sapiens OX=9606 GN=PARVA PE=1 SV=1	1	3	2	2	1	2	1	2	2	3	1	2	3	2	2	2	0	1	0	1	1	2	0	1	2	1	1	1	0	1	0	1	1	2	0	1	2	1	1	1	10.2	8.1
Q9NVP1	Q9NVP1	9	9	9	ATP-dependent RNA helicase DDX18	DDX18	DDX18_HUMAN ATP-dependent RNA helicase DDX18 OS=Homo sapiens OX=9606 GN=DDX18 PE=1 SV=2	1	9	9	9	6	7	4	6	5	6	3	3	5	5	5	7	6	7	4	6	5	6	3	3	5	5	5	7	6	7	4	6	5	6	3	3	5	5	5	7	16.6	16.6
Q9NVU7	Q9NVU7	5	5	5	Protein SDA1 homolog	SDAD1	SDA1_HUMAN Protein SDA1 homolog OS=Homo sapiens OX=9606 GN=SDAD1 PE=1 SV=3	1	5	5	5	4	4	3	3	5	3	1	1	2	4	2	2	4	4	3	3	5	3	1	1	2	4	2	2	4	4	3	3	5	3	1	1	2	4	2	2	8.2	8.2
Q9NWH9	Q9NWH9	1	1	1	SAFB-like transcription modulator	SLTM	SLTM_HUMAN SAFB-like transcription modulator OS=Homo sapiens OX=9606 GN=SLTM PE=1 SV=2	1	1	1	1	0	0	0	0	0	0	0	1	1	0	1	0	0	0	0	0	0	0	0	1	1	0	1	0	0	0	0	0	0	0	0	1	1	0	1	0	1.7	1.7
Q9NWU1	Q9NWU1	1	1	1	3-oxoacyl-[acyl-carrier-protein] synthase, mitochondrial	OXSM	OXSM_HUMAN 3-oxoacyl-[acyl-carrier-protein] synthase, mitochondrial OS=Homo sapiens OX=9606 GN=OXSM PE=1 SV=1	1	1	1	1	1	1	1	1	1	0	1	1	1	1	1	0	1	1	1	1	1	0	1	1	1	1	1	0	1	1	1	1	1	0	1	1	1	1	1	0	4.8	4.8
Q9NY12	Q9NY12	1	1	1	H/ACA ribonucleoprotein complex subunit 1	GAR1	GAR1_HUMAN H/ACA ribonucleoprotein complex subunit 1 OS=Homo sapiens OX=9606 GN=GAR1 PE=1 SV=1	1	1	1	1	1	1	1	0	1	0	1	1	1	0	1	1	1	1	1	0	1	0	1	1	1	0	1	1	1	1	1	0	1	0	1	1	1	0	1	1	4.1	4.1
Q9NY93	Q9NY93	8	8	8	Probable ATP-dependent RNA helicase DDX56	DDX56	DDX56_HUMAN Probable ATP-dependent RNA helicase DDX56 OS=Homo sapiens OX=9606 GN=DDX56 PE=1 SV=1	1	8	8	8	0	2	2	1	4	3	2	1	3	1	3	2	0	2	2	1	4	3	2	1	3	1	3	2	0	2	2	1	4	3	2	1	3	1	3	2	18.5	18.5
Q9NZB2	Q9NZB2	3	3	3	Constitutive coactivator of PPAR-gamma-like protein 1	FAM120A	F120A_HUMAN Constitutive coactivator of PPAR-gamma-like protein 1 OS=Homo sapiens OX=9606 GN=FAM120A PE=1 SV=2	1	3	3	3	1	1	0	0	0	1	0	0	1	0	0	0	1	1	0	0	0	1	0	0	1	0	0	0	1	1	0	0	0	1	0	0	1	0	0	0	3.5	3.5
Q9NZN3;Q9H4M9;Q9H223	Q9NZN3;Q9H4M9	5;3;1	5;3;1	5;3;1	EH domain-containing protein 3;EH domain-containing protein 1	EHD3;EHD1	EHD3_HUMAN EH domain-containing protein 3 OS=Homo sapiens OX=9606 GN=EHD3 PE=1 SV=2;EHD1_HUMAN EH domain-containing protein 1 OS=Homo sapiens OX=9606 GN=EHD1 PE=1 SV=2	3	5	5	5	2	4	3	1	1	2	0	0	0	1	1	1	2	4	3	1	1	2	0	0	0	1	1	1	2	4	3	1	1	2	0	0	0	1	1	1	7.7	7.7
Q9P273	Q9P273	2	2	2	Teneurin-3	TENM3	TEN3_HUMAN Teneurin-3 OS=Homo sapiens OX=9606 GN=TENM3 PE=2 SV=3	1	2	2	2	1	0	0	0	0	1	0	0	0	0	0	0	1	0	0	0	0	1	0	0	0	0	0	0	1	0	0	0	0	1	0	0	0	0	0	0	0.7	0.7
Q9P2E9	Q9P2E9	2	2	2	Ribosome-binding protein 1	RRBP1	RRBP1_HUMAN Ribosome-binding protein 1 OS=Homo sapiens OX=9606 GN=RRBP1 PE=1 SV=5	1	2	2	2	0	0	0	0	0	0	0	0	2	0	0	0	0	0	0	0	0	0	0	0	2	0	0	0	0	0	0	0	0	0	0	0	2	0	0	0	1.7	1.7
Q9P2I0	Q9P2I0	1	1	1	Cleavage and polyadenylation specificity factor subunit 2	CPSF2	CPSF2_HUMAN Cleavage and polyadenylation specificity factor subunit 2 OS=Homo sapiens OX=9606 GN=CPSF2 PE=1 SV=2	1	1	1	1	0	0	0	0	0	1	0	0	0	0	0	0	0	0	0	0	0	1	0	0	0	0	0	0	0	0	0	0	0	1	0	0	0	0	0	0	1.7	1.7
Q9P2J5	Q9P2J5	3	3	3	Leucine--tRNA ligase, cytoplasmic	LARS	SYLC_HUMAN Leucine--tRNA ligase, cytoplasmic OS=Homo sapiens OX=9606 GN=LARS1 PE=1 SV=2	1	3	3	3	0	1	0	0	1	0	0	0	3	0	1	1	0	1	0	0	1	0	0	0	3	0	1	1	0	1	0	0	1	0	0	0	3	0	1	1	2.9	2.9
Q9P2P6	Q9P2P6	1	1	1	StAR-related lipid transfer protein 9	STARD9	STAR9_HUMAN StAR-related lipid transfer protein 9 OS=Homo sapiens OX=9606 GN=STARD9 PE=1 SV=3	1	1	1	1	0	0	0	0	0	0	0	0	0	0	0	1	0	0	0	0	0	0	0	0	0	0	0	1	0	0	0	0	0	0	0	0	0	0	0	1	0.4	0.4
Q9P2X7	Q9P2X7	1	1	1	Deleted in esophageal cancer 1	2022-12-01	DEC1_HUMAN Deleted in esophageal cancer 1 OS=Homo sapiens OX=9606 GN=DELEC1 PE=2 SV=1	1	1	1	1	1	1	1	1	1	1	1	1	1	1	1	1	1	1	1	1	1	1	1	1	1	1	1	1	1	1	1	1	1	1	1	1	1	1	1	1	17.1	17.1
Q9UBC2	Q9UBC2	3	3	3	Epidermal growth factor receptor substrate 15-like 1	EPS15L1	EP15R_HUMAN Epidermal growth factor receptor substrate 15-like 1 OS=Homo sapiens OX=9606 GN=EPS15L1 PE=1 SV=1	1	3	3	3	0	0	0	0	1	0	1	0	3	1	1	1	0	0	0	0	1	0	1	0	3	1	1	1	0	0	0	0	1	0	1	0	3	1	1	1	4.3	4.3
Q9UBU9	Q9UBU9	4	4	4	Nuclear RNA export factor 1	NXF1	NXF1_HUMAN Nuclear RNA export factor 1 OS=Homo sapiens OX=9606 GN=NXF1 PE=1 SV=1	1	4	4	4	1	3	1	0	0	0	0	1	1	1	1	2	1	3	1	0	0	0	0	1	1	1	1	2	1	3	1	0	0	0	0	1	1	1	1	2	8.6	8.6
Q9UDY2	Q9UDY2	6	6	6	Tight junction protein ZO-2	TJP2	ZO2_HUMAN Tight junction protein ZO-2 OS=Homo sapiens OX=9606 GN=TJP2 PE=1 SV=2	1	6	6	6	3	1	1	2	1	4	0	0	3	4	4	2	3	1	1	2	1	4	0	0	3	4	4	2	3	1	1	2	1	4	0	0	3	4	4	2	5.6	5.6
Q9UEY8	Q9UEY8	1	1	1	Gamma-adducin	ADD3	ADDG_HUMAN Gamma-adducin OS=Homo sapiens OX=9606 GN=ADD3 PE=1 SV=1	1	1	1	1	1	0	0	1	0	1	0	1	1	0	0	0	1	0	0	1	0	1	0	1	1	0	0	0	1	0	0	1	0	1	0	1	1	0	0	0	2	2
Q9UGY1	Q9UGY1	3	3	3	Nucleolar protein 12	NOL12	NOL12_HUMAN Nucleolar protein 12 OS=Homo sapiens OX=9606 GN=NOL12 PE=1 SV=1	1	3	3	3	2	2	0	2	1	0	0	1	3	3	3	1	2	2	0	2	1	0	0	1	3	3	3	1	2	2	0	2	1	0	0	1	3	3	3	1	22.5	22.5
Q9UHB6	Q9UHB6	2	2	2	LIM domain and actin-binding protein 1	LIMA1	LIMA1_HUMAN LIM domain and actin-binding protein 1 OS=Homo sapiens OX=9606 GN=LIMA1 PE=1 SV=1	1	2	2	2	1	0	0	1	2	1	1	2	1	1	2	2	1	0	0	1	2	1	1	2	1	1	2	2	1	0	0	1	2	1	1	2	1	1	2	2	3.3	3.3
Q9UHD8	Q9UHD8	6	6	6	Septin-9	2022-09-09	SEPT9_HUMAN Septin-9 OS=Homo sapiens OX=9606 GN=SEPTIN9 PE=1 SV=2	1	6	6	6	2	1	2	4	2	2	2	4	4	3	3	4	2	1	2	4	2	2	2	4	4	3	3	4	2	1	2	4	2	2	2	4	4	3	3	4	14.7	14.7
Q9UI30	Q9UI30	4	4	4	Multifunctional methyltransferase subunit TRM112-like protein	TRMT112	TR112_HUMAN Multifunctional methyltransferase subunit TRM112-like protein OS=Homo sapiens OX=9606 GN=TRMT112 PE=1 SV=1	1	4	4	4	3	3	4	4	4	3	3	4	4	3	4	4	3	3	4	4	4	3	3	4	4	3	4	4	3	3	4	4	4	3	3	4	4	3	4	4	42.4	42.4
Q9UJF2	Q9UJF2	1	1	1	Ras GTPase-activating protein nGAP	RASAL2	NGAP_HUMAN Ras GTPase-activating protein nGAP OS=Homo sapiens OX=9606 GN=RASAL2 PE=1 SV=2	1	1	1	1	0	0	0	1	0	0	0	0	1	0	1	0	0	0	0	1	0	0	0	0	1	0	1	0	0	0	0	1	0	0	0	0	1	0	1	0	1.1	1.1
Q9UJU6	Q9UJU6	1	1	1	Drebrin-like protein	DBNL	DBNL_HUMAN Drebrin-like protein OS=Homo sapiens OX=9606 GN=DBNL PE=1 SV=1	1	1	1	1	0	1	0	0	0	0	0	0	1	0	0	1	0	1	0	0	0	0	0	0	1	0	0	1	0	1	0	0	0	0	0	0	1	0	0	1	3.7	3.7
Q9UK23	Q9UK23	1	1	1	N-acetylglucosamine-1-phosphodiester alpha-N-acetylglucosaminidase	NAGPA	NAGPA_HUMAN N-acetylglucosamine-1-phosphodiester alpha-N-acetylglucosaminidase OS=Homo sapiens OX=9606 GN=NAGPA PE=1 SV=2	1	1	1	1	0	0	0	0	0	1	0	0	0	0	0	0	0	0	0	0	0	1	0	0	0	0	0	0	0	0	0	0	0	1	0	0	0	0	0	0	2.1	2.1
Q9UKM9	Q9UKM9	1	1	1	RNA-binding protein Raly	RALY	RALY_HUMAN RNA-binding protein Raly OS=Homo sapiens OX=9606 GN=RALY PE=1 SV=1	1	1	1	1	0	1	0	0	0	0	0	0	0	0	0	0	0	1	0	0	0	0	0	0	0	0	0	0	0	1	0	0	0	0	0	0	0	0	0	0	3.9	3.9
Q9ULV4	Q9ULV4	9	9	9	Coronin-1C	CORO1C	COR1C_HUMAN Coronin-1C OS=Homo sapiens OX=9606 GN=CORO1C PE=1 SV=1	1	9	9	9	3	3	3	5	5	3	5	5	7	7	3	3	3	3	3	5	5	3	5	5	7	7	3	3	3	3	3	5	5	3	5	5	7	7	3	3	24.1	24.1
Q9ULX3	Q9ULX3	2	2	2	RNA-binding protein NOB1	NOB1	NOB1_HUMAN RNA-binding protein NOB1 OS=Homo sapiens OX=9606 GN=NOB1 PE=1 SV=1	1	2	2	2	1	1	1	2	1	1	0	0	2	0	2	2	1	1	1	2	1	1	0	0	2	0	2	2	1	1	1	2	1	1	0	0	2	0	2	2	5.8	5.8
Q9UMY1	Q9UMY1	2	2	2	Nucleolar protein 7	NOL7	NOL7_HUMAN Nucleolar protein 7 OS=Homo sapiens OX=9606 GN=NOL7 PE=1 SV=2	1	2	2	2	1	0	1	0	1	0	0	0	0	0	0	0	1	0	1	0	1	0	0	0	0	0	0	0	1	0	1	0	1	0	0	0	0	0	0	0	9.3	9.3
Q9UN86	Q9UN86	2	1	1	Ras GTPase-activating protein-binding protein 2	G3BP2	G3BP2_HUMAN Ras GTPase-activating protein-binding protein 2 OS=Homo sapiens OX=9606 GN=G3BP2 PE=1 SV=2	1	2	1	1	2	0	0	2	2	2	1	2	2	2	2	2	1	0	0	1	1	1	0	1	1	1	1	1	1	0	0	1	1	1	0	1	1	1	1	1	5.2	2.7
Q9UNP9	Q9UNP9	1	1	1	Peptidyl-prolyl cis-trans isomerase E	PPIE	PPIE_HUMAN Peptidyl-prolyl cis-trans isomerase E OS=Homo sapiens OX=9606 GN=PPIE PE=1 SV=1	1	1	1	1	0	1	1	0	1	1	1	0	1	0	0	0	0	1	1	0	1	1	1	0	1	0	0	0	0	1	1	0	1	1	1	0	1	0	0	0	3	3
Q9UNQ2	Q9UNQ2	10	10	10	Probable dimethyladenosine transferase	DIMT1	DIM1_HUMAN Probable dimethyladenosine transferase OS=Homo sapiens OX=9606 GN=DIMT1 PE=1 SV=1	1	10	10	10	5	8	5	8	9	7	4	5	7	6	8	6	5	8	5	8	9	7	4	5	7	6	8	6	5	8	5	8	9	7	4	5	7	6	8	6	41.5	41.5
Q9UPN3	Q9UPN3	10	9	9	Microtubule-actin cross-linking factor 1, isoforms 1/2/3/5	MACF1	MACF1_HUMAN Microtubule-actin cross-linking factor 1, isoforms 1/2/3/5 OS=Homo sapiens OX=9606 GN=MACF1 PE=1 SV=4	1	10	9	9	2	3	2	1	2	3	2	1	5	2	1	3	1	3	1	0	1	2	1	0	5	1	0	2	1	3	1	0	1	2	1	0	5	1	0	2	1.9	1.7
Q9Y258	Q9Y258	1	1	1	C-C motif chemokine 26	CCL26	CCL26_HUMAN C-C motif chemokine 26 OS=Homo sapiens OX=9606 GN=CCL26 PE=1 SV=1	1	1	1	1	0	1	0	0	0	0	0	0	0	0	0	0	0	1	0	0	0	0	0	0	0	0	0	0	0	1	0	0	0	0	0	0	0	0	0	0	12.8	12.8
Q9Y262	Q9Y262	4	4	4	Eukaryotic translation initiation factor 3 subunit L	EIF3L	EIF3L_HUMAN Eukaryotic translation initiation factor 3 subunit L OS=Homo sapiens OX=9606 GN=EIF3L PE=1 SV=1	1	4	4	4	0	2	1	0	2	1	1	1	2	2	1	2	0	2	1	0	2	1	1	1	2	2	1	2	0	2	1	0	2	1	1	1	2	2	1	2	9	9
Q9Y295	Q9Y295	2	2	2	Developmentally-regulated GTP-binding protein 1	DRG1	DRG1_HUMAN Developmentally-regulated GTP-binding protein 1 OS=Homo sapiens OX=9606 GN=DRG1 PE=1 SV=1	1	2	2	2	0	2	2	0	0	0	0	0	0	0	0	0	0	2	2	0	0	0	0	0	0	0	0	0	0	2	2	0	0	0	0	0	0	0	0	0	6.8	6.8
Q9Y2A7	Q9Y2A7	3	3	3	Nck-associated protein 1	NCKAP1	NCKP1_HUMAN Nck-associated protein 1 OS=Homo sapiens OX=9606 GN=NCKAP1 PE=1 SV=1	1	3	3	3	0	1	1	0	0	0	1	0	1	1	1	1	0	1	1	0	0	0	1	0	1	1	1	1	0	1	1	0	0	0	1	0	1	1	1	1	3.6	3.6
Q9Y2J2	Q9Y2J2	2	1	1	Band 4.1-like protein 3;Band 4.1-like protein 3, N-terminally processed	EPB41L3	E41L3_HUMAN Band 4.1-like protein 3 OS=Homo sapiens OX=9606 GN=EPB41L3 PE=1 SV=2	1	2	1	1	1	0	0	0	0	0	0	1	1	1	1	1	0	0	0	0	0	0	0	0	1	0	0	0	0	0	0	0	0	0	0	0	1	0	0	0	2.1	1.2
Q9Y2W1	Q9Y2W1	5	5	5	Thyroid hormone receptor-associated protein 3	THRAP3	TR150_HUMAN Thyroid hormone receptor-associated protein 3 OS=Homo sapiens OX=9606 GN=THRAP3 PE=1 SV=2	1	5	5	5	4	2	1	0	0	0	0	0	0	0	0	1	4	2	1	0	0	0	0	0	0	0	0	1	4	2	1	0	0	0	0	0	0	0	0	1	6	6
Q9Y2W2	Q9Y2W2	4	4	4	WW domain-binding protein 11	WBP11	WBP11_HUMAN WW domain-binding protein 11 OS=Homo sapiens OX=9606 GN=WBP11 PE=1 SV=1	1	4	4	4	0	2	1	0	0	2	2	1	1	1	0	1	0	2	1	0	0	2	2	1	1	1	0	1	0	2	1	0	0	2	2	1	1	1	0	1	8.7	8.7
Q9Y2X7;Q14161	Q9Y2X7;Q14161	2;1	2;1	2;1	ARF GTPase-activating protein GIT1;ARF GTPase-activating protein GIT2	GIT1;GIT2	GIT1_HUMAN ARF GTPase-activating protein GIT1 OS=Homo sapiens OX=9606 GN=GIT1 PE=1 SV=2;GIT2_HUMAN ARF GTPase-activating protein GIT2 OS=Homo sapiens OX=9606 GN=GIT2 PE=1 SV=2	2	2	2	2	0	1	0	1	0	1	0	0	1	0	1	1	0	1	0	1	0	1	0	0	1	0	1	1	0	1	0	1	0	1	0	0	1	0	1	1	3.3	3.3
Q9Y3C1	Q9Y3C1	6	6	6	Nucleolar protein 16	NOP16	NOP16_HUMAN Nucleolar protein 16 OS=Homo sapiens OX=9606 GN=NOP16 PE=1 SV=2	1	6	6	6	2	2	1	3	2	4	1	1	2	4	3	3	2	2	1	3	2	4	1	1	2	4	3	3	2	2	1	3	2	4	1	1	2	4	3	3	42.1	42.1
Q9Y3T9	Q9Y3T9	2	2	2	Nucleolar complex protein 2 homolog	NOC2L	NOC2L_HUMAN Nucleolar complex protein 2 homolog OS=Homo sapiens OX=9606 GN=NOC2L PE=1 SV=4	1	2	2	2	0	2	0	0	0	0	0	0	0	0	0	0	0	2	0	0	0	0	0	0	0	0	0	0	0	2	0	0	0	0	0	0	0	0	0	0	2.5	2.5
Q9Y3Y2	Q9Y3Y2	1	1	1	Chromatin target of PRMT1 protein	CHTOP	CHTOP_HUMAN Chromatin target of PRMT1 protein OS=Homo sapiens OX=9606 GN=CHTOP PE=1 SV=2	1	1	1	1	1	0	0	0	0	0	0	0	0	0	0	0	1	0	0	0	0	0	0	0	0	0	0	0	1	0	0	0	0	0	0	0	0	0	0	0	5.2	5.2
Q9Y490	Q9Y490	79	79	72	Talin-1	TLN1	TLN1_HUMAN Talin-1 OS=Homo sapiens OX=9606 GN=TLN1 PE=1 SV=3	1	79	79	72	46	44	41	64	59	54	46	57	64	51	57	60	46	44	41	64	59	54	46	57	64	51	57	60	41	40	36	57	53	47	40	51	58	45	51	54	46.2	46.2
Q9Y4G6	Q9Y4G6	10	3	3	Talin-2	TLN2	TLN2_HUMAN Talin-2 OS=Homo sapiens OX=9606 GN=TLN2 PE=1 SV=4	1	10	3	3	5	4	6	9	7	8	8	9	9	7	9	8	0	0	1	2	1	1	2	3	3	1	3	2	0	0	1	2	1	1	2	3	3	1	3	2	5.4	2.2
Q9Y5G9	Q9Y5G9	1	1	1	Protocadherin gamma-A4	PCDHGA4	PCDG4_HUMAN Protocadherin gamma-A4 OS=Homo sapiens OX=9606 GN=PCDHGA4 PE=1 SV=2	1	1	1	1	0	0	0	1	0	0	0	0	0	0	0	0	0	0	0	1	0	0	0	0	0	0	0	0	0	0	0	1	0	0	0	0	0	0	0	0	2.1	2.1
Q9Y5J1	Q9Y5J1	2	2	2	U3 small nucleolar RNA-associated protein 18 homolog	UTP18	UTP18_HUMAN U3 small nucleolar RNA-associated protein 18 homolog OS=Homo sapiens OX=9606 GN=UTP18 PE=1 SV=3	1	2	2	2	0	1	0	1	1	0	0	0	0	0	0	0	0	1	0	1	1	0	0	0	0	0	0	0	0	1	0	1	1	0	0	0	0	0	0	0	4.5	4.5
Q9Y696	Q9Y696	1	1	1	Chloride intracellular channel protein 4	CLIC4	CLIC4_HUMAN Chloride intracellular channel protein 4 OS=Homo sapiens OX=9606 GN=CLIC4 PE=1 SV=4	1	1	1	1	0	0	0	0	0	0	0	0	1	0	1	0	0	0	0	0	0	0	0	0	1	0	1	0	0	0	0	0	0	0	0	0	1	0	1	0	4.7	4.7
Q9Y6A4	Q9Y6A4	2	2	2	Cilia- and flagella-associated protein 20	CFAP20	CFA20_HUMAN Cilia- and flagella-associated protein 20 OS=Homo sapiens OX=9606 GN=CFAP20 PE=1 SV=1	1	2	2	2	0	2	1	0	0	0	0	0	0	0	0	1	0	2	1	0	0	0	0	0	0	0	0	1	0	2	1	0	0	0	0	0	0	0	0	1	11.9	11.9
REV__A0A0B4J249	REV__A0A0B4J249	1	1	1			TVA5_HUMAN T cell receptor alpha variable 5 OS=Homo sapiens OX=9606 GN=TRAV5 PE=3 SV=1	1	1	1	1	0	0	0	1	0	1	0	0	1	1	0	1	0	0	0	1	0	1	0	0	1	1	0	1	0	0	0	1	0	1	0	0	1	1	0	1	0	0
REV__B5MD39;REV__A6NGU5;REV__P36268	REV__B5MD39;REV__A6NGU5;REV__P36268	2;2;1	2;2;1	2;2;1			GGTL3_HUMAN Putative glutathione hydrolase light chain 3 OS=Homo sapiens OX=9606 GN=GGTLC3 PE=5 SV=1;GGT3_HUMAN Putative glutathione hydrolase 3 proenzyme OS=Homo sapiens OX=9606 GN=GGT3P PE=5 SV=2;GGT2_HUMAN Inactive glutathione hydrolase 2 OS=Homo sapien	3	2	2	2	1	0	1	1	0	0	1	1	1	0	2	0	1	0	1	1	0	0	1	1	1	0	2	0	1	0	1	1	0	0	1	1	1	0	2	0	0	0
REV__P16662	REV__P16662	1	1	1			UD2B7_HUMAN UDP-glucuronosyltransferase 2B7 OS=Homo sapiens OX=9606 GN=UGT2B7 PE=1 SV=2	1	1	1	1	1	1	0	0	0	0	0	0	0	0	0	0	1	1	0	0	0	0	0	0	0	0	0	0	1	1	0	0	0	0	0	0	0	0	0	0	0	0
REV__P35749	REV__P35749	1	1	1			MYH11_HUMAN Myosin-11 OS=Homo sapiens OX=9606 GN=MYH11 PE=1 SV=3	1	1	1	1	1	1	1	0	1	1	0	0	0	0	0	0	1	1	1	0	1	1	0	0	0	0	0	0	1	1	1	0	1	1	0	0	0	0	0	0	0	0
REV__Q00005	REV__Q00005	1	1	1			2ABB_HUMAN Serine/threonine-protein phosphatase 2A 55 kDa regulatory subunit B beta isoform OS=Homo sapiens OX=9606 GN=PPP2R2B PE=1 SV=1	1	1	1	1	0	0	0	1	0	0	1	0	0	0	0	0	0	0	0	1	0	0	1	0	0	0	0	0	0	0	0	1	0	0	1	0	0	0	0	0	0	0
REV__Q14204	REV__Q14204	2	2	2			DYHC1_HUMAN Cytoplasmic dynein 1 heavy chain 1 OS=Homo sapiens OX=9606 GN=DYNC1H1 PE=1 SV=5	1	2	2	2	0	0	1	0	1	1	0	1	0	1	2	0	0	0	1	0	1	1	0	1	0	1	2	0	0	0	1	0	1	1	0	1	0	1	2	0	0	0
REV__Q86VU5	REV__Q86VU5	1	1	1			CMTD1_HUMAN Catechol O-methyltransferase domain-containing protein 1 OS=Homo sapiens OX=9606 GN=COMTD1 PE=1 SV=1	1	1	1	1	0	1	0	0	0	0	0	0	0	0	0	0	0	1	0	0	0	0	0	0	0	0	0	0	0	1	0	0	0	0	0	0	0	0	0	0	0	0
REV__Q8NFM7	REV__Q8NFM7	1	1	1			I17RD_HUMAN Interleukin-17 receptor D OS=Homo sapiens OX=9606 GN=IL17RD PE=1 SV=3	1	1	1	1	0	1	0	0	0	0	0	0	0	0	0	1	0	1	0	0	0	0	0	0	0	0	0	1	0	1	0	0	0	0	0	0	0	0	0	1	0	0
REV__Q9Y2D8	REV__Q9Y2D8	1	1	1			ADIP_HUMAN Afadin- and alpha-actinin-binding protein OS=Homo sapiens OX=9606 GN=SSX2IP PE=1 SV=3	1	1	1	1	1	1	1	1	1	1	1	1	1	0	1	1	1	1	1	1	1	1	1	1	1	0	1	1	1	1	1	1	1	1	1	1	1	0	1	1	0	0
[truncated: 56 more columns]

## Sheet: Table S1B
Table S1B: The 98 kinase-catalyzed biotininylation hit proteins enriched >1.5-fold in ATP-Biotin with PKA vs ATP-Biotin without PKA samples
Raw values from the MaxQuant label-free quantitation are shown in blue columns, with possible contaminatns and the reverse peptides removed (from Table S1A).
Samples contained: 50 ng of added PKA and ATP (ATP +PKA); ATP-biotin without added PKA (ATPB -PKA); ATP-biotin with 50 ng of added PKA (ATPB+PKA) .
Enrichment values (highlighted in green) were calculated by dividing the intensities of the unlabeled control (ATP+PKA) by labeled PKA samples (ATPB+PKA) or dividing the intensities of the labeled PKA (ATPB+PKA) by no PKA control samples (ATPB-PKA) for each trial, as labeled.
When the intensities of the unlabeled control or no PKA control were 0 (no peptides present), the fold enrichment is idicated as "∞", which is the highest possible fold enrichment.
The 98 hits (rows 13-110) were identified by >1.5-fold enrichment in PKA compared to no PKA samples (ATPB+PKA/ATPB-PKA), and lower intensities in the unlabeled control compared to the PKA samples (ATP+PKA/ATPB+PKA), in at least 2 out of 4 trials.
Proteins are in order in terms of reproducibility of number of trials enriched (column W), with 98 hits in at least 2 out of 4 trials in dark yellow rows 13-110 and hits in 3 or 4 out of 4 trials in light yellow rows 13-27.
Proteins with more than one gene name indicate that the identified peptide is found in more than one isoform of that protein.
*Trial 1 was performed with 40 μg of FACS lysate while trials 2-4 were with 30 μg of FACS lysate
		*Trial 1 Raw Intensities			Trial 2 Raw Intensities			Trial 3 Raw Intensities			Trial 4 Raw Intensities			Trial 1 Enrichment Values		Trial 2 Enrichment Values		Trial 3 Enrichment Values		Trial 4 Enrichment Values
Protein names	Gene names	ATP+PKA	ATPB-PKA	ATPB+PKA	ATP+PKA	ATPB-PKA	ATPB+PKA	ATP+PKA	ATPB-PKA	ATPB+PKA	ATP+PKA	ATPB-PKA	ATPB+PKA	ATP+PKA/ATPB+PKA	ATPB+PKA/ATPB-PKA	ATP+PKA/ATPB+PKA	ATPB+PKA/ATPB-PKA	ATP+PKA/ATPB+PKA	ATPB+PKA/ATPB-PKA	ATP+PKA/ATPB+PKA	ATPB+PKA/ATPB-PKA	Trials Enriched
Ig mu chain C region	IGHM	0	0	2045700	0	3565300	8728900	3728900	1871500	14473000	1770400	5922500	20310000	0	∞	0	2.44829	0.257645	7.73337	0.0871689	3.4293	4
Eukaryotic translation initiation factor 2 subunit 1	EIF2S1	13908000	7844100	0	0	0	1609900	0	0	7877700	0	0	4128300	∞	0	0	∞	0	∞	0	∞	3
T-complex protein 1 subunit theta	CCT8	0	0	1839600	2611400	0	0	0	0	1599800	0	113760	8293600	0	∞	∞	0	0	∞	0	72.9044	3
Cell division control protein 42 homolog	CDC42	0	0	4778400	0	0	10027000	0	0	5765400	4538500	171050	4100900	0	∞	0	∞	0	∞	1.10671	23.9749	3
cAMP-dependent protein kinase catalytic subunit gamma	PRKACG	0	0	7778000	32566000	0	11421000	0	0	8226900	0	230870	9438500	0	∞	2.85141	∞	0	∞	0	40.8823	3
Histone H3.3;Histone H3.1t;Histone H3.1	H3F3A;HIST3H3;HIST1H3A	0	0	13983000	8995200	37342000	0	0	0	8166200	0	290810	13582000	0	∞	∞	0	0	∞	0	46.704	3
F-actin-capping protein subunit beta	CAPZB	0	12250000	0	0	0	3648900	0	765080	2252300	3138200	197770	8410600	∞	0	0	∞	0	2.94388	0.373124	42.5272	3
Catenin alpha-1	CTNNA1	7527300	7799500	15981000	29599000	76124000	0	14232000	0	17095000	2816500	724930	17296000	0.471016	2.04898	∞	0	0.832524	∞	0.162841	23.8589	3
Protein CMSS1	CMSS1	0	9926600	3286600	0	2771000	4746300	3520600	0	5576800	0	0	2723900	0	0.33109	0	1.71285	0.631294	∞	0	∞	3
Tight junction protein ZO-2	TJP2	3330400	2909500	4555400	0	0	6956800	0	0	5129100	7721700	2853000	3162000	0.731088	1.5657	0	∞	0	∞	2.44203	1.10831	3
T-complex protein 1 subunit gamma	CCT3	1695000	0	6903600	5231000	0	3024800	0	0	12175000	0	3353700	5541300	0.245524	∞	1.72937	∞	0	∞	0	1.65229	3
Serine/threonine-protein kinase DCLK2	DCLK2	9188700	0	107040000	17104000	24625000	146100000	20074000	45657000	117420000	189510000	474290	85657000	0.0858436	∞	0.11707	5.93299	0.170959	2.57179	2.21243	180.6	3
RNA-binding protein NOB1	NOB1	3709100	1601500	7272600	3595200	4273100	1393400	0	0	23452000	0	4979400	12089000	0.51001	4.54112	2.58016	0.326086	0	∞	0	2.4278	3
Tropomyosin alpha-3 chain	TPM3	7093500	20057000	35827000	26712000	2900600	58229000	0	17407000	58426000	13157000	18540000	27066000	0.197993	1.78626	0.45874	20.0748	0	3.35647	0.486108	1.45987	3
Septin-9	SEPT9	4179800	5819400	9774800	15188000	1262800	3404800	14346000	4919400	29787000	6483400	3441700	17610000	0.42761	1.67969	4.46076	2.69623	0.481619	6.05501	0.368166	5.11666	3
Myosin light polypeptide 6	MYL6	3292700	7786300	4103100	27304000	14967000	32881000	0	10962000	29279000	5092300	8426100	17188000	0.802491	0.526964	0.830388	2.1969	0	2.67095	0.296271	2.03985	3
Protein furry homolog-like	FRYL	0	0	0	0	0	1297600	0	0	1818000	0	0	0	∞	0	0	∞	0	∞	∞	0	2
Hexokinase-1	HK1	0	0	0	0	0	2475300	0	0	1932000	0	0	0	∞	0	0	∞	0	∞	∞	0	2
Casein kinase II subunit beta	CSNK2B	0	0	4991000	0	0	0	0	0	3316800	0	0	0	0	∞	∞	0	0	∞	∞	0	2
WD repeat-containing protein 1	WDR1	0	0	0	0	0	940650	0	0	9344600	0	0	0	∞	0	0	∞	0	∞	∞	0	2
Actin-related protein 2/3 complex subunit 3	ARPC3	0	0	4256900	0	0	0	0	0	10261000	0	0	0	0	∞	∞	0	0	∞	∞	0	2
Liprin-alpha-1	PPFIA1	0	0	2341400	9160300	0	0	0	352410	2257900	0	0	0	0	∞	∞	0	0	6.40703	∞	0	2
Guanine nucleotide-binding protein-like 1	GNL1	0	1683300	0	0	0	3632500	0	0	2677900	4917900	0	0	∞	0	0	∞	0	∞	∞	0	2
Stress-70 protein, mitochondrial	HSPA9	0	0	0	0	0	0	0	0	2544700	0	0	88655	∞	0	∞	0	0	∞	0	∞	2
Signal recognition particle 14 kDa protein	SRP14	7577800	0	0	0	0	0	0	0	9032000	0	0	119870	∞	0	∞	0	0	∞	0	∞	2
Probable ubiquitin carboxyl-terminal hydrolase FAF-X	USP9X	0	973520	0	0	0	0	0	0	3031300	0	0	150370	∞	0	∞	0	0	∞	0	∞	2
Transitional endoplasmic reticulum ATPase	VCP	5535800	11739000	4510400	4462100	9335300	0	0	0	3610100	0	0	1193800	1.22734	0.384224	∞	0	0	∞	0	∞	2
Cytoplasmic FMR1-interacting protein 1;Cytoplasmic FMR1-interacting protein 2	CYFIP1;CYFIP2	0	7274000	7090900	0	0	0	0	0	11980000	1415600	0	1472500	0	0.974828	∞	0	0	∞	0.961358	∞	2
Receptor-type tyrosine-protein phosphatase F	PTPRF	0	0	0	0	7110400	3340600	1847700	0	2650000	0	0	1569900	∞	0	0	0.469819	0.697245	∞	0	∞	2
Microtubule-actin cross-linking factor 1, isoforms 1/2/3/5	MACF1	7437100	9558700	285790	0	0	0	0	0	1174000	0	0	2162800	26.023	0.0298984	∞	0	0	∞	0	∞	2
Ezrin	EZR	0	20679000	0	0	0	3700000	4165800	0	42320000	4829900	0	3185200	∞	0	0	∞	0.0984357	∞	1.51636	∞	2
Annexin A1	ANXA1	0	0	0	0	0	3188800	0	4355300	0	2401900	0	3337500	∞	0	0	∞	∞	0	0.71967	∞	2
Aspartate--tRNA ligase, cytoplasmic	DARS	0	2334800	0	7195300	12445000	0	0	2923800	25151000	0	0	3570400	∞	0	∞	0	0	8.60216	0	∞	2
Tensin-3	TNS3	1834000	0	886490	11119000	11477000	0	2494600	0	7429900	0	0	3625600	2.06883	∞	∞	0	0.335751	∞	0	∞	2
Fascin	FSCN1	3146000	3824600	1407500	5471400	0	2377600	0	0	2900600	2001400	0	4244600	2.23517	0.368012	2.30123	∞	0	∞	0.471517	∞	2
cAMP-dependent protein kinase catalytic subunit alpha;cAMP-dependent protein kinase catalytic subunit beta	PRKACA;PRKACB	0	107570000	121800000	90213000	0	261070000	223900000	0	255280000	215310000	0	44491000	0	1.13229	0.345551	∞	0.877076	∞	4.83941	∞	2
Heterogeneous nuclear ribonucleoprotein M	HNRNPM	0	0	4219800	3194200	0	0	0	0	5703200	0	105880	44669	0	∞	∞	0	0	∞	0	0.421883	2
Serine/threonine-protein phosphatase 2A catalytic subunit alpha isoform;Serine/threonine-protein phosphatase 2A catalytic subunit beta isoform	PPP2CA;PPP2CB	0	0	1715500	0	4335200	0	1931700	0	2048000	1902300	130480	0	0	∞	∞	0	0.943213	∞	∞	0	2
Collagen alpha-2(IV) chain;Canstatin	COL4A2	0	7650200	0	0	0	7195200	0	0	1326700	0	143410	0	∞	0	0	∞	0	∞	∞	0	2
Pescadillo homolog	PES1	3480500	19733000	0	0	0	0	0	0	3221000	0	207170	2420400	∞	0	∞	0	0	∞	0	11.6832	2
Caveolin-1	CAV1	36195000	32885000	9597500	5219100	0	26181000	0	21766000	23752000	0	388530	3609800	3.77129	0.29185	0.199347	∞	0	1.09124	0	9.29092	2
Isoleucine--tRNA ligase, cytoplasmic	IARS	0	0	2192100	0	0	0	2254100	0	9419500	0	521320	0	0	∞	∞	0	0.239301	∞	∞	0	2
Tissue factor pathway inhibitor	TFPI	0	4011300	5762800	0	7215400	0	0	0	1311900	0	645290	4952900	0	1.43664	∞	0	0	∞	0	7.67546	2
Zinc finger protein 185	ZNF185	0	0	4623600	0	0	0	0	0	13339000	541290	1044300	164620	0	∞	∞	0	0	∞	3.28812	0.157637	2
Leucine-rich PPR motif-containing protein, mitochondrial	LRPPRC	623400	3115200	3882200	0	0	4959600	0	0	7164000	0	1542300	0	0.160579	1.24621	0	∞	0	∞	∞	0	2
Ras-related protein Rab-34	RAB34	0	4245400	0	0	0	1712700	0	0	2023400	0	2110900	0	∞	0	0	∞	0	∞	∞	0	2
Talin-2	TLN2	0	0	5378400	51858000	53962000	25480000	38321000	38282000	39549000	7645500	2139300	12943000	0	∞	2.03524	0.472184	0.96895	1.0331	0.590705	6.05011	2
Peroxiredoxin-6	PRDX6	1846300	12010000	0	0	0	1842700	0	0	1079600	2315700	2243000	850040	∞	0	0	∞	0	∞	2.72422	0.378975	2
Voltage-dependent anion-selective channel protein 1	VDAC1	0	0	1331000	4973100	2744500	789580	5756300	1038500	17016000	32971000	2501300	11961000	0	∞	6.29841	0.287695	0.338287	16.3852	2.75654	4.78191	2
PDZ and LIM domain protein 5	PDLIM5	0	0	1890300	0	0	0	0	0	6573000	1592300	2899300	1866900	0	∞	∞	0	0	∞	0.852911	0.643914	2
Tight junction protein ZO-1	TJP1	0	0	0	0	0	1323400	0	0	7219300	0	2996700	0	∞	0	0	∞	0	∞	∞	0	2
Valine--tRNA ligase	VARS	989620	8592400	2230000	0	0	2081700	0	0	11333000	0	3572500	0	0.443776	0.259532	0	∞	0	∞	∞	0	2
ATP synthase subunit beta, mitochondrial	ATP5B	0	1602800	0	0	0	2555500	0	392720	4937000	0	4891500	0	∞	0	0	∞	0	12.5713	∞	0	2
Integrin beta-1	ITGB1	0	0	0	0	0	5984100	0	1600800	15653000	4556700	5673100	449190	∞	0	0	∞	0	9.77824	10.1443	0.0791789	2
Integrin alpha-5;Integrin alpha-5 heavy chain;Integrin alpha-5 light chain	ITGA5	0	0	2104600	6165200	3374500	6152500	0	1229500	9528700	0	6612800	4835200	0	∞	1.00206	1.82323	0	7.75006	0	0.731188	2
Plastin-3;Plastin-1	PLS3;PLS1	0	0	1621200	0	2691700	2454300	0	538800	11836000	0	6821300	46373	0	∞	0	0.911803	0	21.9673	0	0.00679826	2
Ras suppressor protein 1	RSU1	0	0	3763700	8851800	0	3929100	2970400	0	18483000	10748000	14356000	2803700	0	∞	2.25288	∞	0.16071	∞	3.83351	0.195298	2
Beta-actin-like protein 2	ACTBL2	20687000	6532300	5929800	18180000	0	792640000	5890300	0	21708000	6365500	23938000	1527300	3.48865	0.907766	0.022936	∞	0.271342	∞	4.16781	0.0638023	2
Ribosome biogenesis protein BOP1	BOP1	8604100	5956700	7612000	0	3616600	9431800	0	0	0	0	0	35591	1.13033	1.27789	0	2.60792	∞	0	0	∞	2
Isochorismatase domain-containing protein 1	ISOC1	1093400	2069300	5216900	13332000	29398000	7176800	1320100	6489000	71304000	14289000	0	252450	0.209588	2.52109	1.85765	0.244125	0.0185137	10.9884	56.6013	∞	2
Ran GTPase-activating protein 1	RANGAP1	25889000	21238000	0	0	0	0	0	599000	1728000	0	0	1507300	∞	0	∞	0	0	2.88481	0	∞	2
Transportin-1	TNPO1	0	8629200	6373400	0	3202100	0	2697600	1476100	6697200	0	0	2456800	0	0.738585	∞	0	0.402795	4.53709	0	∞	2
ATP-dependent RNA helicase A	DHX9	24485000	129440000	36934000	22351000	6240300	20952000	1061400	3969100	16706000	6066200	136800	7097600	0.662939	0.285337	1.06677	3.35753	0.0635341	4.20901	0.854683	51.883	2
Cleavage and polyadenylation specificity factor subunit 1	CPSF1	1274900	0	1071900	1770300	0	0	0	0	6860900	403670	405630	1568800	1.18938	∞	∞	0	0	∞	0.257311	3.86756	2
Tubulin alpha-4A chain	TUBA4A	2225600	15937000	0	14388000	15919000	6139800	0	486670	4046300	0	659050	2141100	∞	0	2.3434	0.38569	0	8.31426	0	3.24877	2
CAD protein;Glutamine-dependent carbamoyl-phosphate synthase;Aspartate carbamoyltransferase;Dihydroorotase	CAD	0	35311000	806530	0	0	0	4596100	0	12663000	307690	982650	4906700	0	0.0228408	∞	0	0.362955	∞	0.0627081	4.99333	2
CD59 glycoprotein	CD59	0	0	4788500	2852900	2272900	8077800	0	4178600	5813700	6745500	1669400	6114300	0	∞	0.353178	3.55396	0	1.3913	1.10323	3.66257	2
Probable ATP-dependent RNA helicase DDX56	DDX56	0	10363000	2619900	8243100	9835900	2514800	1934700	0	4731400	0	1888200	5596900	0	0.252813	3.27784	0.255676	0.408906	∞	0	2.96415	2
Desmocollin-1	DSC1	871700	0	0	0	0	7472900	0	0	0	0	2939100	9661700	∞	0	0	∞	∞	0	0	3.2873	2
Nucleosome assembly protein 1-like 1	NAP1L1	15715000	5541800	30876000	7432700	0	16402000	19602000	9058200	5464200	0	3875900	3811000	0.508971	5.57147	0.453158	∞	3.58735	0.603232	0	0.983256	2
Collagen alpha-1(I) chain	COL1A1	0	0	5375200	12177000	8929100	5142500	0	6228300	27834000	6419300	5106400	3032800	0	∞	2.36791	0.575926	0	4.46896	2.11662	0.593921	2
Kinesin-1 heavy chain	KIF5B	5309100	4614000	0	0	0	948020	0	1772500	6141900	4646500	5138100	0	∞	0	0	∞	0	3.46511	∞	0	2
Eukaryotic translation initiation factor 3 subunit B	EIF3B	2680500	21065000	4583300	4720200	4599500	12454000	7981100	1738600	11345000	3635800	9082000	8948800	0.584841	0.217579	0.379011	2.70769	0.703491	6.52537	0.406289	0.985334	2
Cytoplasmic dynein 1 heavy chain 1	DYNC1H1	4233800	4761800	0	0	2922500	9208800	0	978750	6227300	8531300	10755000	0	∞	0	0	3.151	0	6.3625	∞	0	2
Galectin-1	LGALS1	3659200	12181000	14757000	35234000	10062000	18889000	0	6619700	42946000	55693000	12131000	62260000	0.247964	1.21148	1.86532	1.87726	0	6.48761	0.894523	5.13231	2
Eukaryotic translation initiation factor 3 subunit D	EIF3D	7953500	12974000	5199500	9953200	0	14460000	7944700	8681800	23925000	4381800	15986000	85021	1.52967	0.400763	0.688326	∞	0.332067	2.75576	51.5379	0.00531847	2
Septin-11	SEPT11	0	8183400	0	6645300	0	2203200	0	1997700	4641000	0	0	5295500	∞	0	3.0162	∞	0	2.32317	0	∞	2
Heterogeneous nuclear ribonucleoprotein A0	HNRNPA0	5775700	22578000	2210900	8096600	4503200	10137000	3952700	0	0	0	111040	2615100	2.61238	0.0979228	0.798718	2.25107	∞	0	0	23.551	2
14-3-3 protein eta	YWHAH	0	1308900	2712700	5499300	0	4724000	0	0	0	0	794300	5346200	0	2.0725	1.16412	∞	∞	0	0	6.73071	2
Ras-related C3 botulinum toxin substrate 1;Ras-related C3 botulinum toxin substrate 3	RAC1;RAC3	51283000	115170000	113300000	3401800	3805800	7669400	8250000	790260	6854200	0	1314100	16100000	0.45263	0.983763	0.443555	2.01519	1.20364	8.67335	0	12.2517	2
Lysozyme C	LYZ	0	0	0	0	0	19502000	0	0	0	3276900	2086800	4342100	∞	0	0	∞	∞	0	0.754681	2.08075	2
Cadherin-2	CDH2	7552300	11810000	0	15700000	13197000	27564000	4464200	4425000	39571000	31678000	2881000	93667	∞	0	0.569584	2.08866	0.112815	8.9426	338.198	0.032512	2
Cold-inducible RNA-binding protein	CIRBP	0	0	11596000	52898000	35039000	12799000	14317000	18398000	40740000	42837000	20010000	30546000	0	∞	4.13298	0.365279	0.351424	2.21437	1.40238	1.52654	2
rRNA 2-O-methyltransferase fibrillarin	FBL	11788000	28494000	7851800	69150000	54364000	112070000	27686000	1029600	88560000	98948000	28969000	27483000	1.50131	0.27556	0.617025	2.06147	0.312624	86.014	3.60033	0.948704	2
60S ribosomal protein L30	RPL30	0	29922000	2950600	22190000	18994000	14161000	0	2051300	43426000	28213000	23543000	36169000	0	0.0986097	1.56698	0.745551	0	21.17	0.780033	1.5363	2
Lysine-specific demethylase 5A	KDM5A	15574000	19726000	23975000	25640000	31618000	31302000	2483600	8037600	22760000	0	1768200	7682300	0.649593	1.2154	0.819117	0.990006	0.109121	2.83169	0	4.3447	2
Protein S100-A8;Protein S100-A8, N-terminally processed	S100A8	0	5358400	3578600	16463000	19718000	79842000	5597200	2224000	8263300	11919000	4804700	5992000	0	0.667849	0.206195	4.04919	0.677357	3.71551	1.98915	1.24711	2
Integrin-linked protein kinase	ILK	0	3144800	8376700	34814000	3598500	15754000	2522300	3184600	15865000	31188000	19588000	3264400	0	2.66367	2.20985	4.37794	0.158985	4.98179	9.55398	0.166653	2
Tubulin beta-4B chain	TUBB4B	8877300	46134000	15551000	27063000	27924000	80079000	2717600	8515900	42194000	1103300	21237000	6218600	0.570851	0.337083	0.337954	2.86775	0.0644073	4.95473	0.177419	0.292819	2
Glypican-1;Secreted glypican-1	GPC1	6019800	16340000	7671700	23059000	17373000	44004000	21087000	15165000	69792000	44524000	30588000	480410	0.784676	0.469504	0.524021	2.5329	0.302141	4.60218	92.6792	0.0157058	2
Complement C1q tumor necrosis factor-related protein 3	C1QTNF3	9746800	9332300	7608000	17068000	11961000	10106000	15888000	7682900	17251000	7037300	6291000	18530000	1.28113	0.815233	1.6889	0.844913	0.92099	2.24538	0.379779	2.94548	2
Integrator complex subunit 3	INTS3	94618000	48576000	123760000	53051000	93939000	161620000	93209000	56447000	69444000	99339000	1479500	1868900	0.764528	2.54776	0.328245	1.72048	1.34222	1.23025	53.1537	1.2632	2
Ig lambda-1 chain C regions;Ig lambda-6 chain C region;Immunoglobulin lambda-like polypeptide 5;Ig lambda-7 chain C region	IGLC1;IGLC6;IGLL5;IGLC7	0	0	0	9175800	4865600	21879000	0	2605000	4892100	845250	6667500	4198600	∞	0	0.419388	4.49667	0	1.87797	0.201317	0.629711	2
Focal adhesion kinase 1	PTK2	3434500	3122000	4684400	6653000	0	0	0	4767300	0	0	123850	599080	0.733178	1.50045	∞	0	∞	0	0	4.83714	2
Insulin-like growth factor-binding protein 2	IGFBP2	1659500	3456600	5483900	7436400	7295400	5086400	0	0	0	0	1370200	4420700	0.302613	1.5865	1.46202	0.697206	∞	0	0	3.22632	2
Palladin	PALLD	10171000	22658000	30315000	64157000	32307000	17133000	10883000	17234000	38257000	21876000	13653000	28509000	0.33551	1.33794	3.74464	0.530319	0.284471	2.21986	0.767337	2.08811	2
Latent-transforming growth factor beta-binding protein 4	LTBP4	1649800	16714000	9751500	2895100	14421000	0	14382000	10659000	25623000	4731900	6747700	10254000	0.169184	0.583433	∞	0	0.561293	2.40388	0.461469	1.51963	2
Peroxiredoxin-1	PRDX1	33244000	50740000	82334000	71813000	28298000	40567000	38196000	31759000	69292000	97407000	69999000	30984000	0.40377	1.62266	1.77023	1.43356	0.551232	2.18181	3.14378	0.442635	2
Rho-related GTP-binding protein RhoG	RHOG	0	0	2725100	0	0	0	0	0	0	0	0	0	0	∞	∞	0	∞	0	∞	0	1
U2 small nuclear ribonucleoprotein A	SNRPA1	0	0	4042400	0	0	0	0	0	0	0	0	0	0	∞	∞	0	∞	0	∞	0	1
Collagen alpha-1(IV) chain;Arresten;Collagen alpha-5(IV) chain	COL4A1;COL4A5	5355300	0	12228000	0	0	0	0	0	0	0	0	0	0.437954	∞	∞	0	∞	0	∞	0	1
Proheparin-binding EGF-like growth factor;Heparin-binding EGF-like growth factor	HBEGF	0	0	0	0	0	2614300	0	0	0	0	0	0	∞	0	0	∞	∞	0	∞	0	1
DNA damage-binding protein 1	DDB1	0	0	0	0	0	2889100	0	0	0	0	0	0	∞	0	0	∞	∞	0	∞	0	1
Lamin-B1	LMNB1	0	0	0	0	0	3031900	0	0	0	0	0	0	∞	0	0	∞	∞	0	∞	0	1
Exportin-2	CSE1L	0	21188000	0	0	0	4178700	0	0	0	0	0	0	∞	0	0	∞	∞	0	∞	0	1
Polymeric immunoglobulin receptor;Secretory component	PIGR	0	0	0	0	0	12589000	0	0	0	0	0	0	∞	0	0	∞	∞	0	∞	0	1
Junction plakoglobin	JUP	0	0	0	6039700	0	13324000	0	0	0	0	0	0	∞	0	0.453295	∞	∞	0	∞	0	1
Lipocalin-1;Putative lipocalin 1-like protein 1	LCN1;LCN1P1	0	0	0	0	0	15341000	0	0	0	0	0	0	∞	0	0	∞	∞	0	∞	0	1
Serotransferrin	TF	0	0	0	0	0	15421000	0	0	0	0	0	0	∞	0	0	∞	∞	0	∞	0	1
Myelin transcription factor 1;Myelin transcription factor 1-like protein	MYT1;MYT1L	1234100	0	0	0	0	53860000	0	0	0	0	0	0	∞	0	0	∞	∞	0	∞	0	1
Ig alpha-1 chain C region;Ig alpha-2 chain C region	IGHA1;IGHA2	0	0	0	0	0	61428000	0	0	0	0	0	0	∞	0	0	∞	∞	0	∞	0	1
Epidermal growth factor receptor substrate 15	EPS15	0	0	0	0	0	0	0	0	868930	0	0	0	∞	0	∞	0	0	∞	∞	0	1
Nesprin-1	SYNE1	76357000	0	31348000	0	0	0	0	0	1022400	0	0	0	2.43579	∞	∞	0	0	∞	∞	0	1
RRP12-like protein	RRP12	0	2364200	0	0	0	0	0	0	1204400	0	0	0	∞	0	∞	0	0	∞	∞	0	1
Protein LTV1 homolog	LTV1	0	0	0	0	0	0	0	0	1394400	0	0	0	∞	0	∞	0	0	∞	∞	0	1
Interferon-induced guanylate-binding protein 1	GBP1	3299100	0	0	0	0	0	0	0	1608500	0	0	0	∞	0	∞	0	0	∞	∞	0	1
Liprin-beta-1	PPFIBP1	0	0	0	0	0	0	0	0	1663500	0	0	0	∞	0	∞	0	0	∞	∞	0	1
U5 small nuclear ribonucleoprotein 200 kDa helicase	SNRNP200	0	8393100	0	0	0	0	0	0	1701000	0	0	0	∞	0	∞	0	0	∞	∞	0	1
Cold shock domain-containing protein E1	CSDE1	25479000	32531000	5516300	0	0	0	0	0	1926800	0	0	0	4.61886	0.169571	∞	0	0	∞	∞	0	1
Dedicator of cytokinesis protein 7	DOCK7	0	0	0	0	0	0	0	0	1930500	0	0	0	∞	0	∞	0	0	∞	∞	0	1
Pseudopodium-enriched atypical kinase 1	PEAK1	0	0	0	0	0	0	0	0	2004200	0	0	0	∞	0	∞	0	0	∞	∞	0	1
Calpain-2 catalytic subunit	CAPN2	8121400	12315000	2054900	0	0	0	0	0	2307400	0	0	0	3.95221	0.166862	∞	0	0	∞	∞	0	1
Angiomotin	AMOT	0	0	0	0	0	0	0	0	2325600	0	0	0	∞	0	∞	0	0	∞	∞	0	1
Vacuolar protein sorting-associated protein 35	VPS35	0	0	0	0	0	0	0	0	2582400	0	0	0	∞	0	∞	0	0	∞	∞	0	1
Stonin-2	STON2	0	0	0	0	0	0	0	0	2737700	0	0	0	∞	0	∞	0	0	∞	∞	0	1
Chloride intracellular channel protein 4	CLIC4	0	0	0	0	0	0	0	0	2899400	0	0	0	∞	0	∞	0	0	∞	∞	0	1
Activated RNA polymerase II transcriptional coactivator p15	SUB1	0	0	0	0	0	0	0	0	3416300	0	0	0	∞	0	∞	0	0	∞	∞	0	1
LIM and senescent cell antigen-like-containing domain protein 1	LIMS1	14240000	6354400	0	5414400	2489300	3865400	0	0	4415500	0	0	0	∞	0	1.40073	1.55281	0	∞	∞	0	1
DnaJ homolog subfamily A member 1	DNAJA1	0	0	0	2074700	0	0	0	0	4458500	0	0	0	∞	0	∞	0	0	∞	∞	0	1
Tetratricopeptide repeat protein 33	TTC33	0	0	0	0	0	0	0	0	4733900	0	0	0	∞	0	∞	0	0	∞	∞	0	1
Actin-related protein 2/3 complex subunit 5-like protein	ARPC5L	0	0	0	0	0	0	0	0	4827300	0	0	0	∞	0	∞	0	0	∞	∞	0	1
Arginine--tRNA ligase, cytoplasmic	RARS	0	3031800	0	0	0	0	0	0	5047600	0	0	0	∞	0	∞	0	0	∞	∞	0	1
Gamma-adducin	ADD3	1030100	0	0	2390900	0	0	0	0	6956600	0	0	0	∞	0	∞	0	0	∞	∞	0	1
Peptidyl-prolyl cis-trans isomerase E	PPIE	0	12342000	3186000	0	6280200	5060500	0	0	14302000	0	0	0	0	0.258143	0	0.805786	0	∞	∞	0	1
Catenin alpha-2	CTNNA2	0	0	0	0	0	0	0	0	15609000	0	0	0	∞	0	∞	0	0	∞	∞	0	1
V-type proton ATPase subunit S1	ATP6AP1	182540000	76416000	84930000	0	0	0	0	0	16619000	0	0	0	2.1493	1.11142	∞	0	0	∞	∞	0	1
Ras GTPase-activating-like protein IQGAP3	IQGAP3	0	0	0	0	3268000	0	2243500	0	20278000	0	0	0	∞	0	∞	0	0.110637	∞	∞	0	1
LIM and SH3 domain protein 1	LASP1	0	0	0	6293800	0	0	0	815860	6400900	0	0	0	∞	0	∞	0	0	7.84559	∞	0	1
Nucleolar and coiled-body phosphoprotein 1	NOLC1	14862000	38739000	16416000	0	0	9332600	0	3896800	2810100	0	0	0	0.905336	0.423759	0	∞	0	0.72113	∞	0	1
Alpha-1-antitrypsin;Short peptide from AAT	SERPINA1	0	0	0	0	0	14922000	0	0	0	1379700	0	0	∞	0	0	∞	∞	0	∞	0	1
40S ribosomal protein SA	RPSA	0	0	0	6055000	0	0	0	0	3333900	2812000	0	0	∞	0	∞	0	0	∞	∞	0	1
Heterogeneous nuclear ribonucleoprotein A3	HNRNPA3	0	2123000	0	0	0	0	0	0	1207100	3397900	0	0	∞	0	∞	0	0	∞	∞	0	1
60S ribosomal protein L18	RPL18	0	0	7519700	0	0	0	0	2580900	0	4257700	0	0	0	∞	∞	0	∞	0	∞	0	1
Nck-associated protein 1	NCKAP1	0	7642300	777520	0	0	0	0	0	2382400	4298700	0	0	0	0.101739	∞	0	0	∞	∞	0	1
Prelamin-A/C;Lamin-A/C	LMNA	8270500	19872000	6555500	13918000	8439300	12113000	0	0	3617900	9710700	0	0	1.26161	0.329886	1.14901	1.43531	0	∞	∞	0	1
T-complex protein 1 subunit delta	CCT4	0	0	0	12694000	0	0	0	0	0	0	0	39709	∞	0	∞	0	∞	0	0	∞	1
Ig gamma-1 chain C region	IGHG1	0	0	0	0	0	13696000	0	0	0	4069800	0	43338	∞	0	0	∞	∞	0	93.9083	∞	1
Eukaryotic translation initiation factor 3 subunit L	EIF3L	0	6933300	2311100	0	0	0	0	0	8341200	4764300	0	55087	0	0.333333	∞	0	0	∞	86.4868	∞	1
Protein transport protein Sec24A	SEC24A	10630000	26581000	13061000	0	0	14913000	0	0	0	4112000	0	58877	0.813873	0.491366	0	∞	∞	0	69.8405	∞	1
RNA-binding protein 39	RBM39	0	3475900	0	0	0	0	2335200	0	0	0	0	68658	∞	0	∞	0	∞	0	0	∞	1
Nucleolar RNA helicase 2	DDX21	0	7062700	4346700	4820000	0	3438700	0	0	3154500	2884700	0	83519	0	0.615445	1.40169	∞	0	∞	34.5394	∞	1
Elongation factor 1-beta	EEF1B2	0	4611200	0	13673000	0	0	2291600	0	0	0	0	111890	∞	0	∞	0	∞	0	0	∞	1
Histone H1.4;Histone H1.3	HIST1H1E;HIST1H1D	0	0	0	9756600	4541500	0	0	0	0	0	0	117370	∞	0	∞	0	∞	0	0	∞	1
60S acidic ribosomal protein P0;60S acidic ribosomal protein P0-like	RPLP0;RPLP0P6	8571100	24149000	10008000	41485000	41956000	1662500	3321400	10340000	85112000	75601000	0	154750	0.856425	0.414427	24.9534	0.0396248	0.0390239	8.23133	488.536	∞	1
WW domain-binding protein 11	WBP11	0	25301000	5727800	0	0	6110300	12624000	0	0	586750	0	307720	0	0.226386	0	∞	∞	0	1.90677	∞	1
Adenosylhomocysteinase	AHCY	993410	6967500	2670100	0	0	0	0	0	0	0	0	360220	0.37205	0.383222	∞	0	∞	0	0	∞	1
Thyroid hormone receptor-associated protein 3	THRAP3	16081000	10336000	1086900	0	0	0	0	0	0	0	0	957750	14.7953	0.105157	∞	0	∞	0	0	∞	1
Small nuclear ribonucleoprotein F	SNRPF	0	0	2435800	0	0	0	0	0	0	5788000	0	1176400	0	∞	∞	0	∞	0	4.9201	∞	1
Olfactory receptor 1N2	OR1N2	8758000	32187000	8851300	5640100	4026000	3522000	0	0	0	0	0	1277400	0.989459	0.274996	1.60139	0.874814	∞	0	0	∞	1
Septin-7	SEPT7	4731500	22569000	10373000	25831000	9825700	4473200	6341300	0	19302000	3970100	0	1548800	0.456136	0.459613	5.77461	0.455255	0.328531	∞	2.56334	∞	1
Cilia- and flagella-associated protein 20	CFAP20	0	8545900	3138700	0	0	0	0	0	0	0	0	1743400	0	0.367276	∞	0	∞	0	0	∞	1
Cystatin-SA	CST2	0	0	0	0	0	0	0	0	0	0	0	1807500	∞	0	∞	0	∞	0	0	∞	1
Syndecan-4	SDC4	0	0	0	0	0	0	0	0	0	0	0	1987200	∞	0	∞	0	∞	0	0	∞	1
Heterogeneous nuclear ribonucleoprotein D0	HNRNPD	0	3689500	2390200	0	0	0	0	0	0	0	0	2216500	0	0.647838	∞	0	∞	0	0	∞	1
Procollagen galactosyltransferase 1	COLGALT1	3964700	20574000	7176900	0	0	0	1751900	0	1141500	0	0	5016900	0.552425	0.348833	∞	0	1.53473	∞	0	∞	1
Protein PRRC2A	PRRC2A	0	0	0	0	0	0	0	0	0	0	0	6393400	∞	0	∞	0	∞	0	0	∞	1
Bone morphogenetic protein 1;Tolloid-like protein 1;Tolloid-like protein 2	BMP1;TLL1;TLL2	0	0	0	0	18555000	0	2622800	5663600	0	4627900	0	9363900	∞	0	∞	0	∞	0	0.494228	∞	1
40S ribosomal protein S27-like	RPS27L	24550000	1010600	4776600	49849000	33707000	33082000	25336000	0	815240	0	0	31387000	5.13964	4.7265	1.50683	0.981458	31.078	∞	0	∞	1
StAR-related lipid transfer protein 9	STARD9	0	0	0	0	0	0	0	0	0	0	0	45866000	∞	0	∞	0	∞	0	0	∞	1
Small nuclear ribonucleoprotein Sm D2	SNRPD2	2533300	6308400	0	3178000	0	0	0	0	3451100	11296000	58557	3814900	∞	0	∞	0	0	∞	2.96102	65.1485	1
Transforming growth factor-beta-induced protein ig-h3	TGFBI	5006300	18765000	4369600	0	0	0	0	0	5634900	0	73178	0	1.14571	0.232859	∞	0	0	∞	∞	0	1
Splicing factor 3B subunit 3	SF3B3	0	3853200	1643400	3438900	4781600	3248600	0	0	1690900	0	92672	0	0	0.426503	1.05858	0.679396	0	∞	∞	0	1
14-3-3 protein gamma;14-3-3 protein gamma, N-terminally processed	YWHAG	0	0	0	7043300	0	0	0	5631700	928850	0	106280	1364300	∞	0	∞	0	0	0.164932	0	12.8368	1
Ig kappa chain C region	IGKC	0	0	0	0	0	44120000	0	0	0	0	107540	0	∞	0	0	∞	∞	0	∞	0	1
Heterogeneous nuclear ribonucleoprotein H;Heterogeneous nuclear ribonucleoprotein H, N-terminally processed;Heterogeneous nuclear ribonucleoprotein F;Heterogeneous nuclear ribonucleoprotein F, N-terminally processed;Heterogeneous nuclear ribonucleoprotein H2	HNRNPH1;HNRNPF;HNRNPH2	0	19939000	0	8686300	5166700	0	0	0	3549300	7501800	122910	91527	∞	0	∞	0	0	∞	81.9627	0.744667	1
Serine/threonine-protein phosphatase PP1-alpha catalytic subunit	PPP1CA	1019600	4968100	0	3579700	0	0	0	954170	6478200	0	123440	92383	∞	0	∞	0	0	6.78936	0	0.748404	1
Bifunctional glutamate/proline--tRNA ligase;Glutamate--tRNA ligase;Proline--tRNA ligase	EPRS	0	0	0	1714600	1891600	0	0	0	6529100	0	127130	0	∞	0	∞	0	0	∞	∞	0	1
ARF GTPase-activating protein GIT1;ARF GTPase-activating protein GIT2	GIT1;GIT2	0	4292500	0	7332000	0	4017000	0	0	3752500	0	183250	132420	∞	0	1.82524	∞	0	∞	0	0.722619	1
AP-2 complex subunit alpha-2	AP2A2	0	4323400	0	3484300	17707000	0	5958100	0	31796000	2283800	219380	0	∞	0	∞	0	0.187385	∞	∞	0	1
Small nuclear ribonucleoprotein-associated protein N;Small nuclear ribonucleoprotein-associated proteins B and B	SNRPN;SNRPB	0	8144700	4136100	0	1386900	0	0	0	12987000	3304800	237190	0	0	0.507827	∞	0	0	∞	∞	0	1
60S ribosomal protein L12	RPL12	0	0	0	12258000	5184200	2853300	3853500	2972900	3750900	0	262560	8165300	∞	0	4.29608	0.550384	1.02735	1.2617	0	31.0988	1
Zyxin	ZYX	0	0	0	0	0	0	0	0	2622400	0	382920	0	∞	0	∞	0	0	∞	∞	0	1
Cyclin-dependent kinase 11A;Cyclin-dependent kinase 11B	CDK11A;CDK11B	0	10697000	957990	3648600	0	986110	3240100	0	6143900	11283000	417150	210200	0	0.0895569	3.69999	∞	0.527369	∞	53.6775	0.503895	1
Guanine nucleotide-binding protein subunit beta-4;Guanine nucleotide-binding protein G(I)/G(S)/G(T) subunit beta-2;Guanine nucleotide-binding protein G(I)/G(S)/G(T) subunit beta-1	GNB4;GNB2;GNB1	0	6205500	1119500	0	5973200	0	1870700	0	2627700	0	513760	67519	0	0.180404	∞	0	0.711915	∞	0	0.131421	1
Fermitin family homolog 3	FERMT3	7228600	23546000	0	0	3466300	0	0	0	3089700	3016000	685350	0	∞	0	∞	0	0	∞	∞	0	1
Thrombospondin-1	THBS1	0	0	0	0	10054000	0	0	0	4180500	0	707570	1024300	∞	0	∞	0	0	∞	0	1.44763	1
26S proteasome non-ATPase regulatory subunit 2	PSMD2	4186100	14052000	3144100	16456000	4383500	0	0	0	4020900	3469900	715420	0	1.33141	0.223748	∞	0	0	∞	∞	0	1
Actin, cytoplasmic 2;Actin, cytoplasmic 2, N-terminally processed	ACTG1	5673200	0	0	61594000	40930000	41223000	14010000	33847000	29158000	17207000	794080	20445000	∞	0	1.49417	1.00716	0.480486	0.861465	0.841624	25.7468	1
Heat shock protein beta-1	HSPB1	6864800	30677000	14034000	28908000	19119000	18180000	6778100	9511500	14132000	9694300	948300	11971000	0.489155	0.457476	1.5901	0.950887	0.479628	1.48578	0.809815	12.6236	1
Poly(rC)-binding protein 1	PCBP1	0	3695300	1382500	6041900	6013700	6620200	4137200	0	15936000	0	964670	0	0	0.374124	0.912646	1.10085	0.259613	∞	∞	0	1
Hyaluronan and proteoglycan link protein 1	HAPLN1	2201700	15053000	10800000	7758300	5891300	0	0	0	1315300	10850000	1171900	8679500	0.203861	0.717465	∞	0	0	∞	1.25007	7.40635	1
60S ribosomal protein L4	RPL4	0	12107000	1632100	0	0	0	9671800	0	30701000	0	1251700	0	0	0.134806	∞	0	0.315032	∞	∞	0	1
Retinoic acid-induced protein 3	GPRC5A	0	18424000	3630400	6279200	10683000	0	8943600	0	32358000	0	1472000	114930	0	0.197047	∞	0	0.276395	∞	0	0.0780774	1
Serine/arginine-rich splicing factor 3	SRSF3	519740	16203000	5653900	0	0	3014700	0	0	0	0	1846200	0	0.0919259	0.348942	0	∞	∞	0	∞	0	1
Peroxidasin homolog	PXDN	0	5753000	0	0	0	1471100	0	0	0	0	2015700	719150	∞	0	0	∞	∞	0	0	0.356774	1
Protein SET;Protein SETSIP	SET;SETSIP	6441100	15569000	8705000	0	0	6298700	6517600	0	5785700	4497400	2193800	0	0.739931	0.559124	0	∞	1.1265	∞	∞	0	1
Glutamine--fructose-6-phosphate aminotransferase [isomerizing] 1	GFPT1	0	0	0	0	0	0	3098800	0	4386300	4641400	2215000	0	∞	0	∞	0	0.706472	∞	∞	0	1
Eukaryotic translation initiation factor 4 gamma 2	EIF4G2	0	2910200	0	0	0	0	3700700	353600	14713000	5324700	2280600	24380	∞	0	∞	0	0.251526	41.6092	218.404	0.0106902	1
Pleckstrin homology-like domain family B member 2	PHLDB2	1158200	5628300	1714700	19264000	19954000	18169000	9097900	0	52672000	5562800	2435600	2968700	0.675453	0.304657	1.06027	0.910544	0.172727	∞	1.87382	1.21888	1
Calponin-3	CNN3	0	0	0	0	0	0	0	0	3330600	0	2470500	1641100	∞	0	∞	0	0	∞	0	0.664278	1
Importin-7	IPO7	4116900	9074400	0	0	0	0	0	0	3919800	5053600	2567500	402940	∞	0	∞	0	0	∞	12.5418	0.156939	1
Protein SDA1 homolog	SDAD1	28868000	101710000	16805000	14882000	22722000	16856000	5788200	3627300	30353000	28508000	2574200	2874400	1.71782	0.165225	0.88289	0.741836	0.190696	8.36793	9.9179	1.11662	1
40S ribosomal protein S19	RPS19	4215200	7645800	10952000	3605700	6877800	4843300	3243400	0	4131700	0	2730800	0	0.384879	1.43242	0.744472	0.704193	0.785004	∞	∞	0	1
Eukaryotic translation initiation factor 3 subunit E	EIF3E	0	1596800	0	8233900	0	0	0	0	10347000	7233700	2880600	2221900	∞	0	∞	0	0	∞	3.25564	0.771332	1
Probable ATP-dependent RNA helicase DDX47	DDX47	6025700	92597000	15699000	11698000	6384800	1834000	1826200	0	4642300	3304300	3169600	1956500	0.383827	0.169541	6.37841	0.287245	0.393383	∞	1.68888	0.61727	1
Pre-mRNA-processing-splicing factor 8	PRPF8	0	10998000	1655400	0	0	1200900	1653400	0	0	0	3315900	35017	0	0.150518	0	∞	∞	0	0	0.0105603	1
Serpin B12	SERPINB12	0	0	0	4822800	0	5362000	2430200	0	0	22910000	3434200	0	∞	0	0.899441	∞	∞	0	∞	0	1
Collagen alpha-3(VI) chain	COL6A3	0	2454700	1369400	0	18910000	3678700	0	0	35260000	4582600	3517400	138390	0	0.557869	0	0.194537	0	∞	33.1137	0.0393444	1
Peptidyl-prolyl cis-trans isomerase A;Peptidyl-prolyl cis-trans isomerase A, N-terminally processed	PPIA	16604000	69757000	13726000	12999000	19427000	18824000	7197900	3181300	24381000	21693000	3737800	6178100	1.20968	0.196769	0.690555	0.968961	0.295226	7.66385	3.51127	1.65287	1
Tensin-1	TNS1	11118000	25177000	33417000	23609000	10910000	7140800	14382000	4086100	49729000	14307000	4244200	11336000	0.332705	1.32728	3.30621	0.654519	0.289208	12.1703	1.26209	2.67094	1
Large subunit GTPase 1 homolog	LSG1	3554500	20887000	3079200	9835100	13343000	9518100	6476100	696510	35398000	14624000	4527100	6771900	1.15436	0.147422	1.0333	0.71334	0.182951	50.822	2.15951	1.49586	1
Nucleolar GTP-binding protein 1	GTPBP4	0	3205100	0	0	0	1020600	0	0	0	2907100	5175900	1228500	∞	0	0	∞	∞	0	2.36638	0.23735	1
CTP synthase 1	CTPS1	0	0	0	1842200	0	0	0	0	7622800	0	5250200	0	∞	0	∞	0	0	∞	∞	0	1
RNA-binding protein FUS;TATA-binding protein-associated factor 2N	FUS;TAF15	0	2340800	91828000	3639200	13060000	6403000	0	6856200	0	2486100	6204400	0	0	39.2293	0.568359	0.490276	∞	0	∞	0	1
Nuclear mitotic apparatus protein 1	NUMA1	1589200	9040300	3749300	0	3789100	0	0	0	9823600	0	6351300	0	0.423866	0.414732	∞	0	0	∞	∞	0	1
Probable ATP-dependent RNA helicase DDX17	DDX17	0	6187600	0	6757300	4136800	5341200	3000500	0	9519000	5110600	6527800	261050	∞	0	1.26513	1.29114	0.315212	∞	19.5771	0.0399905	1
Alpha-parvin	PARVA	0	0	0	6594700	2815000	0	0	687330	23106000	0	6589600	1088400	∞	0	∞	0	0	33.617	0	0.165169	1
Importin-4	IPO4	2249300	29537000	4369000	0	0	0	0	0	18389000	2540900	6662600	2359100	0.514832	0.147916	∞	0	0	∞	1.07706	0.354081	1
Semaphorin-3C	SEMA3C	6041400	68130000	16394000	18076000	4281200	10076000	720870	567530	10541000	0	6713200	1244100	0.368513	0.240628	1.79397	2.35355	0.0683872	18.5735	0	0.185321	1
Smad nuclear-interacting protein 1	SNIP1	4722100	0	0	9770300	2107500	4813700	0	0	4101400	3698700	6988700	933260	∞	0	2.02969	2.28408	0	∞	3.9632	0.133538	1
Transferrin receptor protein 1;Transferrin receptor protein 1, serum form	TFRC	5681200	24972000	5975000	13811000	11997000	9103500	27605000	3385100	59543000	14614000	7130200	12693000	0.950828	0.239268	1.51711	0.758815	0.463615	17.5897	1.15134	1.78017	1
Mitogen-activated protein kinase kinase kinase kinase 4;Misshapen-like kinase 1;TRAF2 and NCK-interacting protein kinase	MAP4K4;MINK1;TNIK	45290000	13624000	162910000	26159000	19486000	2657600	0	101400000	2290500	52583000	8011900	27999000	0.278006	11.9576	9.84309	0.136385	0	0.0225888	1.87803	3.49468	1
78 kDa glucose-regulated protein	HSPA5	0	0	0	7941900	0	0	0	0	2925000	5195900	8346000	4421100	∞	0	∞	0	0	∞	1.17525	0.529727	1
Integrin alpha-V;Integrin alpha-V heavy chain;Integrin alpha-V light chain	ITGAV	24436000	8586300	8299200	30674000	15310000	15381000	17009000	5709000	43605000	7533700	8504900	1132300	2.94438	0.966563	1.99428	1.00464	0.39007	7.63794	6.65345	0.133135	1
Small nuclear ribonucleoprotein Sm D3	SNRPD3	21553000	17540000	0	8972800	5433300	0	0	0	4986800	0	8737200	927560	∞	0	∞	0	0	∞	0	0.106162	1
Active regulator of SIRT1	RPS19BP1	0	0	0	9729400	9639000	2525600	5748700	0	11883000	0	9043300	4230300	∞	0	3.85231	0.262019	0.483775	∞	0	0.467783	1
Pleckstrin homology-like domain family B member 1	PHLDB1	0	5217600	0	8643400	9834600	7338800	0	0	13193000	0	9600600	41751	∞	0	1.17777	0.746223	0	∞	0	0.00434879	1
Polyadenylate-binding protein 1	PABPC1	7943200	40444000	14272000	5512800	8495800	0	6017900	797550	14300000	0	9913500	6022200	0.556558	0.352883	∞	0	0.420832	17.9299	0	0.607475	1
Histone H2A.V;Histone H2A.Z;Histone H2A type 1-A;Histone H2AX	H2AFV;H2AFZ;HIST1H2AA;H2AFX	0	9684200	5449200	36802000	26001000	18747000	16852000	1828100	29776000	19078000	10841000	0	0	0.56269	1.96309	0.721011	0.565959	16.2879	∞	0	1
Uncharacterized protein C11orf98	C11orf98	4664200	12095000	4796300	5919500	11439000	7387200	12599000	2115700	14059000	12546000	11677000	5364500	0.972458	0.396552	0.801318	0.645791	0.896152	6.64508	2.33871	0.459407	1
Heterogeneous nuclear ribonucleoproteins A2/B1	HNRNPA2B1	4261800	57216000	4001200	23854000	9947100	9909800	22052000	3796900	41156000	8260300	11975000	3134400	1.06513	0.0699315	2.40711	0.99625	0.535815	10.8394	2.63537	0.261745	1
Pre-rRNA-processing protein TSR1 homolog	TSR1	23417000	215110000	36152000	20763000	20935000	21377000	10967000	10083000	70570000	53272000	12265000	9307200	0.647737	0.168063	0.971278	1.02111	0.155406	6.99891	5.72374	0.758842	1
ELKS/Rab6-interacting/CAST family member 1	ERC1	0	5920400	2688400	15034000	5133200	12781000	2371500	4110800	55921000	4292100	12655000	8003900	0	0.454091	1.17628	2.48987	0.042408	13.6034	0.536251	0.632469	1
CD44 antigen	CD44	0	0	0	0	6792100	0	0	508280	18516000	3870700	12790000	0	∞	0	∞	0	0	36.4287	∞	0	1
Voltage-dependent anion-selective channel protein 2	VDAC2	0	2819000	1238900	4026000	7821300	4873500	6078400	0	14442000	13931000	13228000	3016500	0	0.439482	0.8261	0.623106	0.420884	∞	4.61827	0.228039	1
Beta-parvin	PARVB	2710800	8482900	5075200	2531400	3244300	2073000	3192800	1272700	21659000	11217000	13255000	3339000	0.534127	0.598286	1.22113	0.638967	0.147412	17.0182	3.35939	0.251905	1
Desmoglein-1	DSG1	0	0	0	0	0	2324200	0	2438800	0	16718000	14082000	0	∞	0	0	∞	∞	0	∞	0	1
40S ribosomal protein S24	RPS24	11546000	26889000	9462700	15915000	12267000	3712400	0	0	10036000	9227100	14460000	6378800	1.22016	0.351917	4.28698	0.302633	0	∞	1.44653	0.441134	1
Cystatin-A;Cystatin-A, N-terminally processed	CSTA	0	0	0	0	0	4740100	0	3076100	0	6774500	14749000	0	∞	0	0	∞	∞	0	∞	0	1
Unconventional myosin-Ib	MYO1B	0	31366000	2395300	27540000	16466000	15094000	13030000	1055800	55096000	16530000	15719000	10842000	0	0.0763661	1.82457	0.916677	0.236496	52.1841	1.52463	0.689739	1
Lamin-B receptor	LBR	48211000	116770000	46390000	23245000	9484200	0	8815000	0	23417000	3937700	15927000	7151100	1.03925	0.397277	∞	0	0.376436	∞	0.550643	0.448992	1
Heat shock protein HSP 90-alpha	HSP90AA1	2931300	20718000	3652200	28387000	0	12869000	20969000	3225800	22877000	25199000	17253000	20289000	0.802612	0.176281	2.20584	∞	0.916597	7.09188	1.242	1.17597	1
Heterogeneous nuclear ribonucleoprotein A1;Heterogeneous nuclear ribonucleoprotein A1, N-terminally processed;Heterogeneous nuclear ribonucleoprotein A1-like 2	HNRNPA1;HNRNPA1L2	32635000	24521000	7133700	10243000	20395000	11334000	1844600	3457200	21811000	12457000	18343000	10564000	4.57476	0.290922	0.903741	0.555724	0.084572	6.30886	1.17919	0.575915	1
Myosin-10	MYH10	7907400	34980000	7626200	8749600	14800000	13142000	9754300	4675400	74153000	7379500	18563000	4632300	1.03687	0.218016	0.665774	0.887973	0.131543	15.8602	1.59305	0.249545	1
Putative uncharacterized protein IBA57-AS1	IBA57-AS1	0	0	0	17130000	7854900	7192600	6195700	6295300	54109000	58428000	19269000	311380	∞	0	2.38161	0.915683	0.114504	8.59514	187.642	0.0161596	1
Melanoma-associated antigen 4	MAGEA4	7034700	56513000	5050800	36579000	53205000	19259000	4924900	6914600	90095000	56755000	19576000	14205000	1.39279	0.0893741	1.89932	0.361977	0.0546634	13.0297	3.99542	0.725633	1
Interleukin enhancer-binding factor 2	ILF2	6065900	16804000	2778000	6011700	7908400	3325700	0	376360	14335000	2028900	20075000	1520300	2.18355	0.165318	1.80765	0.420528	0	38.0885	1.33454	0.075731	1
Midkine	MDK	2166100	93112000	115590000	16983000	9135000	5103000	0	0	29042000	12160000	20365000	22608000	0.0187395	1.24141	3.32804	0.558621	0	∞	0.537863	1.11014	1
Nucleolar protein 12	NOL12	3248900	4083500	0	0	0	0	0	0	8714800	10316000	20703000	113780	∞	0	∞	0	0	∞	90.6662	0.00549582	1
Actin-related protein 2/3 complex subunit 4	ARPC4	6324400	17981000	11365000	13874000	12493000	5700600	8671300	6676500	61324000	39754000	22152000	518860	0.55648	0.632056	2.43378	0.456304	0.141401	9.18505	76.618	0.0234227	1
Heterogeneous nuclear ribonucleoproteins C1/C2;Heterogeneous nuclear ribonucleoprotein C-like 4;Heterogeneous nuclear ribonucleoprotein C-like 1;Heterogeneous nuclear ribonucleoprotein C-like 3;Heterogeneous nuclear ribonucleoprotein C-like 2	HNRNPC;HNRNPCL4;HNRNPCL1;HNRNPCL3;HNRNPCL2	29514000	18287000	9322400	47330000	81488000	56607000	15496000	12167000	77284000	53170000	24662000	18722000	3.16592	0.509783	0.836116	0.694667	0.200507	6.35194	2.83997	0.759144	1
60S ribosomal protein L7	RPL7	7795500	34294000	7923500	14656000	15979000	4123600	14600000	1883000	24081000	15094000	24835000	18583000	0.983846	0.231046	3.55418	0.258064	0.606287	12.7886	0.812248	0.748259	1
High mobility group protein HMG-I/HMG-Y	HMGA1	10157000	0	20977000	82292000	43598000	32852000	4100600	32383000	28111000	45652000	28795000	3266100	0.484197	∞	2.50493	0.753521	0.145872	0.868079	13.9775	0.113426	1
40S ribosomal protein S20	RPS20	11100000	34781000	16577000	21702000	19593000	4121800	0	1718400	27198000	21697000	33816000	12904000	0.669602	0.476611	5.26518	0.210371	0	15.8275	1.68142	0.381595	1
40S ribosomal protein S3a	RPS3A	53182000	51118000	51786000	79812000	33600000	27490000	41582000	3190600	60870000	24121000	35270000	22278000	1.02696	1.01307	2.90331	0.818155	0.683128	19.0779	1.08273	0.631642	1
Y-box-binding protein 3	YBX3	4724700	3581200	0	39171000	4405000	0	4836800	5507300	57880000	27067000	35495000	38378000	∞	0	∞	0	0.083566	10.5097	0.705274	1.08122	1
Nucleolar protein 16	NOP16	4954200	2203800	2154300	10855000	7804400	11134000	0	3839300	24682000	19344000	39948000	4868000	2.29968	0.977539	0.974942	1.42663	0	6.42878	3.97371	0.121858	1
Myeloid-associated differentiation marker	MYADM	19157000	41047000	27573000	24527000	50538000	43179000	26863000	9077500	124500000	28750000	40837000	4469800	0.694774	0.671742	0.568031	0.854387	0.215767	13.7152	6.43206	0.109455	1
40S ribosomal protein S30	FAU	40491000	109280000	53915000	57405000	31373000	29093000	31143000	12470000	95740000	30974000	42550000	13487000	0.751015	0.493366	1.97316	0.927326	0.325287	7.67763	2.29658	0.316968	1
Conserved oligomeric Golgi complex subunit 1	COG1	158930000	304730000	16487000	19330000	536490000	60943000	3583500	0	67321000	179360000	42807000	13033000	9.63972	0.0541036	0.317182	0.113596	0.05323	∞	13.762	0.30446	1
Actin, alpha skeletal muscle;Actin, alpha cardiac muscle 1;Actin, gamma-enteric smooth muscle;Actin, aortic smooth muscle	ACTA1;ACTC1;ACTG2;ACTA2	3730900	0	21031000	111100000	96703000	103920000	533200000	0	129480000	154220000	50242000	87347000	0.1774	∞	1.06909	1.07463	4.11801	∞	1.7656	1.73853	1
60S ribosomal protein L11	RPL11	21237000	38921000	25065000	43554000	60232000	33161000	6997500	11349000	74330000	61081000	64220000	19122000	0.847277	0.643997	1.31341	0.550555	0.094141	6.54948	3.19428	0.297758	1
AP-2 complex subunit alpha-1	AP2A1	128600000	145010000	99609000	273960000	201500000	144800000	139280000	73538000	505750000	125270000	79486000	16861000	1.29105	0.686911	1.89199	0.71861	0.275393	6.8774	7.42957	0.212125	1
60S ribosomal protein L35	RPL35	287960000	721150000	303570000	151190000	263440000	88176000	172500000	79184000	644890000	434850000	94053000	26539000	0.948579	0.420953	1.71464	0.33471	0.267487	8.1442	16.3853	0.282171	1
Probable dimethyladenosine transferase	DIMT1	22334000	91597000	29497000	161230000	134630000	86948000	32817000	9233500	158960000	93571000	122090000	39682000	0.757162	0.32203	1.85433	0.645829	0.206448	17.2156	2.35802	0.325023	1
Ubiquitin-60S ribosomal protein L40;Ubiquitin;60S ribosomal protein L40;Ubiquitin-40S ribosomal protein S27a;Ubiquitin;40S ribosomal protein S27a;Polyubiquitin-B;Ubiquitin;Polyubiquitin-C;Ubiquitin	UBA52;RPS27A;UBB;UBC	178950000	297700000	221460000	295040000	306710000	186420000	496700000	103850000	687600000	627590000	218630000	34162000	0.808047	0.743903	1.58266	0.607805	0.722368	6.62109	18.371	0.156255	1
Tropomyosin alpha-4 chain	TPM4	27482000	88610000	39464000	336090000	176400000	263450000	114210000	97948000	771560000	245550000	469570000	205970000	0.696382	0.445367	1.27573	1.49348	0.148025	7.87724	1.19216	0.438635	1
60S ribosomal protein L38	RPL38	238670000	568630000	277490000	380320000	682930000	400340000	423950000	68000000	1587500000	1438900000	1549000000	441490000	0.860103	0.487997	0.949993	0.586209	0.267055	23.3456	3.25919	0.285016	1
Ig gamma-2 chain C region;Ig gamma-4 chain C region	IGHG2;IGHG4	0	2199100	0	0	3231000	12874000	0	0	0	0	0	0	∞	0	0	3.98452	∞	0	∞	0	1
Neurabin-2	PPP1R9B	0	0	0	3710700	0	0	0	1690900	9799800	0	0	0	∞	0	∞	0	0	5.79561	∞	0	1
Tubulointerstitial nephritis antigen-like	TINAGL1	0	5058100	0	5178700	0	1218400	0	575970	1732000	1718500	0	0	∞	0	4.25041	∞	0	3.0071	∞	0	1
Heterogeneous nuclear ribonucleoprotein K	HNRNPK	0	4597200	4018800	22331000	1716300	9946800	0	3175500	9433300	7385500	0	0	0	0.874184	2.24504	5.79549	0	2.97065	∞	0	1
Cysteine and glycine-rich protein 1	CSRP1	0	0	0	11694000	0	0	0	2758700	9945200	6533500	0	1907200	∞	0	∞	0	0	3.60503	3.4257	∞	1
Supervillin	SVIL	0	2140500	5513200	7876500	4574000	2649100	3687200	2094400	2595700	0	53770	0	0	2.57566	2.97327	0.579165	1.4205	1.23935	∞	0	1
Putative heat shock protein HSP 90-beta 2	HSP90AB2P	0	15185000	0	21834000	16074000	11903000	8618500	3135400	9159400	36312000	144400	153570	∞	0	1.83433	0.740513	0.940946	2.92129	236.452	1.0635	1
Serine/threonine-protein phosphatase PP1-gamma catalytic subunit;Serine/threonine-protein phosphatase PP1-beta catalytic subunit	PPP1CC;PPP1CB	15831000	43437000	4821800	21409000	23951000	15533000	15310000	8184300	26846000	13717000	218430	9615600	3.28321	0.111007	1.37829	0.648532	0.57029	3.28018	1.42654	44.0214	1
Pleckstrin	PLEK	5274000	13988000	5694700	50407000	38615000	50712000	21522000	12773000	0	2848100	1572900	6339700	0.926124	0.407113	0.993986	1.31327	∞	0	0.449248	4.03058	1
Heat shock 70 kDa protein 1B;Heat shock 70 kDa protein 1A	HSPA1B;HSPA1A	0	4229000	3616700	21102000	8092100	2783700	0	1511000	4183700	0	3023900	110780	0	0.855214	7.58056	0.344002	0	2.76883	0	0.0366348	1
Prohibitin-2	PHB2	0	0	0	0	0	0	0	1404900	4264100	0	4212500	86689	∞	0	∞	0	0	3.03516	0	0.020579	1
Nucleolin	NCL	50966000	81138000	41846000	25985000	43053000	33380000	9857700	4783600	16629000	17908000	4240800	266620	1.21794	0.515739	0.77846	0.775323	0.592802	3.47625	67.1668	0.0628702	1
60S ribosomal protein L28	RPL28	8970500	7224500	29582000	3296500	4250300	1195200	0	4111800	4454500	0	4358300	2743800	0.303242	4.09468	2.75812	0.281204	0	1.08335	0	0.629557	1
Latent-transforming growth factor beta-binding protein 2	LTBP2	10603000	0	9380600	6919100	0	0	0	2864600	7891100	3247500	4499100	3087500	1.13031	∞	∞	0	0	2.7547	1.05182	0.686248	1
3-oxoacyl-[acyl-carrier-protein] synthase, mitochondrial	OXSM	12151000	32073000	21347000	9112100	7525700	0	7883300	14024000	44904000	49473000	4504100	0	0.569213	0.665575	∞	0	0.175559	3.20194	∞	0	1
Four and a half LIM domains protein 2	FHL2	2572400	0	0	6760700	2164000	3505600	0	1939700	7655100	2704300	4984900	1564600	∞	0	1.92854	1.61996	0	3.94654	1.72843	0.313868	1
Protein scribble homolog	SCRIB	701930	26623000	6997600	196230000	0	8426200	9314500	10376000	29856000	0	5536700	3412500	0.10031	0.26284	23.2881	∞	0.311981	2.87741	0	0.616342	1
Dermcidin;Survival-promoting peptide;DCD-1	DCD	0	0	0	13429000	2950200	9135800	0	3104900	7810700	5381800	5572500	0	∞	0	1.46993	3.09667	0	2.5156	∞	0	1
40S ribosomal protein S8	RPS8	2306100	33476000	6063400	8575600	4970400	2200500	0	2640200	13082000	3865700	5712500	4584800	0.380331	0.181127	3.89711	0.442721	0	4.95493	0.843156	0.802591	1
Eukaryotic initiation factor 4A-I;Eukaryotic initiation factor 4A-II;Eukaryotic initiation factor 4A-II, N-terminally processed	EIF4A1;EIF4A2	31253000	53502000	5037800	14733000	6365700	5458000	16230000	3794000	8283200	13343000	5856600	24388000	6.2037	0.094161	2.69934	0.857408	1.95939	2.18324	0.547113	4.16419	1
Procollagen-lysine,2-oxoglutarate 5-dioxygenase 1	PLOD1	26320000	70438000	14051000	19455000	18043000	17665000	9643300	10472000	29403000	9748800	6220200	799370	1.87318	0.19948	1.10133	0.97905	0.32797	2.80777	12.1956	0.128512	1
T-complex protein 1 subunit alpha	TCP1	7993000	22149000	0	0	2168400	2932100	0	2570100	7285200	0	6406300	3088700	∞	0	0	1.3522	0	2.8346	0	0.482135	1
Guanine nucleotide-binding protein subunit beta-2-like 1;Guanine nucleotide-binding protein subunit beta-2-like 1, N-terminally processed	GNB2L1	0	3284100	0	3133600	0	1113700	1440000	2085100	5481400	9209500	6646500	49026	∞	0	2.81368	∞	0.262707	2.62884	187.849	0.00737621	1
RNA-binding motif protein, X chromosome;RNA-binding motif protein, X chromosome, N-terminally processed;RNA binding motif protein, X-linked-like-1	RBMX;RBMXL1	27267000	55883000	13754000	6292600	19410000	24276000	1844300	8548800	32801000	28334000	8068400	8748400	1.98248	0.246121	0.259211	1.2507	0.0562269	3.83691	3.23876	1.08428	1
Endoplasmin	HSP90B1	0	5429300	0	4361100	4989400	0	0	1780600	8390900	11451000	8698000	2306400	∞	0	∞	0	0	4.7124	4.96488	0.265164	1
EGF-like repeat and discoidin I-like domain-containing protein 3	EDIL3	7667300	31910000	9326500	15088000	10878000	4619800	0	1183000	5358500	5200300	9713600	5812300	0.822098	0.292275	3.26594	0.424692	0	4.52959	0.894706	0.598367	1
Secreted phosphoprotein 24	SPP2	6376700	20759000	8164300	6910100	6617100	4570300	0	2054600	10972000	3533400	9823100	0	0.781047	0.39329	1.51196	0.69068	0	5.34021	∞	0	1
40S ribosomal protein S18	RPS18	77670000	243880000	74927000	45440000	56386000	24197000	22164000	13951000	38227000	22894000	10293000	19416000	1.03661	0.307229	1.87792	0.429131	0.5798	2.74009	1.17913	1.88633	1
Fatty acid synthase;[Acyl-carrier-protein] S-acetyltransferase;[Acyl-carrier-protein] S-malonyltransferase;3-oxoacyl-[acyl-carrier-protein] synthase;3-oxoacyl-[acyl-carrier-protein] reductase;3-hydroxyacyl-[acyl-carrier-protein] dehydratase;Enoyl-[acyl-carrier-protein] reductase;Oleoyl-[acyl-carrier-protein] hydrolase	FASN	0	62217000	5941600	54154000	39911000	16601000	21250000	12573000	46162000	32220000	10562000	5281200	0	0.095498	3.26209	0.41595	0.460335	3.67152	6.10089	0.500019	1
Chloride intracellular channel protein 1	CLIC1	5539800	17674000	9679900	80304000	31132000	10653000	24189000	15351000	45038000	14273000	11488000	8570900	0.572299	0.547692	7.53816	0.342188	0.53708	2.93388	1.66529	0.746074	1
Ras GTPase-activating protein-binding protein 2	G3BP2	15239000	0	0	5714600	6909100	5174800	0	5358700	16946000	7119400	11924000	8308500	∞	0	1.10431	0.748983	0	3.16233	0.856882	0.696788	1
Testis-specific Y-encoded-like protein 5	TSPYL5	0	9788800	4946000	12901000	3935500	7035200	8114100	5677300	27623000	5888100	12896000	14875000	0	0.505271	1.83378	1.78763	0.293744	4.86552	0.395839	1.15346	1
Melanoma-associated antigen B2	MAGEB2	2775900	14224000	5413600	26217000	8033600	18792000	3164900	5603100	21294000	0	15508000	4958800	0.512764	0.380596	1.39511	2.33918	0.148629	3.8004	0	0.319758	1
Apolipoprotein C-III	APOC3	6981200	8498600	25885000	13714000	3770600	2565700	0	3354600	0	12087000	17953000	0	0.269701	3.0458	5.34513	0.680449	∞	0	∞	0	1
Fragile X mental retardation syndrome-related protein 1;Fragile X mental retardation syndrome-related protein 2	FXR1;FXR2	0	3736800	0	0	10581000	0	0	4000600	19222000	4829100	18119000	2783000	∞	0	∞	0	0	4.80478	1.73521	0.153596	1
Ribosomal RNA processing protein 1 homolog A	RRP1	15203000	22360000	27243000	22572000	14873000	11791000	15384000	5469900	29937000	16482000	20994000	15005000	0.558052	1.21838	1.91434	0.792779	0.513879	5.47304	1.09843	0.714728	1
Myosin regulatory light chain 12A;Myosin regulatory light chain 12B;Myosin regulatory light polypeptide 9	MYL12A;MYL12B;MYL9	15530000	39073000	18438000	73295000	64200000	36642000	71345000	34441000	92922000	44336000	21075000	10450000	0.842282	0.471886	2.0003	0.570748	0.767794	2.69801	4.24268	0.495848	1
Histone H1x	H1FX	15768000	4944900	3808100	12770000	17237000	15714000	284660	3928500	14605000	2448300	23133000	5586300	4.14065	0.770107	0.812651	0.911644	0.0194906	3.7177	0.438269	0.241486	1
40S ribosomal protein S3	RPS3	13911000	26986000	19813000	42565000	31301000	19758000	19532000	7831100	32631000	18085000	25136000	25060000	0.702115	0.734196	2.15432	0.631226	0.598572	4.16685	0.721668	0.996976	1
60S ribosomal protein L23a	RPL23A	7728600	44563000	6204800	23216000	9534800	14827000	0	7702400	27992000	12795000	25261000	15557000	1.24558	0.139237	1.56579	1.55504	0	3.63419	0.822459	0.615851	1
AP-2 complex subunit mu	AP2M1	36765000	68216000	76635000	33387000	46485000	20532000	37259000	19016000	63279000	36873000	27024000	11409000	0.479742	1.12342	1.6261	0.441691	0.588805	3.32767	3.23192	0.42218	1
Unconventional myosin-Ic	MYO1C	26143000	101000000	44429000	107240000	83944000	45234000	48724000	17056000	88876000	28123000	29697000	22923000	0.588422	0.439891	2.37078	0.538859	0.548224	5.21083	1.22685	0.771896	1
Zinc finger protein 593	ZNF593	16611000	14823000	3953200	24354000	22803000	9552500	2153800	5611900	18867000	13319000	30375000	13783000	4.20191	0.266694	2.54949	0.418914	0.114157	3.36196	0.966335	0.453761	1
Probable 18S rRNA (guanine-N(7))-methyltransferase	WBSCR22	34129000	42749000	3195600	32836000	24415000	28326000	0	12800000	71126000	16468000	32243000	32878000	10.68	0.0747526	1.15922	1.16019	0	5.55672	0.500882	1.01969	1
Nestin	NES	29668000	110960000	37440000	98685000	58522000	80958000	26077000	14606000	66581000	46015000	33308000	21799000	0.792415	0.337419	1.21897	1.38338	0.391658	4.55847	2.11088	0.654467	1
AP-2 complex subunit beta	AP2B1	110070000	110580000	89567000	182490000	220940000	180330000	94793000	94026000	294410000	70523000	34757000	34717000	1.22891	0.809975	1.01198	0.816194	0.321976	3.13116	2.03137	0.998849	1
ATP-dependent RNA helicase DDX18	DDX18	183690000	291720000	174550000	50558000	18094000	36582000	11092000	12055000	38547000	26173000	35070000	8313400	1.05236	0.598348	1.38205	2.02178	0.287753	3.19759	3.14829	0.237052	1
60S ribosomal protein L10	RPL10	56723000	139430000	53037000	175820000	111210000	46636000	22928000	15331000	65498000	45882000	38622000	53750000	1.0695	0.380384	3.77005	0.419351	0.350056	4.27226	0.853619	1.39169	1
Pyruvate kinase PKM	PKM	41488000	97325000	62346000	86097000	68666000	32755000	14666000	16519000	74938000	34424000	40067000	40578000	0.665448	0.640596	2.62851	0.477019	0.195708	4.53647	0.848341	1.01275	1
40S ribosomal protein S6	RPS6	34587000	168110000	48943000	160880000	106130000	46312000	0	17445000	92037000	61630000	42520000	32491000	0.706679	0.291137	3.47383	0.43637	0	5.27584	1.89683	0.764135	1
40S ribosomal protein S25	RPS25	21834000	61761000	23226000	30728000	31832000	8860400	8377400	27891000	71806000	17480000	43416000	42094000	0.940067	0.376063	3.46801	0.278349	0.116667	2.57452	0.415261	0.96955	1
Probable ATP-dependent RNA helicase DHX37	DHX37	36155000	96837000	24948000	20455000	20469000	7845700	0	6968200	41149000	12432000	44862000	11193000	1.44921	0.257629	2.60716	0.383297	0	5.90526	1.11069	0.249498	1
Spectrin alpha chain, non-erythrocytic 1	SPTAN1	35334000	256040000	58186000	94015000	68278000	44906000	31775000	36855000	98127000	66914000	45680000	28918000	0.607259	0.227254	2.0936	0.657694	0.323815	2.66252	2.31392	0.633056	1
Metalloproteinase inhibitor 3	TIMP3	137560000	232920000	126250000	127070000	84654000	47460000	15080000	11474000	29271000	27667000	49233000	31100000	1.08958	0.542032	2.67741	0.560635	0.515186	2.55107	0.889614	0.63169	1
Putative elongation factor 1-alpha-like 3;Elongation factor 1-alpha 1;Elongation factor 1-alpha 2	EEF1A1P5;EEF1A1;EEF1A2	88183000	179020000	111340000	223470000	137160000	56226000	63730000	50598000	167900000	86731000	54943000	81916000	0.792015	0.621942	3.9745	0.40993	0.379571	3.31831	1.05878	1.49093	1
Cytoskeleton-associated protein 4	CKAP4	9023400	63074000	22863000	98752000	71492000	21424000	51357000	36930000	137970000	89758000	64592000	28092000	0.394673	0.362479	4.60941	0.29967	0.372233	3.73599	3.19514	0.434915	1
60S ribosomal protein L19	RPL19	106910000	206890000	171020000	140150000	106660000	59399000	23384000	31854000	116260000	89885000	65203000	26252000	0.625132	0.826623	2.35947	0.5569	0.201135	3.64978	3.42393	0.40262	1
Heat shock cognate 71 kDa protein	HSPA8	128350000	106160000	50841000	133340000	100800000	127790000	29130000	28594000	157490000	158910000	65501000	86297000	2.52454	0.478909	1.04343	1.26776	0.184964	5.5078	1.84143	1.31749	1
40S ribosomal protein S16	RPS16	98419000	206220000	40377000	140500000	44340000	29937000	20583000	11131000	54433000	30811000	78536000	40625000	2.4375	0.195796	4.69319	0.675169	0.378135	4.89022	0.758425	0.517279	1
GTP-binding nuclear protein Ran	RAN	111030000	170080000	126620000	155870000	79516000	95065000	46804000	27917000	103970000	71992000	79998000	45707000	0.876876	0.744473	1.63962	1.19555	0.450168	3.72425	1.57508	0.571352	1
Nuclease-sensitive element-binding protein 1	YBX1	64149000	13655000	48083000	71009000	95257000	8792100	0	55113000	155380000	75008000	86375000	86414000	1.33413	3.52127	8.07645	0.0922987	0	2.8193	0.868007	1.00045	1
THO complex subunit 4	ALYREF	41160000	72038000	80642000	170680000	111150000	56039000	64980000	34369000	166220000	164250000	100200000	16336000	0.510404	1.11944	3.04574	0.504175	0.390928	4.83634	10.0545	0.163034	1
Histone H2B type 3-B;Histone H2B type 1-L;Histone H2B type 1-M;Histone H2B type 1-N;Histone H2B type 1-H;Histone H2B type 2-F;Histone H2B type 2-E;Histone H2B type 1-C/E/F/G/I;Histone H2B type 1-D;Histone H2B type F-S;Histone H2B type 1-B;Histone H2B type 1-O;Histone H2B type 1-J;Histone H2B type 1-K;Histone H2B type 1-A	HIST3H2BB;HIST1H2BL;HIST1H2BM;HIST1H2BN;HIST1H2BH;HIST2H2BF;HIST2H2BE;HIST1H2BC;HIST1H2BD;H2BFS;HIST1H2BB;HIST1H2BO;HIST1H2BJ;HIST1H2BK;HIST1H2BA	74939000	111820000	35527000	64388000	76717000	203750000	215580000	18053000	62470000	56485000	112780000	1946400	2.10935	0.317716	0.316015	2.65587	3.45094	3.46037	29.0202	0.0172584	1
Protein-glutamine gamma-glutamyltransferase 2	TGM2	310520000	667060000	363410000	186950000	154400000	144840000	55661000	92621000	273670000	79554000	116000000	76996000	0.854462	0.544794	1.29073	0.938083	0.203387	2.95473	1.03322	0.663759	1
60S ribosomal protein L9	RPL9	25636000	122960000	53953000	202320000	126850000	45829000	69407000	20281000	79962000	70148000	120310000	82644000	0.475154	0.438785	4.41467	0.361285	0.868	3.9427	0.848797	0.686925	1
Plasminogen activator inhibitor 1	SERPINE1	174520000	372120000	234490000	356530000	239680000	187430000	126330000	132910000	346140000	223840000	124220000	77074000	0.744253	0.630146	1.9022	0.782001	0.364968	2.60432	2.90422	0.620464	1
40S ribosomal protein S23	RPS23	178140000	366430000	265540000	190620000	234640000	93694000	56443000	38808000	109780000	242340000	130030000	23157000	0.670859	0.724668	2.0345	0.39931	0.514146	2.8288	10.4651	0.17809	1
40S ribosomal protein S27	RPS27	126550000	667700000	175300000	190410000	177810000	170460000	82995000	63680000	196440000	150300000	137870000	105160000	0.721905	0.262543	1.11704	0.958664	0.422495	3.0848	1.42925	0.762748	1
40S ribosomal protein S9	RPS9	225520000	1078800000	264540000	208150000	126850000	84916000	88805000	44047000	151210000	173540000	147600000	48918000	0.852499	0.245217	2.45125	0.669421	0.587296	3.43292	3.54757	0.331423	1
Probable ATP-dependent RNA helicase DDX5	DDX5	132140000	429830000	146620000	240360000	89818000	87853000	65336000	48734000	215320000	213610000	164000000	83706000	0.901241	0.341112	2.73593	0.978122	0.303437	4.41827	2.55191	0.510402	1
60S ribosomal protein L24	RPL24	135360000	217580000	136840000	300330000	206600000	145980000	124100000	58815000	158530000	110260000	179530000	83381000	0.989184	0.628918	2.05734	0.706583	0.782817	2.6954	1.32236	0.46444	1
Acetyl-coenzyme A synthetase, cytoplasmic	ACSS2	0	139810000	39395000	60174000	183640000	238150000	257520000	114010000	544300000	518490000	200990000	2795700	0	0.281775	0.252673	1.29683	0.473121	4.77414	185.46	0.0139096	1
Spectrin beta chain, non-erythrocytic 1	SPTBN1	223390000	309230000	100630000	375220000	300830000	198450000	110140000	161940000	406610000	269360000	208820000	138000000	2.21991	0.325421	1.89075	0.659675	0.270874	2.51087	1.95188	0.660856	1
Histone H4	HIST1H4A	372910000	925400000	663240000	409770000	246120000	225950000	41953000	153110000	459240000	322790000	214960000	166580000	0.562255	0.716706	1.81354	0.918048	0.0913531	2.99941	1.93775	0.774935	1
Dehydrogenase/reductase SDR family member 2, mitochondrial	DHRS2	196090000	389550000	223010000	482180000	297630000	258330000	235100000	166790000	474790000	291520000	224620000	245430000	0.879288	0.572481	1.86653	0.867957	0.495166	2.84663	1.18779	1.09265	1
Glyceraldehyde-3-phosphate dehydrogenase	GAPDH	113920000	330760000	163400000	320690000	263080000	211580000	242770000	102880000	297880000	209870000	281830000	233980000	0.697185	0.494014	1.51569	0.804242	0.814993	2.89541	0.896957	0.830217	1
Annexin A2;Putative annexin A2-like protein	ANXA2;ANXA2P2	427940000	709040000	549800000	881670000	640990000	457710000	479550000	182270000	697490000	569280000	332670000	386000000	0.778356	0.775415	1.92626	0.714067	0.687537	3.82669	1.47482	1.16031	1
Alpha-actinin-1	ACTN1	289760000	654270000	246210000	951450000	689090000	624670000	543870000	326080000	1048800000	477440000	375050000	322120000	1.17688	0.376313	1.52312	0.906514	0.518564	3.21639	1.48218	0.858872	1
Clathrin heavy chain 1	CLTC	918650000	1432000000	504230000	1066000000	874610000	750680000	358670000	436410000	1426500000	564370000	401090000	287870000	1.82189	0.352116	1.42005	0.858303	0.251434	3.26872	1.9605	0.717719	1
Heat shock protein HSP 90-beta	HSP90AB1	160570000	522950000	150570000	315350000	309030000	365210000	376890000	139300000	660930000	384900000	481690000	153410000	1.06641	0.287924	0.863476	1.18179	0.570242	4.74465	2.50896	0.318483	1
Ras GTPase-activating-like protein IQGAP1	IQGAP1	468410000	876140000	524050000	915330000	741040000	647860000	555970000	383920000	1284100000	602550000	486740000	215710000	0.893827	0.598135	1.41285	0.874258	0.432965	3.34471	2.79333	0.443173	1
Talin-1	TLN1	554010000	804680000	607510000	1745100000	1294300000	940350000	975980000	610720000	1842600000	1356100000	545170000	954730000	0.911936	0.754971	1.8558	0.726532	0.529675	3.01709	1.4204	1.75125	1
40S ribosomal protein S11	RPS11	523200000	783360000	594120000	589920000	227540000	298490000	133450000	198780000	519260000	375770000	569730000	357800000	0.88063	0.758425	1.97635	1.31181	0.257	2.61223	1.05022	0.628017	1
40S ribosomal protein S13	RPS13	920820000	1294500000	1025600000	805460000	630920000	318510000	289460000	206050000	781270000	877340000	610580000	190330000	0.897835	0.792275	2.52884	0.504834	0.370499	3.79165	4.60957	0.31172	1
60S ribosomal protein L23	RPL23	716250000	1792800000	912690000	1517200000	1684200000	1186300000	862690000	277720000	1237700000	665940000	760690000	651130000	0.784768	0.509086	1.27893	0.70437	0.697011	4.45665	1.02275	0.855973	1
Alpha-actinin-4	ACTN4	560920000	1668400000	477700000	1781000000	1527200000	1520000000	910260000	627110000	2402500000	1048700000	908620000	454780000	1.17421	0.286322	1.17171	0.995285	0.37888	3.83107	2.30595	0.500517	1
Neuroblast differentiation-associated protein AHNAK	AHNAK	405850000	762530000	388910000	1974700000	1607000000	987310000	1510000000	828390000	2799600000	1425800000	1342300000	809770000	1.04356	0.510026	2.00008	0.614381	0.539363	3.37957	1.76075	0.603271	1
Plectin	PLEC	1564700000	3173900000	1760900000	2835400000	3146700000	2073200000	1477400000	1239900000	4412900000	1540200000	1426300000	1074700000	0.88858	0.554806	1.36764	0.658849	0.334791	3.55908	1.43314	0.753488	1
Filamin-A	FLNA	1403700000	1942800000	1519100000	2252600000	1869800000	1600000000	1397300000	1204000000	3047100000	1396700000	1437900000	796250000	0.924034	0.781913	1.40787	0.855706	0.458567	2.53081	1.7541	0.553759	1
Vimentin	VIM	1976700000	4581000000	2260600000	3146500000	3292600000	2186100000	1754300000	1236100000	4878300000	2794600000	1790300000	919350000	0.874414	0.493473	1.43932	0.663943	0.359613	3.94653	3.03976	0.513517	1
Fibronectin;Anastellin;Ugl-Y1;Ugl-Y2;Ugl-Y3	FN1	9478800000	18953000000	10492000000	4551600000	5711100000	4526700000	3595900000	3180000000	11091000000	4425800000	4272200000	3582200000	0.903431	0.55358	1.0055	0.792614	0.324218	3.48774	1.2355	0.838491	1
Actin, cytoplasmic 1;Actin, cytoplasmic 1, N-terminally processed	ACTB	2577100000	4639600000	4340000000	7909000000	6929800000	5531200000	9431700000	3525100000	11096000000	8358700000	4835800000	6440400000	0.593802	0.935425	1.42989	0.798176	0.850009	3.14771	1.29785	1.33182	1
Serine/threonine-protein phosphatase 2A 65 kDa regulatory subunit A alpha isoform	PPP2R1A	5409000	65816000	0	33986000	20721000	14442000	14074000	11093000	24197000	6413200	447090	2436800	∞	0	2.35328	0.696974	0.581642	2.18129	2.63181	5.45036	1
Protein S100-A9	S100A9	1734500	0	1247600	0	12392000	26097000	5101900	2920700	1570900	43175000	1680200	0	1.39027	∞	0	2.10596	3.24776	0.537851	∞	0	1
Protein enabled homolog	ENAH	0	0	0	288200000	0	1703300	0	0	0	0	2190300	4855200	∞	0	169.201	∞	∞	0	0	2.21668	1
LIM domain and actin-binding protein 1	LIMA1	5087000	0	0	12966000	6717200	0	8489400	2456300	5066800	4390300	2587000	6166800	∞	0	∞	0	1.6755	2.06278	0.711925	2.38376	1
Alpha-amylase 2B;Pancreatic alpha-amylase	AMY2B;AMY2A	0	0	0	0	0	0	0	0	0	0	2683200	5674400	∞	0	∞	0	∞	0	0	2.11479	1
Protein disulfide-isomerase A6	PDIA6	0	3944800	1449000	13810000	4449700	3659300	0	1358800	3355400	0	6768800	85665	0	0.367319	3.77395	0.82237	0	2.46938	0	0.0126559	1
60S ribosomal protein L27	RPL27	6362100	23615000	6200700	7523100	4549600	2836000	0	1361100	3166500	5877500	15584000	8767700	1.02603	0.262575	2.65272	0.623352	0	2.32643	0.670358	0.562609	1
60S ribosomal protein L27a	RPL27A	13274000	39048000	22289000	28998000	9919600	0	14142000	8930000	18632000	12790000	19836000	26419000	0.59554	0.57081	∞	0	0.759017	2.08645	0.484121	1.33187	1
Hyaluronan-binding protein 2;Hyaluronan-binding protein 2 50 kDa heavy chain;Hyaluronan-binding protein 2 50 kDa heavy chain alternate form;Hyaluronan-binding protein 2 27 kDa light chain;Hyaluronan-binding protein 2 27 kDa light chain alternate form	HABP2	34036000	0	0	30190000	4525200	19635000	0	7220300	17200000	12385000	23552000	19031000	∞	0	1.53756	4.33903	0	2.38217	0.65078	0.808042	1
Coronin-1C	CORO1C	16490000	20352000	10730000	35354000	44440000	9836300	27244000	26488000	61400000	14617000	32364000	18183000	1.53681	0.527221	3.59424	0.221339	0.443713	2.31803	0.803883	0.561828	1
Dystrophin	DMD	55308000	33139000	9712300	0	35812000	51480000	0	79654000	38950000	33197000	35609000	76766000	5.69463	0.293078	0	1.43751	0	0.48899	0.432444	2.1558	1
Heterogeneous nuclear ribonucleoprotein L	HNRNPL	0	81808000	28150000	43114000	23648000	14996000	2189500	9089300	20269000	23203000	41381000	6206500	0	0.344098	2.87503	0.634134	0.108022	2.22998	3.7385	0.149984	1
Filamin-B	FLNB	75848000	114400000	67013000	95864000	94571000	48654000	72199000	42938000	91620000	34160000	60666000	49219000	1.13184	0.585778	1.97032	0.514471	0.788027	2.13377	0.694041	0.811311	1
Multifunctional methyltransferase subunit TRM112-like protein	TRMT112	20067000	74368000	38866000	114340000	86219000	29340000	10215000	48934000	102160000	77957000	60878000	35016000	0.516312	0.522617	3.89707	0.340296	0.0999902	2.08771	2.22633	0.575183	1
Insulin-like growth factor II;Insulin-like growth factor II;Insulin-like growth factor II Ala-25 Del;Preptin	IGF2	40327000	23773000	34140000	44995000	28750000	20085000	18619000	14647000	31299000	93888000	65102000	10818000	1.18122	1.43608	2.24023	0.698609	0.594875	2.13689	8.67887	0.16617	1
Polymerase I and transcript release factor	PTRF	36356000	65444000	24065000	251780000	135370000	158230000	39470000	105990000	215570000	350350000	68973000	104410000	1.51074	0.367719	1.59123	1.16887	0.183096	2.03387	3.35552	1.51378	1
Splicing factor, proline- and glutamine-rich	SFPQ	74914000	90481000	103720000	251380000	149160000	128830000	216170000	173710000	408590000	183240000	87360000	118110000	0.722272	1.14632	1.95125	0.863703	0.529063	2.35214	1.55144	1.35199	1
Tubulin alpha-1B chain;Tubulin alpha-1C chain;Tubulin alpha-1A chain	TUBA1B;TUBA1C;TUBA1A	204600000	1419300000	240890000	555230000	423660000	332480000	249300000	195750000	396880000	371550000	87468000	224720000	0.84935	0.169725	1.66997	0.78478	0.62815	2.02748	1.65339	2.56917	1
Histone H1.2	HIST1H1C	93690000	129310000	160400000	62456000	60960000	136360000	33160000	107090000	140930000	103600000	104880000	101700000	0.584102	1.24043	0.458023	2.23688	0.235294	1.316	1.01868	0.96968	1
60S ribosomal protein L22	RPL22	320850000	1147800000	409170000	324730000	315990000	337940000	139800000	175560000	404100000	401550000	323670000	450440000	0.784148	0.356482	0.96091	1.06946	0.345954	2.30178	0.891462	1.39166	1
40S ribosomal protein S4, X isoform	RPS4X	661410000	1561000000	801120000	465130000	439700000	243600000	370050000	156340000	373780000	359930000	481650000	377270000	0.825607	0.513209	1.9094	0.554014	0.990021	2.39081	0.954038	0.783287	1
Filamin-C	FLNC	576870000	952850000	550820000	1205500000	1078100000	809950000	701680000	640750000	1498000000	637440000	597190000	476170000	1.04729	0.578076	1.48836	0.751275	0.468411	2.33789	1.33868	0.797351	1
RelA-associated inhibitor	PPP1R13L	0	0	0	8916900	9838200	9440900	5844700	5361900	9539600	0	0	0	∞	0	0.944497	0.959617	0.612678	1.77915	∞	0	1
Tubulin alpha-3E chain	TUBA3E	1084000	2773900	0	4250100	0	0	0	0	0	0	1134100	2132200	∞	0	∞	0	∞	0	0	1.88008	1
Importin subunit beta-1	KPNB1	9816200	116950000	77984000	76735000	101960000	65003000	44618000	84009000	147700000	44386000	10869000	28985000	0.125875	0.666815	1.18048	0.637534	0.302085	1.75814	1.53134	2.66676	1
Ras GTPase-activating protein-binding protein 1	G3BP1	0	6115700	1765500	32243000	8129200	22263000	18045000	14969000	28940000	23939000	16197000	7973600	0	0.288683	1.44828	2.73865	0.623531	1.93333	3.00228	0.492289	1
Small nuclear ribonucleoprotein Sm D1	SNRPD1	41354000	71101000	33192000	46962000	49060000	47251000	11168000	32563000	62140000	34537000	27003000	20903000	1.2459	0.466829	0.993884	0.963127	0.179723	1.9083	1.65225	0.774099	1
Moesin	MSN	70523000	149120000	93647000	209410000	122450000	101470000	30140000	79904000	141410000	96552000	33491000	31783000	0.753073	0.627998	2.06376	0.828665	0.213139	1.76975	3.03785	0.949001	1
Fermitin family homolog 2	FERMT2	27341000	20531000	27442000	47100000	35154000	47579000	31498000	52109000	68687000	30105000	38464000	73792000	0.99632	1.33661	0.989933	1.35344	0.458573	1.31814	0.407971	1.91847	1
60S ribosomal protein L17	RPL17	74970000	187440000	81828000	159710000	95014000	49593000	48482000	18991000	37576000	67435000	38941000	71302000	0.91619	0.436556	3.22041	0.521955	1.29024	1.97862	0.945766	1.83103	1
40S ribosomal protein S2	RPS2	200260000	525220000	214570000	195810000	141360000	95647000	26765000	34470000	63590000	61510000	54317000	52052000	0.933308	0.408534	2.04722	0.67662	0.4209	1.84479	1.1817	0.9583	1
Non-POU domain-containing octamer-binding protein	NONO	55924000	167740000	62604000	149360000	129520000	84645000	81262000	111080000	114260000	71080000	54870000	95133000	0.893298	0.37322	1.76455	0.653528	0.711203	1.02863	0.747164	1.73379	1
Heterogeneous nuclear ribonucleoprotein U	HNRNPU	551300000	1469500000	625950000	642810000	605830000	522590000	622090000	350980000	677310000	295950000	296800000	211640000	0.880741	0.425961	1.23005	0.862602	0.918472	1.92977	1.39837	0.713073	1
Beta-chimaerin	CHN2	972390000	984070000	1673300000	3831200000	3482700000	3328200000	2488000000	1949100000	2248900000	6118500000	896210000	1250300000	0.581121	1.70039	1.15113	0.955638	1.10632	1.15381	4.89363	1.3951	1
Protein CYR61	CYR61	2025000000	2351700000	1968100000	2143800000	1678400000	1545900000	655760000	479080000	875960000	1027800000	1414700000	769990000	1.02891	0.836884	1.38676	0.921056	0.748619	1.82842	1.33482	0.544278	1
Thioredoxin	TXN	0	0	0	3959900	0	1532000	0	961600	1510000	5771200	0	3320800	∞	0	2.58479	∞	0	1.5703	1.73789	∞	1
Translational activator GCN1	GCN1L1	0	8264800	0	14688000	14300000	9150300	7479700	11744000	19517000	4690900	1095500	0	∞	0	1.60519	0.639881	0.38324	1.66187	∞	0	1
Transforming protein RhoA;Rho-related GTP-binding protein RhoC	RHOA;RHOC	3647100	41158000	4240200	7388400	0	2266100	0	0	0	0	2211800	3508900	0.860125	0.103022	3.2604	∞	∞	0	0	1.58645	1
SAFB-like transcription modulator	SLTM	0	0	0	0	0	0	0	2852700	4345500	0	2324000	0	∞	0	∞	0	0	1.52329	∞	0	1
Fructose-bisphosphate aldolase A	ALDOA	0	0	0	33264000	3086600	4776900	0	3234500	4868000	1809400	7301500	2874100	∞	0	6.96351	1.54763	0	1.50502	0.629554	0.393631	1
Elongation factor 1-delta	EEF1D	11386000	14579000	0	77968000	46807000	30045000	36178000	23460000	36253000	124350000	12581000	34096000	∞	0	2.59504	0.641891	0.997931	1.54531	3.64706	2.71012	1
Elongation factor 2	EEF2	60460000	135390000	101860000	134100000	172080000	68248000	20227000	51357000	81972000	38084000	35013000	14485000	0.59356	0.752345	1.96489	0.396606	0.246755	1.59612	2.6292	0.413703	1
Basement membrane-specific heparan sulfate proteoglycan core protein;Endorepellin;LG3 peptide	HSPG2	117730000	57018000	42979000	173370000	129730000	121540000	129180000	74294000	114030000	60526000	40931000	61540000	2.73924	0.75378	1.42644	0.936869	1.13286	1.53485	0.983523	1.50351	1
Tubulin beta chain;Tubulin beta-2B chain;Tubulin beta-2A chain	TUBB;TUBB2B;TUBB2A	236530000	1036200000	249430000	285450000	357920000	259590000	154240000	134280000	219200000	135360000	96602000	83696000	0.948282	0.240716	1.09962	0.725274	0.70365	1.63241	1.61728	0.8664	1
Vinculin	VCL	146390000	342900000	182380000	508350000	310360000	283410000	156480000	287050000	484580000	169570000	214760000	200660000	0.802665	0.531875	1.79369	0.913165	0.322919	1.68814	0.845061	0.934345	1
40S ribosomal protein S14	RPS14	221240000	317280000	253470000	284320000	291260000	152480000	129550000	98735000	158780000	115490000	262110000	214390000	0.872845	0.798884	1.86464	0.523519	0.815909	1.60814	0.538691	0.817939	1
60S ribosomal protein L31	RPL31	476380000	792320000	465110000	222370000	451820000	151100000	66655000	175310000	286940000	164100000	325520000	97800000	1.02423	0.587023	1.47167	0.334425	0.232296	1.63676	1.67791	0.300442	1
Myosin-9	MYH9	1121300000	2841300000	1328400000	1972700000	1795900000	1584000000	944640000	1702800000	2639200000	1178300000	856300000	1004500000	0.844098	0.467532	1.24539	0.882009	0.357927	1.54992	1.17302	1.17307	1
Dynamin-1-like protein	DNM1L	0	0	0	0	0	0	0	0	0	0	0	0	∞	0	∞	0	∞	0	∞	0	0
Agrin;Agrin N-terminal 110 kDa subunit;Agrin C-terminal 110 kDa subunit;Agrin C-terminal 90 kDa fragment;Agrin C-terminal 22 kDa fragment	AGRN	0	0	0	0	0	0	0	0	0	0	0	0	∞	0	∞	0	∞	0	∞	0	0
Heterogeneous nuclear ribonucleoprotein D-like	HNRNPDL	0	0	0	0	0	0	0	0	0	0	0	0	∞	0	∞	0	∞	0	∞	0	0
DNA-directed RNA polymerases I and III subunit RPAC1	POLR1C	0	0	0	0	0	0	0	0	0	0	0	0	∞	0	∞	0	∞	0	∞	0	0
Pre-mRNA-splicing factor ATP-dependent RNA helicase DHX15	DHX15	0	0	0	0	0	0	0	0	0	0	0	0	∞	0	∞	0	∞	0	∞	0	0
U4/U6.U5 tri-snRNP-associated protein 1	SART1	0	0	0	0	0	0	0	0	0	0	0	0	∞	0	∞	0	∞	0	∞	0	0
AP-1 complex subunit gamma-1	AP1G1	0	0	0	0	0	0	0	0	0	0	0	0	∞	0	∞	0	∞	0	∞	0	0
Protein diaphanous homolog 1	DIAPH1	0	0	0	0	0	0	0	0	0	0	0	0	∞	0	∞	0	∞	0	∞	0	0
Coagulation factor VIII;Factor VIIIa heavy chain, 200 kDa isoform;Factor VIIIa heavy chain, 92 kDa isoform;Factor VIII B chain;Factor VIIIa light chain	F8	0	0	0	0	0	0	0	0	0	0	0	0	∞	0	∞	0	∞	0	∞	0	0
Urokinase-type plasminogen activator;Urokinase-type plasminogen activator long chain A;Urokinase-type plasminogen activator short chain A;Urokinase-type plasminogen activator chain B	PLAU	0	0	0	0	0	0	0	0	0	0	0	0	∞	0	∞	0	∞	0	∞	0	0
Fibrinogen alpha chain;Fibrinopeptide A;Fibrinogen alpha chain	FGA	0	0	0	0	0	0	0	0	0	0	0	0	∞	0	∞	0	∞	0	∞	0	0
Fibrinogen beta chain;Fibrinopeptide B;Fibrinogen beta chain	FGB	0	0	0	0	0	0	0	0	0	0	0	0	∞	0	∞	0	∞	0	∞	0	0
Lactotransferrin;Lactoferricin-H;Kaliocin-1;Lactoferroxin-A;Lactoferroxin-B;Lactoferroxin-C	LTF	0	0	0	0	0	0	0	0	0	0	0	0	∞	0	∞	0	∞	0	∞	0	0
Catalase	CAT	0	0	0	0	0	0	0	0	0	0	0	0	∞	0	∞	0	∞	0	∞	0	0
Tubulin beta-4A chain	TUBB4A	0	0	0	0	0	0	0	0	0	0	0	0	∞	0	∞	0	∞	0	∞	0	0
Myosin light chain 1/3, skeletal muscle isoform	MYL1	0	0	0	0	0	0	0	0	0	0	0	0	∞	0	∞	0	∞	0	∞	0	0
Creatine kinase M-type;Creatine kinase M-type, N-terminally processed	CKM	0	0	0	0	0	0	0	0	0	0	0	0	∞	0	∞	0	∞	0	∞	0	0
Annexin A5	ANXA5	0	0	0	0	0	0	0	0	0	0	0	0	∞	0	∞	0	∞	0	∞	0	0
Solute carrier family 2, facilitated glucose transporter member 1	SLC2A1	0	0	0	0	0	0	0	0	0	0	0	0	∞	0	∞	0	∞	0	∞	0	0
Inosine-5-monophosphate dehydrogenase 2	IMPDH2	0	0	0	0	0	0	0	0	0	0	0	0	∞	0	∞	0	∞	0	∞	0	0
Ribonuclease inhibitor	RNH1	0	0	0	0	0	0	0	0	0	0	0	0	∞	0	∞	0	∞	0	∞	0	0
Multifunctional protein ADE2;Phosphoribosylaminoimidazole-succinocarboxamide synthase;Phosphoribosylaminoimidazole carboxylase	PAICS	0	0	0	0	0	0	0	0	0	0	0	0	∞	0	∞	0	∞	0	∞	0	0
Pentraxin-related protein PTX3	PTX3	0	0	0	0	0	0	0	0	0	0	0	0	∞	0	∞	0	∞	0	∞	0	0
Probable ATP-dependent RNA helicase DDX6	DDX6	0	0	0	0	0	0	0	0	0	0	0	0	∞	0	∞	0	∞	0	∞	0	0
Erythrocyte band 7 integral membrane protein	STOM	0	0	0	0	0	0	0	0	0	0	0	0	∞	0	∞	0	∞	0	∞	0	0
14-3-3 protein theta;14-3-3 protein beta/alpha;14-3-3 protein beta/alpha, N-terminally processed;14-3-3 protein sigma	YWHAQ;YWHAB;SFN	0	0	0	0	0	0	0	0	0	0	0	0	∞	0	∞	0	∞	0	∞	0	0
Flavin reductase (NADPH)	BLVRB	0	0	0	0	0	0	0	0	0	0	0	0	∞	0	∞	0	∞	0	∞	0	0
Caspase-14;Caspase-14 subunit p17, mature form;Caspase-14 subunit p10, mature form;Caspase-14 subunit p20, intermediate form;Caspase-14 subunit p8, intermediate form	CASP14	0	0	0	0	0	0	0	0	0	0	0	0	∞	0	∞	0	∞	0	∞	0	0
Profilin-2	PFN2	0	0	0	0	0	0	0	0	0	0	0	0	∞	0	∞	0	∞	0	∞	0	0
Putative protein FAM10A4;Putative protein FAM10A5;Hsc70-interacting protein	ST13P4;ST13P5;ST13	0	0	0	0	0	0	0	0	0	0	0	0	∞	0	∞	0	∞	0	∞	0	0
60S ribosomal protein L14	RPL14	0	0	0	0	0	0	0	0	0	0	0	0	∞	0	∞	0	∞	0	∞	0	0
Ras-related protein Rab-5C;Ras-related protein Rab-5B;Ras-related protein Rab-5A	RAB5C;RAB5B;RAB5A	0	0	0	0	0	0	0	0	0	0	0	0	∞	0	∞	0	∞	0	∞	0	0
ATP-citrate synthase	ACLY	0	0	0	0	0	0	0	0	0	0	0	0	∞	0	∞	0	∞	0	∞	0	0
Forkhead box protein G1	FOXG1	0	0	0	0	0	0	0	0	0	0	0	0	∞	0	∞	0	∞	0	∞	0	0
Methionine--tRNA ligase, cytoplasmic	MARS	0	0	0	0	0	0	0	0	0	0	0	0	∞	0	∞	0	∞	0	∞	0	0
V-type proton ATPase subunit d 1	ATP6V0D1	0	0	0	0	0	0	0	0	0	0	0	0	∞	0	∞	0	∞	0	∞	0	0
Eukaryotic peptide chain release factor subunit 1	ETF1	0	0	0	0	0	0	0	0	0	0	0	0	∞	0	∞	0	∞	0	∞	0	0
DNA-dependent protein kinase catalytic subunit	PRKDC	0	0	0	0	0	0	0	0	0	0	0	0	∞	0	∞	0	∞	0	∞	0	0
Transcriptional activator protein Pur-alpha	PURA	0	0	0	0	0	0	0	0	0	0	0	0	∞	0	∞	0	∞	0	∞	0	0
Dystonin	DST	0	0	0	0	0	0	0	0	0	0	0	0	∞	0	∞	0	∞	0	∞	0	0
Single-stranded DNA-binding protein, mitochondrial	SSBP1	0	0	0	0	0	0	0	0	0	0	0	0	∞	0	∞	0	∞	0	∞	0	0
Lactadherin;Lactadherin short form;Medin	MFGE8	0	0	0	0	0	0	0	0	0	0	0	0	∞	0	∞	0	∞	0	∞	0	0
Semaphorin-3B	SEMA3B	0	0	0	0	0	0	0	0	0	0	0	0	∞	0	∞	0	∞	0	∞	0	0
Serine/threonine-protein phosphatase 2A 56 kDa regulatory subunit gamma isoform;Serine/threonine-protein phosphatase 2A 56 kDa regulatory subunit delta isoform	PPP2R5C;PPP2R5D	0	0	0	0	0	0	0	0	0	0	0	0	∞	0	∞	0	∞	0	∞	0	0
Beta-2-syntrophin	SNTB2	0	0	0	0	0	0	0	0	0	0	0	0	∞	0	∞	0	∞	0	∞	0	0
Sequestosome-1	SQSTM1	0	0	0	0	0	0	0	0	0	0	0	0	∞	0	∞	0	∞	0	∞	0	0
Bystin	BYSL	0	0	0	0	0	0	0	0	0	0	0	0	∞	0	∞	0	∞	0	∞	0	0
Metabotropic glutamate receptor 4	GRM4	0	0	0	0	0	0	0	0	0	0	0	0	∞	0	∞	0	∞	0	∞	0	0
Periostin	POSTN	0	0	0	0	0	0	0	0	0	0	0	0	∞	0	∞	0	∞	0	∞	0	0
Drebrin	DBN1	0	0	0	0	0	0	0	0	0	0	0	0	∞	0	∞	0	∞	0	∞	0	0
Coiled-coil domain-containing protein 137	CCDC137	0	0	0	0	0	0	0	0	0	0	0	0	∞	0	∞	0	∞	0	∞	0	0
Pre-mRNA 3-end-processing factor FIP1	FIP1L1	0	0	0	0	0	0	0	0	0	0	0	0	∞	0	∞	0	∞	0	∞	0	0
Polyadenylate-binding protein 2	PABPN1	0	0	0	0	0	0	0	0	0	0	0	0	∞	0	∞	0	∞	0	∞	0	0
Leucine zipper protein 1	LUZP1	0	0	0	0	0	0	0	0	0	0	0	0	∞	0	∞	0	∞	0	∞	0	0
Ataxin-2-like protein	ATXN2L	0	0	0	0	0	0	0	0	0	0	0	0	∞	0	∞	0	∞	0	∞	0	0
RalBP1-associated Eps domain-containing protein 1	REPS1	0	0	0	0	0	0	0	0	0	0	0	0	∞	0	∞	0	∞	0	∞	0	0
Collagen alpha-1(XII) chain	COL12A1	0	0	0	0	0	0	0	0	0	0	0	0	∞	0	∞	0	∞	0	∞	0	0
Coronin-1B	CORO1B	0	0	0	0	0	0	0	0	0	0	0	0	∞	0	∞	0	∞	0	∞	0	0
Tubulin beta-6 chain	TUBB6	0	0	0	0	0	0	0	0	0	0	0	0	∞	0	∞	0	∞	0	∞	0	0
182 kDa tankyrase-1-binding protein	TNKS1BP1	0	0	0	0	0	0	0	0	0	0	0	0	∞	0	∞	0	∞	0	∞	0	0
Histone-lysine N-methyltransferase SUV39H2	SUV39H2	0	0	0	0	0	0	0	0	0	0	0	0	∞	0	∞	0	∞	0	∞	0	0
Exportin-5	XPO5	0	0	0	0	0	0	0	0	0	0	0	0	∞	0	∞	0	∞	0	∞	0	0
Protein S100-A14	S100A14	0	0	0	0	0	0	0	0	0	0	0	0	∞	0	∞	0	∞	0	∞	0	0
Teneurin-3	TENM3	0	0	0	0	0	0	0	0	0	0	0	0	∞	0	∞	0	∞	0	∞	0	0
Ribosome-binding protein 1	RRBP1	0	0	0	0	0	0	0	0	0	0	0	0	∞	0	∞	0	∞	0	∞	0	0
Cleavage and polyadenylation specificity factor subunit 2	CPSF2	0	0	0	0	0	0	0	0	0	0	0	0	∞	0	∞	0	∞	0	∞	0	0
Leucine--tRNA ligase, cytoplasmic	LARS	0	0	0	0	0	0	0	0	0	0	0	0	∞	0	∞	0	∞	0	∞	0	0
Epidermal growth factor receptor substrate 15-like 1	EPS15L1	0	0	0	0	0	0	0	0	0	0	0	0	∞	0	∞	0	∞	0	∞	0	0
Ras GTPase-activating protein nGAP	RASAL2	0	0	0	0	0	0	0	0	0	0	0	0	∞	0	∞	0	∞	0	∞	0	0
Drebrin-like protein	DBNL	0	0	0	0	0	0	0	0	0	0	0	0	∞	0	∞	0	∞	0	∞	0	0
N-acetylglucosamine-1-phosphodiester alpha-N-acetylglucosaminidase	NAGPA	0	0	0	0	0	0	0	0	0	0	0	0	∞	0	∞	0	∞	0	∞	0	0
RNA-binding protein Raly	RALY	0	0	0	0	0	0	0	0	0	0	0	0	∞	0	∞	0	∞	0	∞	0	0
Nucleolar protein 7	NOL7	0	0	0	0	0	0	0	0	0	0	0	0	∞	0	∞	0	∞	0	∞	0	0
Band 4.1-like protein 3;Band 4.1-like protein 3, N-terminally processed	EPB41L3	0	0	0	0	0	0	0	0	0	0	0	0	∞	0	∞	0	∞	0	∞	0	0
Zinc finger CCCH-type antiviral protein 1	ZC3HAV1	844320	0	0	0	0	0	0	0	0	0	0	0	∞	0	∞	0	∞	0	∞	0	0
Chromatin target of PRMT1 protein	CHTOP	946320	0	0	0	0	0	0	0	0	0	0	0	∞	0	∞	0	∞	0	∞	0	0
Translation machinery-associated protein 16	TMA16	2164400	0	0	0	0	0	0	0	0	0	0	0	∞	0	∞	0	∞	0	∞	0	0
Four and a half LIM domains protein 1	FHL1	2271500	0	0	0	0	0	0	0	0	0	0	0	∞	0	∞	0	∞	0	∞	0	0
Trifunctional purine biosynthetic protein adenosine-3;Phosphoribosylamine--glycine ligase;Phosphoribosylformylglycinamidine cyclo-ligase;Phosphoribosylglycinamide formyltransferase	GART	2420100	0	0	0	0	0	0	0	0	0	0	0	∞	0	∞	0	∞	0	∞	0	0
Heat shock 70 kDa protein 4	HSPA4	3226200	0	0	0	0	0	0	0	0	0	0	0	∞	0	∞	0	∞	0	∞	0	0
RasGAP-activating-like protein 1	RASAL1	5047300	0	0	0	0	0	0	0	0	0	0	0	∞	0	∞	0	∞	0	∞	0	0
CCR4-NOT transcription complex subunit 1	CNOT1	9294900	0	0	0	0	0	0	0	0	0	0	0	∞	0	∞	0	∞	0	∞	0	0
Pericentrin	PCNT	162730000	0	0	0	0	0	0	0	0	0	0	0	∞	0	∞	0	∞	0	∞	0	0
Serine/arginine-rich splicing factor 1	SRSF1	0	817500	0	0	0	0	0	0	0	0	0	0	∞	0	∞	0	∞	0	∞	0	0
Zinc-alpha-2-glycoprotein	AZGP1	0	1053200	0	0	0	0	0	0	0	0	0	0	∞	0	∞	0	∞	0	∞	0	0
C-C motif chemokine 26	CCL26	0	1250300	0	0	0	0	0	0	0	0	0	0	∞	0	∞	0	∞	0	∞	0	0
Prolyl 3-hydroxylase 1	LEPRE1	0	1993400	0	0	0	0	0	0	0	0	0	0	∞	0	∞	0	∞	0	∞	0	0
Constitutive coactivator of PPAR-gamma-like protein 1	FAM120A	0	2063000	0	0	0	0	0	0	0	0	0	0	∞	0	∞	0	∞	0	∞	0	0
60S ribosomal protein L15	RPL15	2902700	2360200	0	0	0	0	0	0	0	0	0	0	∞	0	∞	0	∞	0	∞	0	0
Protein 4.1	EPB41	0	2379200	0	0	0	0	0	0	0	0	0	0	∞	0	∞	0	∞	0	∞	0	0
Regulator of nonsense transcripts 1	UPF1	0	2954400	0	0	0	0	0	0	0	0	0	0	∞	0	∞	0	∞	0	∞	0	0
Eukaryotic translation initiation factor 1A, X-chromosomal;Eukaryotic translation initiation factor 1A, Y-chromosomal	EIF1AX;EIF1AY	3433400	3130500	0	0	0	0	0	0	0	0	0	0	∞	0	∞	0	∞	0	∞	0	0
Something about silencing protein 10	UTP3	0	3301900	0	0	0	0	0	0	0	0	0	0	∞	0	∞	0	∞	0	∞	0	0
Probable ATP-dependent RNA helicase DDX27	DDX27	0	3497700	2585700	0	0	0	0	0	0	0	0	0	0	0.739257	∞	0	∞	0	∞	0	0
DNA-directed RNA polymerase II subunit RPB2	POLR2B	0	3513500	0	0	0	0	0	0	0	0	0	0	∞	0	∞	0	∞	0	∞	0	0
Nucleolar complex protein 2 homolog	NOC2L	0	3531300	0	0	0	0	0	0	0	0	0	0	∞	0	∞	0	∞	0	∞	0	0
Rho-associated protein kinase 1	ROCK1	0	3548700	2163400	0	0	0	0	0	0	0	0	0	0	0.609632	∞	0	∞	0	∞	0	0
X-ray repair cross-complementing protein 5	XRCC5	0	4489600	0	0	0	0	0	0	0	0	0	0	∞	0	∞	0	∞	0	∞	0	0
TAR DNA-binding protein 43	TARDBP	0	4578400	1651700	0	0	0	0	0	0	0	0	0	0	0.360759	∞	0	∞	0	∞	0	0
Eukaryotic translation initiation factor 5B	EIF5B	0	4654100	0	0	0	0	0	0	0	0	0	0	∞	0	∞	0	∞	0	∞	0	0
Heterochromatin protein 1-binding protein 3	HP1BP3	0	5076000	462050	0	0	0	0	0	0	0	0	0	0	0.0910264	∞	0	∞	0	∞	0	0
Heterogeneous nuclear ribonucleoprotein U-like protein 2	HNRNPUL2	0	5749800	0	0	0	0	0	0	0	0	0	0	∞	0	∞	0	∞	0	∞	0	0
High mobility group protein B2	HMGB2	0	6048700	0	0	0	0	0	0	0	0	0	0	∞	0	∞	0	∞	0	∞	0	0
Deleted in autism protein 1	C3orf58	1048200	6382900	0	0	0	0	0	0	0	0	0	0	∞	0	∞	0	∞	0	∞	0	0
Developmentally-regulated GTP-binding protein 1	DRG1	0	6425500	0	0	0	0	0	0	0	0	0	0	∞	0	∞	0	∞	0	∞	0	0
Putative RNA-binding protein 15	RBM15	0	6879800	0	0	0	0	0	0	0	0	0	0	∞	0	∞	0	∞	0	∞	0	0
Phosphatidylinositol 5-phosphate 4-kinase type-2 alpha	PIP4K2A	0	6955200	0	0	0	0	0	0	0	0	0	0	∞	0	∞	0	∞	0	∞	0	0
Ubiquitin carboxyl-terminal hydrolase 7	USP7	0	7921900	0	0	0	0	0	0	0	0	0	0	∞	0	∞	0	∞	0	∞	0	0
Heterogeneous nuclear ribonucleoprotein H3	HNRNPH3	0	8506000	0	0	0	0	0	0	0	0	0	0	∞	0	∞	0	∞	0	∞	0	0
Eukaryotic translation initiation factor 3 subunit A	EIF3A	0	8966400	0	0	0	0	0	0	0	0	0	0	∞	0	∞	0	∞	0	∞	0	0
60S ribosomal protein L8	RPL8	0	14621000	0	0	0	0	0	0	0	0	0	0	∞	0	∞	0	∞	0	∞	0	0
EH domain-containing protein 3;EH domain-containing protein 1	EHD3;EHD1	7998300	16551000	11752000	0	0	0	0	0	0	0	0	0	0.680591	0.710048	∞	0	∞	0	∞	0	0
Calpain small subunit 1	CAPNS1	4450600	17477000	3777400	0	0	0	0	0	0	0	0	0	1.17822	0.216135	∞	0	∞	0	∞	0	0
Splicing factor U2AF 35 kDa subunit;Splicing factor U2AF 26 kDa subunit	U2AF1;U2AF1L4	2832300	19642000	5413700	0	0	0	0	0	0	0	0	0	0.523173	0.275619	∞	0	∞	0	∞	0	0
Condensin complex subunit 1	NCAPD2	0	24407000	0	0	0	0	0	0	0	0	0	0	∞	0	∞	0	∞	0	∞	0	0
CLIP-associating protein 2;CLIP-associating protein 1	CLASP2;CLASP1	43492000	41652000	0	0	0	0	0	0	0	0	0	0	∞	0	∞	0	∞	0	∞	0	0
YY1-associated protein 1	YY1AP1	0	45720000	0	0	0	0	0	0	0	0	0	0	∞	0	∞	0	∞	0	∞	0	0
E3 ubiquitin-protein ligase TRIP12	TRIP12	0	0	0	1951300	0	0	0	0	0	0	0	0	∞	0	∞	0	∞	0	∞	0	0
T-complex protein 1 subunit epsilon	CCT5	0	0	0	2914500	0	0	0	0	0	0	0	0	∞	0	∞	0	∞	0	∞	0	0
T-complex protein 1 subunit beta	CCT2	0	0	0	3738800	0	0	0	0	0	0	0	0	∞	0	∞	0	∞	0	∞	0	0
Selenoprotein H	SELH	0	4318600	0	3988800	0	0	0	0	0	0	0	0	∞	0	∞	0	∞	0	∞	0	0
Bromodomain adjacent to zinc finger domain protein 1A	BAZ1A	43494000	0	0	4373300	0	0	0	0	0	0	0	0	∞	0	∞	0	∞	0	∞	0	0
Protein AHNAK2	AHNAK2	0	0	0	4450700	0	0	0	0	0	0	0	0	∞	0	∞	0	∞	0	∞	0	0
MKI67 FHA domain-interacting nucleolar phosphoprotein	NIFK	0	4785000	0	6496400	0	0	0	0	0	0	0	0	∞	0	∞	0	∞	0	∞	0	0
WD repeat and FYVE domain-containing protein 3	WDFY3	0	0	0	7323000	0	0	0	0	0	0	0	0	∞	0	∞	0	∞	0	∞	0	0
Protocadherin gamma-A4	PCDHGA4	0	0	0	21252000	0	0	0	0	0	0	0	0	∞	0	∞	0	∞	0	∞	0	0
Fibrinogen gamma chain	FGG	0	917170	0	12672000	0	5989300	0	0	0	0	0	0	∞	0	2.11577	∞	∞	0	∞	0	0
U3 small nucleolar RNA-associated protein 18 homolog	UTP18	0	1952900	0	3731500	1387800	0	0	0	0	0	0	0	∞	0	∞	0	∞	0	∞	0	0
Zinc finger protein 512	ZNF512	0	0	0	0	1393600	0	0	0	0	0	0	0	∞	0	∞	0	∞	0	∞	0	0
Rho guanine nucleotide exchange factor 2	ARHGEF2	0	1135200	0	0	2320700	0	0	0	0	0	0	0	∞	0	∞	0	∞	0	∞	0	0
14-3-3 protein epsilon	YWHAE	0	0	0	10504000	2653900	1978700	0	0	0	0	0	0	∞	0	5.30854	0.745582	∞	0	∞	0	0
Chondroitin sulfate proteoglycan 4	CSPG4	1119500	0	0	0	2799900	0	0	0	0	0	0	0	∞	0	∞	0	∞	0	∞	0	0
Paxillin	PXN	0	0	0	0	3274700	4253500	0	0	0	0	0	0	∞	0	0	1.2989	∞	0	∞	0	0
KN motif and ankyrin repeat domain-containing protein 2	KANK2	3044000	0	0	0	4409400	0	0	0	0	0	0	0	∞	0	∞	0	∞	0	∞	0	0
Coiled-coil domain-containing protein 86	CCDC86	0	0	0	6451600	5179900	4452500	0	0	0	0	0	0	∞	0	1.44898	0.859573	∞	0	∞	0	0
Exportin-1	XPO1	0	0	0	0	5760200	5440800	0	0	0	0	0	0	∞	0	0	0.944551	∞	0	∞	0	0
Matrin-3	MATR3	0	8928200	0	4410800	7099800	8565800	0	0	0	0	0	0	∞	0	0.514931	1.20648	∞	0	∞	0	0
Noggin	NOG	13634000	10483000	3746400	16352000	19197000	0	0	0	0	0	0	0	3.63923	0.357379	∞	0	∞	0	∞	0	0
Neuroguidin	NGDN	0	0	0	4032100	0	0	1090600	0	0	0	0	0	∞	0	∞	0	∞	0	∞	0	0
Enhancer of mRNA-decapping protein 4	EDC4	0	0	0	0	0	0	1654600	0	0	0	0	0	∞	0	∞	0	∞	0	∞	0	0
Actin-related protein 2/3 complex subunit 1B	ARPC1B	735950	0	0	0	3186800	0	2613000	0	0	0	0	0	∞	0	∞	0	∞	0	∞	0	0
Plasminogen activator inhibitor 1 RNA-binding protein	SERBP1	0	0	0	0	0	0	3295200	0	0	0	0	0	∞	0	∞	0	∞	0	∞	0	0
Ubiquitin-like modifier-activating enzyme 6	UBA6	0	0	0	0	0	0	4080400	0	0	0	0	0	∞	0	∞	0	∞	0	∞	0	0
Protein flightless-1 homolog	FLII	0	0	0	0	4659400	0	6402400	0	0	0	0	0	∞	0	∞	0	∞	0	∞	0	0
Peripheral plasma membrane protein CASK	CASK	0	1950700	0	0	0	0	2799800	0	1601300	0	0	0	∞	0	∞	0	1.74845	∞	∞	0	0
Protein LAP2	ERBB2IP	0	5841200	0	0	0	0	3913000	0	2249500	0	0	0	∞	0	∞	0	1.7395	∞	∞	0	0
Caprin-1	CAPRIN1	1667400	12935000	0	2887700	0	0	14866000	0	4549800	0	0	0	∞	0	∞	0	3.2674	∞	∞	0	0
Glucose-6-phosphate 1-dehydrogenase	G6PD	0	2415500	0	0	0	0	0	884670	0	0	0	0	∞	0	∞	0	∞	0	∞	0	0
ADP-ribosylation factor 1;ADP-ribosylation factor 3;ADP-ribosylation factor 5	ARF1;ARF3;ARF5	0	2902900	1868400	5113500	0	0	6601400	2250900	0	0	0	0	0	0.643632	∞	0	∞	0	∞	0	0
Actin-related protein 2/3 complex subunit 1A	ARPC1A	0	0	0	0	0	0	0	2608900	0	0	0	0	∞	0	∞	0	∞	0	∞	0	0
Integrin beta-5	ITGB5	6475000	1452000	0	1810500	4408400	0	5811600	4058900	3985000	0	0	0	∞	0	∞	0	1.45837	0.981793	∞	0	0
Elongation factor 1-gamma	EEF1G	9528600	47197000	6835300	0	0	0	0	6816600	0	2201800	0	0	1.39403	0.144825	∞	0	∞	0	∞	0	0
Enhancer of rudimentary homolog	ERH	0	4114300	2711300	0	0	0	0	0	0	2206600	0	0	0	0.658994	∞	0	∞	0	∞	0	0
Flotillin-1	FLOT1	0	3805200	0	0	0	0	0	0	0	2287500	0	0	∞	0	∞	0	∞	0	∞	0	0
Protein S100-A7	S100A7	0	0	0	0	0	0	0	0	0	2406900	0	0	∞	0	∞	0	∞	0	∞	0	0
Utrophin	UTRN	0	0	0	2056000	0	0	0	0	0	2484700	0	0	∞	0	∞	0	∞	0	∞	0	0
60 kDa heat shock protein, mitochondrial	HSPD1	0	0	0	0	0	0	0	0	0	3948000	0	0	∞	0	∞	0	∞	0	∞	0	0
rRNA/tRNA 2-O-methyltransferase fibrillarin-like protein 1	FBLL1	0	42965000	0	15695000	15873000	0	13047000	0	0	4134800	0	0	∞	0	∞	0	∞	0	∞	0	0
Desmoplakin	DSP	2513700	18768000	0	0	0	0	0	11329000	9586700	10019000	0	0	∞	0	∞	0	0	0.846209	∞	0	0
Serine protease HTRA1	HTRA1	0	0	0	0	0	0	0	0	0	3361100	0	62296	∞	0	∞	0	∞	0	53.9537	∞	0
T-complex protein 1 subunit zeta	CCT6A	0	0	0	14958000	0	4406600	2044800	0	0	5781800	0	68358	∞	0	3.39445	∞	∞	0	84.5812	∞	0
Epithelial membrane protein 3	EMP3	891390	3097400	0	0	0	0	0	0	0	1634400	0	73720	∞	0	∞	0	∞	0	22.1704	∞	0
ATP-dependent RNA helicase DDX39A;Spliceosome RNA helicase DDX39B	DDX39A;DDX39B	0	13924000	3918400	8030700	9398500	4588000	1009500	1774300	0	17269000	0	96201	0	0.281413	1.75037	0.488163	∞	0	179.51	∞	0
L-lactate dehydrogenase B chain	LDHB	0	16080000	4026900	17186000	7738400	0	0	6300100	0	9199600	0	114440	0	0.250429	∞	0	∞	0	80.388	∞	0
Protein-methionine sulfoxide oxidase MICAL3	MICAL3	5278900	6288800	4995900	4934700	0	1934900	0	0	0	3727300	0	150940	1.05665	0.794412	2.55036	∞	∞	0	24.6939	∞	0
Guanine nucleotide-binding protein G(i) subunit alpha-2;Guanine nucleotide-binding protein G(t) subunit alpha-1;Guanine nucleotide-binding protein G(i) subunit alpha-1;Guanine nucleotide-binding protein G(t) subunit alpha-2;Guanine nucleotide-binding protein G(o) subunit alpha;Guanine nucleotide-binding protein G(t) subunit alpha-3;Guanine nucleotide-binding protein G(olf) subunit alpha;Guanine n…	GNAI2;GNAT1;GNAI1;GNAT2;GNAO1;GNAT3;GNAL;GNAS	303780	9046800	4240400	0	6992000	0	5954000	1357600	2963300	2406300	0	1161600	0.0716395	0.468718	∞	0	2.00925	2.18275	2.07154	∞	0
ADP-ribosylation factor 6	ARF6	0	0	0	0	0	0	0	0	0	3442100	0	1809500	∞	0	∞	0	∞	0	1.90224	∞	0
Teneurin-2;Ten-2, soluble form;Ten-2 intracellular domain	TENM2	0	0	0	0	4978700	0	0	0	0	10561000	99894	75580	∞	0	∞	0	∞	0	139.733	0.756602	0
40S ribosomal protein S10	RPS10	6613600	13059000	7317300	0	0	0	0	0	0	0	119190	0	0.903831	0.560326	∞	0	∞	0	∞	0	0
Eukaryotic translation initiation factor 3 subunit C;Eukaryotic translation initiation factor 3 subunit C-like protein	EIF3C;EIF3CL	1709200	19762000	4990600	4241000	5137300	3627300	3747200	0	0	33826000	134190	10107000	0.342484	0.252535	1.16919	0.706071	∞	0	3.34679	75.3186	0
Heterogeneous nuclear ribonucleoprotein Q	SYNCRIP	11711000	25451000	5456700	9030200	7931800	0	15642000	3077300	7000600	22157000	156300	7281500	2.14617	0.2144	∞	0	2.23438	2.27492	3.04292	46.5867	0
Deleted in esophageal cancer 1	2022-12-01	5156000	2155700	5015800	7783200	0	7646300	3267200	7426000	3986400	8906400	203100	173180	1.02795	2.32676	1.0179	∞	0.819587	0.536817	51.4286	0.852683	0
Myb-binding protein 1A	MYBBP1A	0	4904700	0	0	0	0	0	0	0	0	211440	0	∞	0	∞	0	∞	0	∞	0	0
Adenylyl cyclase-associated protein 1	CAP1	0	2116200	2310400	8439400	0	7267200	9630800	0	5095100	3553400	227730	147350	0	1.09177	1.1613	∞	1.89021	∞	24.1154	0.647038	0
Coagulation factor XIII A chain	F13A1	0	0	0	0	19566000	24534000	0	2557500	0	0	233010	108740	∞	0	0	1.25391	∞	0	0	0.466675	0
Glutamine and serine-rich protein 1	QSER1	0	133760000	0	23163000	27093000	0	18316000	29732000	0	111900000	325490	38387000	∞	0	∞	0	∞	0	2.91505	117.936	0
Bifunctional lysine-specific demethylase and histidyl-hydroxylase NO66	NO66	796810	6646500	2172200	4252500	1247500	0	0	0	0	0	331680	52851	0.366822	0.326819	∞	0	∞	0	0	0.159343	0
Protein S100-A6	S100A6	0	0	0	0	6784200	7714500	0	4608400	5724500	0	398920	0	∞	0	0	1.13713	0	1.24219	∞	0	0
Protein CIP2A	KIAA1524	0	0	0	0	9863800	0	2999300	6643600	7494800	0	496100	0	∞	0	∞	0	0.400184	1.12812	∞	0	0
Phosphoglycerate kinase 1	PGK1	0	8866000	0	0	0	0	0	0	0	0	649500	0	∞	0	∞	0	∞	0	∞	0	0
Importin-5	IPO5	19030000	0	15011000	11004000	12600000	12298000	11569000	14931000	16993000	7254300	814460	4963200	1.26774	∞	0.89478	0.976032	0.68081	1.1381	1.46162	6.09385	0
ATP-dependent RNA helicase DDX3X;ATP-dependent RNA helicase DDX3Y	DDX3X;DDX3Y	27826000	206460000	64445000	41643000	46494000	40757000	36065000	30044000	18436000	24120000	940300	19991000	0.431779	0.312143	1.02174	0.876608	1.95623	0.613633	1.20654	21.2602	0
Actin-related protein 3;Actin-related protein 3B	ACTR3;ACTR3B	0	7889200	6188400	6289400	10059000	1819500	0	5779400	1582500	4906800	972490	551180	0	0.784414	3.45666	0.180883	0	0.273817	8.90235	0.566772	0
PDZ and LIM domain protein 7	PDLIM7	4333000	7232600	2640700	7831900	0	0	999890	0	0	0	1052100	0	1.64085	0.365111	∞	0	∞	0	∞	0	0
Nucleophosmin	NPM1	21178000	21316000	18671000	24509000	22245000	18196000	9352600	4170300	3336600	14439000	1369000	743630	1.13427	0.875915	1.34694	0.817982	2.80303	0.800086	19.4169	0.543192	0
60S ribosomal protein L3	RPL3	3353400	19485000	0	0	0	0	0	0	0	0	1451000	0	∞	0	∞	0	∞	0	∞	0	0
Transcriptional activator protein Pur-beta	PURB	0	0	0	3181900	0	0	0	0	0	894460	1465900	0	∞	0	∞	0	∞	0	∞	0	0
Prohibitin	PHB	0	0	0	2383600	0	0	0	0	0	0	1496300	98278	∞	0	∞	0	∞	0	0	0.0656807	0
L-lactate dehydrogenase A chain	LDHA	7342400	16753000	14391000	51232000	16652000	31602000	5451100	18333000	24249000	14872000	1715900	10315000	0.510208	0.85901	1.62116	1.89779	0.224797	1.3227	1.44178	6.01142	0
ATP synthase subunit alpha, mitochondrial	ATP5A1	0	0	0	6025100	0	0	0	0	0	0	1784800	0	∞	0	∞	0	∞	0	∞	0	0
Semenogelin-1;Alpha-inhibin-92;Alpha-inhibin-31;Seminal basic protein;Semenogelin-2	SEMG1;SEMG2	0	0	0	0	0	0	0	0	0	3000100	1795900	740600	∞	0	∞	0	∞	0	4.0509	0.412384	0
Cytoplasmic aconitate hydratase	ACO1	0	5635000	0	0	0	0	0	5631300	0	0	1818700	0	∞	0	∞	0	∞	0	∞	0	0
Hyaluronan and proteoglycan link protein 3;Hyaluronan and proteoglycan link protein 4	HAPLN3;HAPLN4	3356200	15560000	6555000	8434500	9546600	5915600	6573700	0	2903200	4309900	2228100	1489300	0.512006	0.421272	1.42581	0.619655	2.26429	∞	2.89391	0.668417	0
Probable 28S rRNA (cytosine(4447)-C(5))-methyltransferase	NOP2	0	16750000	5055800	2111500	5328800	0	2583400	0	1814400	0	2314600	40659	0	0.301839	∞	0	1.42383	∞	0	0.0175663	0
Partitioning defective 6 homolog gamma	PARD6G	0	0	0	8194600	12710000	10831000	0	4965900	0	11173000	2396600	0	∞	0	0.756588	0.852164	∞	0	∞	0	0
Protein phosphatase 1 regulatory subunit 12A	PPP1R12A	0	4011300	0	14976000	5919900	0	6020100	764240	3195500	0	2417600	0	∞	0	∞	0	1.88393	4.18128	∞	0	0
H/ACA ribonucleoprotein complex subunit 1	GAR1	1448400	5645900	0	0	4148900	0	10054000	640520	3648800	0	2659000	1419200	∞	0	∞	0	2.75543	5.69662	0	0.533734	0
40S ribosomal protein S15	RPS15	62277000	186850000	56827000	90638000	97901000	63779000	15030000	42552000	13280000	19569000	2755000	17023000	1.09591	0.304132	1.42113	0.651464	1.13178	0.312089	1.14956	6.17895	0
Heterogeneous nuclear ribonucleoprotein R	HNRNPR	12157000	83759000	13456000	0	7270900	0	7709200	0	4084600	4970400	2857600	0	0.903463	0.160651	∞	0	1.88738	∞	∞	0	0
60S ribosomal protein L6	RPL6	0	2529200	0	0	0	0	0	3803300	2977900	1472100	2916300	1182400	∞	0	∞	0	0	0.782978	1.24501	0.405445	0
Heat shock 70 kDa protein 6;Putative heat shock 70 kDa protein 7	HSPA6;HSPA7	1439200	42207000	4212300	43953000	33494000	11167000	13397000	18130000	26232000	4972500	2927400	3150700	0.341666	0.099801	3.93597	0.333403	0.510712	1.44688	1.57822	1.07628	0
Calpain-1 catalytic subunit	CAPN1	10025000	21030000	10586000	11132000	14193000	9410800	12686000	581680	7180800	0	3027800	0	0.947005	0.503376	1.1829	0.663059	1.76666	12.3449	∞	0	0
Fatty acid-binding protein, epidermal	FABP5	0	0	0	1223300	0	0	3627700	0	0	6163100	3189000	0	∞	0	∞	0	∞	0	∞	0	0
Eukaryotic translation initiation factor 6	EIF6	0	5920300	0	0	0	0	0	0	0	1588200	3403800	0	∞	0	∞	0	∞	0	∞	0	0
Nucleolar GTP-binding protein 2	GNL2	0	4200500	0	0	0	0	1250800	0	0	0	3675000	46578	∞	0	∞	0	∞	0	0	0.0126743	0
60S ribosomal protein L13	RPL13	0	0	0	0	0	0	0	0	0	4549700	3806400	0	∞	0	∞	0	∞	0	∞	0	0
PDZ and LIM domain protein 4	PDLIM4	1230100	7137800	2481000	0	3873100	0	6231300	0	4559400	0	3943500	142510	0.495808	0.347586	∞	0	1.36669	∞	0	0.0361379	0
Glutamine--tRNA ligase	QARS	0	0	0	0	0	0	1666000	0	0	0	3966500	0	∞	0	∞	0	∞	0	∞	0	0
Proteoglycan 4;Proteoglycan 4 C-terminal part	PRG4	0	0	0	2256000	3486800	3384500	0	0	0	0	4239900	2941500	∞	0	0.666568	0.970661	∞	0	0	0.693766	0
60S ribosomal protein L7a	RPL7A	3060500	12765000	2422900	5255800	0	0	2068800	0	0	3502400	4304800	3260500	1.26316	0.189808	∞	0	∞	0	1.07419	0.75741	0
Flotillin-2	FLOT2	0	0	0	0	0	0	0	2433800	1886600	7885500	4532900	0	∞	0	∞	0	0	0.775166	∞	0	0
Protein FRG1	FRG1	0	2378700	0	0	0	0	0	0	0	0	5326900	0	∞	0	∞	0	∞	0	∞	0	0
60S ribosomal protein L5	RPL5	874930	15823000	5331900	0	0	0	0	0	0	0	6468900	496790	0.164093	0.336971	∞	0	∞	0	0	0.0767967	0
Septin-2	SEPT2	8486500	47917000	7911000	50303000	40836000	18621000	10781000	19816000	28398000	20773000	7203800	5962300	1.07275	0.165098	2.70141	0.455995	0.379639	1.43308	3.48406	0.82766	0
Hemoglobin subunit alpha	HBA1	17330000	0	0	0	1631700	0	6235200	1282800	0	0	7575000	110750	∞	0	∞	0	∞	0	0	0.0146205	0
40S ribosomal protein S26;Putative 40S ribosomal protein S26-like 1	RPS26;RPS26P11	94020000	885090000	655530000	689660000	496350000	298760000	335870000	196570000	301190000	171330000	7862400	108670000	0.143426	0.740637	2.30841	0.601914	1.11514	1.53223	1.57661	13.8215	0
Cofilin-1	CFL1	9698200	14632000	13408000	30482000	24681000	14033000	50259000	4325500	39423000	14505000	7978100	12082000	0.723314	0.916348	2.17217	0.568575	1.27486	9.11409	1.20055	1.5144	0
Ras GTPase-activating-like protein IQGAP2	IQGAP2	23297000	24317000	10375000	26445000	21424000	14559000	21191000	20800000	14826000	13884000	8968300	0	2.24549	0.426656	1.8164	0.679565	1.42931	0.712788	∞	0	0
Alpha-enolase	ENO1	6894400	21312000	17567000	29354000	23366000	16645000	9010300	10640000	7710100	38573000	9650900	11174000	0.392463	0.824277	1.76353	0.71236	1.16864	0.724633	3.45203	1.15782	0
Catenin beta-1	CTNNB1	1559900	17795000	6531000	26669000	22065000	25277000	13646000	17771000	17313000	15650000	11203000	8360200	0.238846	0.367013	1.05507	1.14557	0.788194	0.974228	1.87196	0.746247	0
14-3-3 protein zeta/delta	YWHAZ	6680300	43430000	22777000	66346000	34925000	31954000	0	27739000	14203000	34589000	11500000	6562500	0.293291	0.524453	2.0763	0.914932	0	0.512023	5.2707	0.570652	0
Nascent polypeptide-associated complex subunit alpha;Nascent polypeptide-associated complex subunit alpha, muscle-specific form	NACA	3918000	13314000	2829500	14582000	3327200	6531900	19780000	0	1923900	6486800	12441000	4252600	1.3847	0.212521	2.23243	1.96318	10.2812	∞	1.52537	0.341821	0
40S ribosomal protein S5;40S ribosomal protein S5, N-terminally processed	RPS5	46392000	149380000	108000000	77374000	40024000	16119000	13993000	20641000	27373000	18797000	14274000	20127000	0.429556	0.722988	4.80017	0.402733	0.511197	1.32615	0.93392	1.41005	0
Tropomyosin alpha-1 chain	TPM1	4068900	0	0	17570000	5205500	17142000	39830000	10220000	24492000	16620000	15548000	0	∞	0	1.02497	3.29306	1.62625	2.39648	∞	0	0
AP-2 complex subunit sigma	AP2S1	18348000	17523000	13172000	12087000	8633500	9651300	9168500	12446000	11341000	8726000	16468000	12722000	1.39295	0.751698	1.25237	1.11789	0.808438	0.911216	0.685898	0.772529	0
F-actin-capping protein subunit alpha-1	CAPZA1	9836100	14384000	10900000	41236000	52689000	48431000	50911000	12815000	44819000	55236000	16580000	11771000	0.902394	0.757786	0.851438	0.919186	1.13592	3.49739	4.69255	0.709952	0
Nuclear RNA export factor 1	NXF1	0	4303900	1974200	0	0	0	0	9841100	3233000	10901000	16791000	3955200	0	0.4587	∞	0	0	0.32852	2.75612	0.235555	0
Procollagen-lysine,2-oxoglutarate 5-dioxygenase 3	PLOD3	38024000	39665000	15911000	17614000	10181000	0	6383500	18345000	7671000	4072400	18848000	4737200	2.38979	0.401135	∞	0	0.83216	0.418152	0.859664	0.251337	0
Transcription factor Dp-2	TFDP2	0	132280000	32959000	16479000	29031000	13481000	0	20751000	21080000	13223000	19642000	12487000	0	0.249161	1.22239	0.464366	0	1.01585	1.05894	0.63573	0
Connective tissue growth factor	CTGF	43459000	55363000	20901000	24821000	16330000	17955000	1323000	9122900	6795500	6035300	19916000	15065000	2.07928	0.377527	1.3824	1.09951	0.194688	0.744884	0.400617	0.756427	0
Band 4.1-like protein 2	EPB41L2	995540	3708100	0	32297000	63266000	2263600	0	26685000	19893000	47903000	21107000	1332700	∞	0	14.268	0.0357791	0	0.745475	35.9443	0.0631402	0
Ras-related protein Rap-1b;Ras-related protein Rap-1b-like protein	RAP1B	43105000	158760000	131750000	43226000	31059000	27393000	1536100	18438000	24996000	17604000	22879000	27447000	0.327173	0.829869	1.57799	0.881967	0.0614538	1.35568	0.641382	1.19966	0
Kinesin-like protein KIF14	KIF14	33180000	0	0	0	0	0	0	24635000	0	24749000	23938000	1255000	∞	0	∞	0	∞	0	19.7203	0.0524271	0
Zymogen granule protein 16 homolog B	ZG16B	0	0	0	0	0	0	0	0	0	37503000	24323000	4002800	∞	0	∞	0	∞	0	9.36919	0.164569	0
Tenascin	TNC	118040000	171790000	129630000	67506000	63352000	50805000	29269000	40728000	56406000	65997000	34139000	33356000	0.910592	0.754584	1.32873	0.801948	0.518899	1.38494	1.97856	0.977064	0
Coiled-coil domain-containing protein 80	CCDC80	43597000	80674000	69681000	22511000	52702000	31489000	19370000	25688000	38444000	20589000	35511000	40904000	0.625666	0.863736	0.714885	0.597492	0.50385	1.49657	0.503349	1.15187	0
40S ribosomal protein S17	RPS17	60092000	162500000	178390000	131770000	99761000	58972000	28472000	64954000	97411000	46191000	38089000	45873000	0.336857	1.09778	2.23445	0.591133	0.292287	1.49969	1.00693	1.20436	0
Histone H3.2	HIST2H3A	100940000	170330000	122950000	162420000	204250000	96050000	0	30480000	44827000	0	38846000	0	0.820984	0.721834	1.69099	0.470257	0	1.4707	∞	0	0
Histone H2A type 2-C;Histone H2A type 2-A;Histone H2A type 1-J;Histone H2A type 1-H;Histone H2A.J;Histone H2A type 1-C;Histone H2A type 3;Histone H2A type 1-D;Histone H2A type 1;Histone H2A type 1-B/E	HIST2H2AC;HIST2H2AA3;HIST1H2AJ;HIST1H2AH;H2AFJ;HIST1H2AC;HIST3H2A;HIST1H2AD;HIST1H2AG;HIST1H2AB	254930000	329290000	238130000	484800000	386980000	228040000	112820000	207480000	240730000	159390000	86225000	88560000	1.07055	0.723162	2.12594	0.589281	0.468658	1.16026	1.7998	1.02708	0
40S ribosomal protein S7	RPS7	4336600000	8856000000	4043500000	5348600000	4674300000	4016400000	943520000	2483900000	3353200000	3136800000	1084600000	1587400000	1.07249	0.456583	1.33169	0.859252	0.281379	1.34997	1.97606	1.46358	0
40S ribosomal protein S15a	RPS15A	1796100000	3158500000	1302200000	1715200000	1708900000	1880200000	1370300000	1589500000	2273600000	2624300000	1524500000	1506100000	1.37928	0.412284	0.912243	1.10024	0.602701	1.43039	1.74245	0.98793	0

## Sheet: Table S1C
Table S1C: The 53 kinase-catalyzed biotininylation hit proteins enriched >6.0 fold in ATP-Biotin with PKA vs ATP-Biotin without PKA samples
Raw values from the MaxQuant label-free quantitation are shown in blue columns, with possible contaminatns and the reverse peptides removed (from Table S1A).
Samples contained: 50 ng of added PKA and ATP (ATP +PKA); ATP-biotin without added PKA (ATPB -PKA); ATP-biotin with 50 ng of added PKA (ATPB+PKA) .
Enrichment values (highlighted in green) were calculated by dividing the intensities of the unlabeled control (ATP+PKA) by labeled PKA samples (ATPB+PKA) or dividing the intensities of the labeled PKA (ATPB+PKA) by no PKA control samples (ATPB-PKA) for each trial, as labeled.
When the intensities of the unlabeled control or no PKA control were 0 (no peptides present), the fold enrichment is idicated as "∞", which is the highest possible fold enrichment.
The 53 hits (rows 13-65) were identified by >6.0-fold enrichment in PKA compared to no PKA samples (ATPB+PKA/ATPB-PKA), and lower intensities in the unlabeled control compared to the PKA samples (ATP+PKA/ATPB+PKA), in at least 2 out of 4 trials.
Proteins are in order in terms of reproducibility of enriched trials (column AM), with 53 hits in at least 2 out of 4 trials in dark yellow rows 13-65 and hits in 3 out of 4 trials in light yellow rows 13-17.
Proteins with more than one gene name indicate that the identified peptide is found in more than one isoform of that protein.
*Trial 1 was performed with 40 μg of FACS lysate while trials 2-4 were with 30 μg of FACS lysate
		*Trial 1 Raw Intensities			Trial 2 Raw Intensities			Trial 3 Raw Intensities			Trial 4 Raw Intensities			Trial 1 Enrichment Values		Trial 2 Enrichment Values		Trial 3 Enrichment Values		Trial 4 Enrichment Values
Protein names	Gene names	ATP+PKA	ATPB-PKA	ATPB+PKA	ATP+PKA	ATPB-PKA	ATPB+PKA	ATP+PKA	ATPB-PKA	ATPB+PKA	ATP+PKA	ATPB-PKA	ATPB+PKA	ATP+PKA/ATPB+PKA	ATPB+PKA/ATPB-PKA	ATP+PKA/ATPB+PKA	ATPB+PKA/ATPB-PKA	ATP+PKA/ATPB+PKA	ATPB+PKA/ATPB-PKA	ATP+PKA/ATPB+PKA	ATPB+PKA/ATPB-PKA	Trials Enriched
Eukaryotic translation initiation factor 2 subunit 1	EIF2S1	13908000	7844100	0	0	0	1609900	0	0	7877700	0	0	4128300	∞	0	0	∞	0	∞	0	∞	3
T-complex protein 1 subunit theta	CCT8	0	0	1839600	2611400	0	0	0	0	1599800	0	113760	8293600	0	∞	∞	0	0	∞	0	72.9044	3
Cell division control protein 42 homolog	CDC42	0	0	4778400	0	0	10027000	0	0	5765400	4538500	171050	4100900	0	∞	0	∞	0	∞	1.10671	23.9749	3
cAMP-dependent protein kinase catalytic subunit gamma	PRKACG	0	0	7778000	32566000	0	11421000	0	0	8226900	0	230870	9438500	0	∞	2.85141	∞	0	∞	0	40.8823	3
Histone H3.3;Histone H3.1t;Histone H3.1	H3F3A;HIST3H3;HIST1H3A	0	0	13983000	8995200	37342000	0	0	0	8166200	0	290810	13582000	0	∞	∞	0	0	∞	0	46.704	3
Ig mu chain C region	IGHM	0	0	2045700	0	3565300	8728900	3728900	1871500	14473000	1770400	5922500	20310000	0	∞	0	2.44829	0.257645	7.73337	0.0871689	3.4293	2
F-actin-capping protein subunit beta	CAPZB	0	12250000	0	0	0	3648900	0	765080	2252300	3138200	197770	8410600	∞	0	0	∞	0	2.94388	0.373124	42.5272	2
Catenin alpha-1	CTNNA1	7527300	7799500	15981000	29599000	76124000	0	14232000	0	17095000	2816500	724930	17296000	0.471016	2.04898	∞	0	0.832524	∞	0.162841	23.8589	2
Protein CMSS1	CMSS1	0	9926600	3286600	0	2771000	4746300	3520600	0	5576800	0	0	2723900	0	0.33109	0	1.71285	0.631294	∞	0	∞	2
Tight junction protein ZO-2	TJP2	3330400	2909500	4555400	0	0	6956800	0	0	5129100	7721700	2853000	3162000	0.731088	1.5657	0	∞	0	∞	2.44203	1.10831	2
T-complex protein 1 subunit gamma	CCT3	1695000	0	6903600	5231000	0	3024800	0	0	12175000	0	3353700	5541300	0.245524	∞	1.72937	∞	0	∞	0	1.65229	2
Protein furry homolog-like	FRYL	0	0	0	0	0	1297600	0	0	1818000	0	0	0	∞	0	0	∞	0	∞	∞	0	2
Hexokinase-1	HK1	0	0	0	0	0	2475300	0	0	1932000	0	0	0	∞	0	0	∞	0	∞	∞	0	2
Casein kinase II subunit beta	CSNK2B	0	0	4991000	0	0	0	0	0	3316800	0	0	0	0	∞	∞	0	0	∞	∞	0	2
WD repeat-containing protein 1	WDR1	0	0	0	0	0	940650	0	0	9344600	0	0	0	∞	0	0	∞	0	∞	∞	0	2
Actin-related protein 2/3 complex subunit 3	ARPC3	0	0	4256900	0	0	0	0	0	10261000	0	0	0	0	∞	∞	0	0	∞	∞	0	2
Liprin-alpha-1	PPFIA1	0	0	2341400	9160300	0	0	0	352410	2257900	0	0	0	0	∞	∞	0	0	6.40703	∞	0	2
Guanine nucleotide-binding protein-like 1	GNL1	0	1683300	0	0	0	3632500	0	0	2677900	4917900	0	0	∞	0	0	∞	0	∞	∞	0	2
Stress-70 protein, mitochondrial	HSPA9	0	0	0	0	0	0	0	0	2544700	0	0	88655	∞	0	∞	0	0	∞	0	∞	2
Signal recognition particle 14 kDa protein	SRP14	7577800	0	0	0	0	0	0	0	9032000	0	0	119870	∞	0	∞	0	0	∞	0	∞	2
Probable ubiquitin carboxyl-terminal hydrolase FAF-X	USP9X	0	973520	0	0	0	0	0	0	3031300	0	0	150370	∞	0	∞	0	0	∞	0	∞	2
Transitional endoplasmic reticulum ATPase	VCP	5535800	11739000	4510400	4462100	9335300	0	0	0	3610100	0	0	1193800	1.22734	0.384224	∞	0	0	∞	0	∞	2
Cytoplasmic FMR1-interacting protein 1;Cytoplasmic FMR1-interacting protein 2	CYFIP1;CYFIP2	0	7274000	7090900	0	0	0	0	0	11980000	1415600	0	1472500	0	0.974828	∞	0	0	∞	0.961358	∞	2
Receptor-type tyrosine-protein phosphatase F	PTPRF	0	0	0	0	7110400	3340600	1847700	0	2650000	0	0	1569900	∞	0	0	0.469819	0.697245	∞	0	∞	2
Microtubule-actin cross-linking factor 1, isoforms 1/2/3/5	MACF1	7437100	9558700	285790	0	0	0	0	0	1174000	0	0	2162800	26.023	0.0298984	∞	0	0	∞	0	∞	2
Ezrin	EZR	0	20679000	0	0	0	3700000	4165800	0	42320000	4829900	0	3185200	∞	0	0	∞	0.0984357	∞	1.51636	∞	2
Annexin A1	ANXA1	0	0	0	0	0	3188800	0	4355300	0	2401900	0	3337500	∞	0	0	∞	∞	0	0.71967	∞	2
Aspartate--tRNA ligase, cytoplasmic	DARS	0	2334800	0	7195300	12445000	0	0	2923800	25151000	0	0	3570400	∞	0	∞	0	0	8.60216	0	∞	2
Tensin-3	TNS3	1834000	0	886490	11119000	11477000	0	2494600	0	7429900	0	0	3625600	2.06883	∞	∞	0	0.335751	∞	0	∞	2
Fascin	FSCN1	3146000	3824600	1407500	5471400	0	2377600	0	0	2900600	2001400	0	4244600	2.23517	0.368012	2.30123	∞	0	∞	0.471517	∞	2
cAMP-dependent protein kinase catalytic subunit alpha;cAMP-dependent protein kinase catalytic subunit beta	PRKACA;PRKACB	0	107570000	121800000	90213000	0	261070000	223900000	0	255280000	215310000	0	44491000	0	1.13229	0.345551	∞	0.877076	∞	4.83941	∞	2
Heterogeneous nuclear ribonucleoprotein M	HNRNPM	0	0	4219800	3194200	0	0	0	0	5703200	0	105880	44669	0	∞	∞	0	0	∞	0	0.421883	2
Serine/threonine-protein phosphatase 2A catalytic subunit alpha isoform;Serine/threonine-protein phosphatase 2A catalytic subunit beta isoform	PPP2CA;PPP2CB	0	0	1715500	0	4335200	0	1931700	0	2048000	1902300	130480	0	0	∞	∞	0	0.943213	∞	∞	0	2
Collagen alpha-2(IV) chain;Canstatin	COL4A2	0	7650200	0	0	0	7195200	0	0	1326700	0	143410	0	∞	0	0	∞	0	∞	∞	0	2
Pescadillo homolog	PES1	3480500	19733000	0	0	0	0	0	0	3221000	0	207170	2420400	∞	0	∞	0	0	∞	0	11.6832	2
Caveolin-1	CAV1	36195000	32885000	9597500	5219100	0	26181000	0	21766000	23752000	0	388530	3609800	3.77129	0.29185	0.199347	∞	0	1.09124	0	9.29092	2
Isoleucine--tRNA ligase, cytoplasmic	IARS	0	0	2192100	0	0	0	2254100	0	9419500	0	521320	0	0	∞	∞	0	0.239301	∞	∞	0	2
Tissue factor pathway inhibitor	TFPI	0	4011300	5762800	0	7215400	0	0	0	1311900	0	645290	4952900	0	1.43664	∞	0	0	∞	0	7.67546	2
Zinc finger protein 185	ZNF185	0	0	4623600	0	0	0	0	0	13339000	541290	1044300	164620	0	∞	∞	0	0	∞	3.28812	0.157637	2
Leucine-rich PPR motif-containing protein, mitochondrial	LRPPRC	623400	3115200	3882200	0	0	4959600	0	0	7164000	0	1542300	0	0.160579	1.24621	0	∞	0	∞	∞	0	2
Ras-related protein Rab-34	RAB34	0	4245400	0	0	0	1712700	0	0	2023400	0	2110900	0	∞	0	0	∞	0	∞	∞	0	2
Talin-2	TLN2	0	0	5378400	51858000	53962000	25480000	38321000	38282000	39549000	7645500	2139300	12943000	0	∞	2.03524	0.472184	0.96895	1.0331	0.590705	6.05011	2
Peroxiredoxin-6	PRDX6	1846300	12010000	0	0	0	1842700	0	0	1079600	2315700	2243000	850040	∞	0	0	∞	0	∞	2.72422	0.378975	2
Voltage-dependent anion-selective channel protein 1	VDAC1	0	0	1331000	4973100	2744500	789580	5756300	1038500	17016000	32971000	2501300	11961000	0	∞	6.29841	0.287695	0.338287	16.3852	2.75654	4.78191	2
PDZ and LIM domain protein 5	PDLIM5	0	0	1890300	0	0	0	0	0	6573000	1592300	2899300	1866900	0	∞	∞	0	0	∞	0.852911	0.643914	2
Tight junction protein ZO-1	TJP1	0	0	0	0	0	1323400	0	0	7219300	0	2996700	0	∞	0	0	∞	0	∞	∞	0	2
Valine--tRNA ligase	VARS	989620	8592400	2230000	0	0	2081700	0	0	11333000	0	3572500	0	0.443776	0.259532	0	∞	0	∞	∞	0	2
ATP synthase subunit beta, mitochondrial	ATP5B	0	1602800	0	0	0	2555500	0	392720	4937000	0	4891500	0	∞	0	0	∞	0	12.5713	∞	0	2
Integrin beta-1	ITGB1	0	0	0	0	0	5984100	0	1600800	15653000	4556700	5673100	449190	∞	0	0	∞	0	9.77824	10.1443	0.0791789	2
Integrin alpha-5;Integrin alpha-5 heavy chain;Integrin alpha-5 light chain	ITGA5	0	0	2104600	6165200	3374500	6152500	0	1229500	9528700	0	6612800	4835200	0	∞	1.00206	1.82323	0	7.75006	0	0.731188	2
Plastin-3;Plastin-1	PLS3;PLS1	0	0	1621200	0	2691700	2454300	0	538800	11836000	0	6821300	46373	0	∞	0	0.911803	0	21.9673	0	0.00679826	2
Ras suppressor protein 1	RSU1	0	0	3763700	8851800	0	3929100	2970400	0	18483000	10748000	14356000	2803700	0	∞	2.25288	∞	0.16071	∞	3.83351	0.195298	2
Beta-actin-like protein 2	ACTBL2	20687000	6532300	5929800	18180000	0	792640000	5890300	0	21708000	6365500	23938000	1527300	3.48865	0.907766	0.022936	∞	0.271342	∞	4.16781	0.0638023	2
Serine/threonine-protein kinase DCLK2	DCLK2	9188700	0	107040000	17104000	24625000	146100000	20074000	45657000	117420000	189510000	474290	85657000	0.0858436	∞	0.11707	5.93299	0.170959	2.57179	2.21243	180.6	1
RNA-binding protein NOB1	NOB1	3709100	1601500	7272600	3595200	4273100	1393400	0	0	23452000	0	4979400	12089000	0.51001	4.54112	2.58016	0.326086	0	∞	0	2.4278	1
Tropomyosin alpha-3 chain	TPM3	7093500	20057000	35827000	26712000	2900600	58229000	0	17407000	58426000	13157000	18540000	27066000	0.197993	1.78626	0.45874	20.0748	0	3.35647	0.486108	1.45987	1
Septin-9	Sep9	4179800	5819400	9774800	15188000	1262800	3404800	14346000	4919400	29787000	6483400	3441700	17610000	0.42761	1.67969	4.46076	2.69623	0.481619	6.05501	0.368166	5.11666	1
Ribosome biogenesis protein BOP1	BOP1	8604100	5956700	7612000	0	3616600	9431800	0	0	0	0	0	35591	1.13033	1.27789	0	2.60792	∞	0	0	∞	1
Isochorismatase domain-containing protein 1	ISOC1	1093400	2069300	5216900	13332000	29398000	7176800	1320100	6489000	71304000	14289000	0	252450	0.209588	2.52109	1.85765	0.244125	0.0185137	10.9884	56.6013	∞	1
Ran GTPase-activating protein 1	RANGAP1	25889000	21238000	0	0	0	0	0	599000	1728000	0	0	1507300	∞	0	∞	0	0	2.88481	0	∞	1
Transportin-1	TNPO1	0	8629200	6373400	0	3202100	0	2697600	1476100	6697200	0	0	2456800	0	0.738585	∞	0	0.402795	4.53709	0	∞	1
ATP-dependent RNA helicase A	DHX9	24485000	129440000	36934000	22351000	6240300	20952000	1061400	3969100	16706000	6066200	136800	7097600	0.662939	0.285337	1.06677	3.35753	0.0635341	4.20901	0.854683	51.883	1
Cleavage and polyadenylation specificity factor subunit 1	CPSF1	1274900	0	1071900	1770300	0	0	0	0	6860900	403670	405630	1568800	1.18938	∞	∞	0	0	∞	0.257311	3.86756	1
Tubulin alpha-4A chain	TUBA4A	2225600	15937000	0	14388000	15919000	6139800	0	486670	4046300	0	659050	2141100	∞	0	2.3434	0.38569	0	8.31426	0	3.24877	1
CAD protein;Glutamine-dependent carbamoyl-phosphate synthase;Aspartate carbamoyltransferase;Dihydroorotase	CAD	0	35311000	806530	0	0	0	4596100	0	12663000	307690	982650	4906700	0	0.0228408	∞	0	0.362955	∞	0.0627081	4.99333	1
CD59 glycoprotein	CD59	0	0	4788500	2852900	2272900	8077800	0	4178600	5813700	6745500	1669400	6114300	0	∞	0.353178	3.55396	0	1.3913	1.10323	3.66257	1
Probable ATP-dependent RNA helicase DDX56	DDX56	0	10363000	2619900	8243100	9835900	2514800	1934700	0	4731400	0	1888200	5596900	0	0.252813	3.27784	0.255676	0.408906	∞	0	2.96415	1
Desmocollin-1	DSC1	871700	0	0	0	0	7472900	0	0	0	0	2939100	9661700	∞	0	0	∞	∞	0	0	3.2873	1
Nucleosome assembly protein 1-like 1	NAP1L1	15715000	5541800	30876000	7432700	0	16402000	19602000	9058200	5464200	0	3875900	3811000	0.508971	5.57147	0.453158	∞	3.58735	0.603232	0	0.983256	1
Collagen alpha-1(I) chain	COL1A1	0	0	5375200	12177000	8929100	5142500	0	6228300	27834000	6419300	5106400	3032800	0	∞	2.36791	0.575926	0	4.46896	2.11662	0.593921	1
Kinesin-1 heavy chain	KIF5B	5309100	4614000	0	0	0	948020	0	1772500	6141900	4646500	5138100	0	∞	0	0	∞	0	3.46511	∞	0	1
Eukaryotic translation initiation factor 3 subunit B	EIF3B	2680500	21065000	4583300	4720200	4599500	12454000	7981100	1738600	11345000	3635800	9082000	8948800	0.584841	0.217579	0.379011	2.70769	0.703491	6.52537	0.406289	0.985334	1
Cytoplasmic dynein 1 heavy chain 1	DYNC1H1	4233800	4761800	0	0	2922500	9208800	0	978750	6227300	8531300	10755000	0	∞	0	0	3.151	0	6.3625	∞	0	1
Galectin-1	LGALS1	3659200	12181000	14757000	35234000	10062000	18889000	0	6619700	42946000	55693000	12131000	62260000	0.247964	1.21148	1.86532	1.87726	0	6.48761	0.894523	5.13231	1
Eukaryotic translation initiation factor 3 subunit D	EIF3D	7953500	12974000	5199500	9953200	0	14460000	7944700	8681800	23925000	4381800	15986000	85021	1.52967	0.400763	0.688326	∞	0.332067	2.75576	51.5379	0.00531847	1
Septin-11	Sep11	0	8183400	0	6645300	0	2203200	0	1997700	4641000	0	0	5295500	∞	0	3.0162	∞	0	2.32317	0	∞	1
Heterogeneous nuclear ribonucleoprotein A0	HNRNPA0	5775700	22578000	2210900	8096600	4503200	10137000	3952700	0	0	0	111040	2615100	2.61238	0.0979228	0.798718	2.25107	∞	0	0	23.551	1
14-3-3 protein eta	YWHAH	0	1308900	2712700	5499300	0	4724000	0	0	0	0	794300	5346200	0	2.0725	1.16412	∞	∞	0	0	6.73071	1
Ras-related C3 botulinum toxin substrate 1;Ras-related C3 botulinum toxin substrate 3	RAC1;RAC3	51283000	115170000	113300000	3401800	3805800	7669400	8250000	790260	6854200	0	1314100	16100000	0.45263	0.983763	0.443555	2.01519	1.20364	8.67335	0	12.2517	1
Lysozyme C	LYZ	0	0	0	0	0	19502000	0	0	0	3276900	2086800	4342100	∞	0	0	∞	∞	0	0.754681	2.08075	1
Cadherin-2	CDH2	7552300	11810000	0	15700000	13197000	27564000	4464200	4425000	39571000	31678000	2881000	93667	∞	0	0.569584	2.08866	0.112815	8.9426	338.198	0.032512	1
Cold-inducible RNA-binding protein	CIRBP	0	0	11596000	52898000	35039000	12799000	14317000	18398000	40740000	42837000	20010000	30546000	0	∞	4.13298	0.365279	0.351424	2.21437	1.40238	1.52654	1
rRNA 2-O-methyltransferase fibrillarin	FBL	11788000	28494000	7851800	69150000	54364000	112070000	27686000	1029600	88560000	98948000	28969000	27483000	1.50131	0.27556	0.617025	2.06147	0.312624	86.014	3.60033	0.948704	1
60S ribosomal protein L30	RPL30	0	29922000	2950600	22190000	18994000	14161000	0	2051300	43426000	28213000	23543000	36169000	0	0.0986097	1.56698	0.745551	0	21.17	0.780033	1.5363	1
Rho-related GTP-binding protein RhoG	RHOG	0	0	2725100	0	0	0	0	0	0	0	0	0	0	∞	∞	0	∞	0	∞	0	1
U2 small nuclear ribonucleoprotein A	SNRPA1	0	0	4042400	0	0	0	0	0	0	0	0	0	0	∞	∞	0	∞	0	∞	0	1
Collagen alpha-1(IV) chain;Arresten;Collagen alpha-5(IV) chain	COL4A1;COL4A5	5355300	0	12228000	0	0	0	0	0	0	0	0	0	0.437954	∞	∞	0	∞	0	∞	0	1
Proheparin-binding EGF-like growth factor;Heparin-binding EGF-like growth factor	HBEGF	0	0	0	0	0	2614300	0	0	0	0	0	0	∞	0	0	∞	∞	0	∞	0	1
DNA damage-binding protein 1	DDB1	0	0	0	0	0	2889100	0	0	0	0	0	0	∞	0	0	∞	∞	0	∞	0	1
Lamin-B1	LMNB1	0	0	0	0	0	3031900	0	0	0	0	0	0	∞	0	0	∞	∞	0	∞	0	1
Exportin-2	CSE1L	0	21188000	0	0	0	4178700	0	0	0	0	0	0	∞	0	0	∞	∞	0	∞	0	1
Polymeric immunoglobulin receptor;Secretory component	PIGR	0	0	0	0	0	12589000	0	0	0	0	0	0	∞	0	0	∞	∞	0	∞	0	1
Junction plakoglobin	JUP	0	0	0	6039700	0	13324000	0	0	0	0	0	0	∞	0	0.453295	∞	∞	0	∞	0	1
Lipocalin-1;Putative lipocalin 1-like protein 1	LCN1;LCN1P1	0	0	0	0	0	15341000	0	0	0	0	0	0	∞	0	0	∞	∞	0	∞	0	1
Serotransferrin	TF	0	0	0	0	0	15421000	0	0	0	0	0	0	∞	0	0	∞	∞	0	∞	0	1
Myelin transcription factor 1;Myelin transcription factor 1-like protein	MYT1;MYT1L	1234100	0	0	0	0	53860000	0	0	0	0	0	0	∞	0	0	∞	∞	0	∞	0	1
Ig alpha-1 chain C region;Ig alpha-2 chain C region	IGHA1;IGHA2	0	0	0	0	0	61428000	0	0	0	0	0	0	∞	0	0	∞	∞	0	∞	0	1
Epidermal growth factor receptor substrate 15	EPS15	0	0	0	0	0	0	0	0	868930	0	0	0	∞	0	∞	0	0	∞	∞	0	1
Nesprin-1	SYNE1	76357000	0	31348000	0	0	0	0	0	1022400	0	0	0	2.43579	∞	∞	0	0	∞	∞	0	1
RRP12-like protein	RRP12	0	2364200	0	0	0	0	0	0	1204400	0	0	0	∞	0	∞	0	0	∞	∞	0	1
Protein LTV1 homolog	LTV1	0	0	0	0	0	0	0	0	1394400	0	0	0	∞	0	∞	0	0	∞	∞	0	1
Interferon-induced guanylate-binding protein 1	GBP1	3299100	0	0	0	0	0	0	0	1608500	0	0	0	∞	0	∞	0	0	∞	∞	0	1
Liprin-beta-1	PPFIBP1	0	0	0	0	0	0	0	0	1663500	0	0	0	∞	0	∞	0	0	∞	∞	0	1
U5 small nuclear ribonucleoprotein 200 kDa helicase	SNRNP200	0	8393100	0	0	0	0	0	0	1701000	0	0	0	∞	0	∞	0	0	∞	∞	0	1
Cold shock domain-containing protein E1	CSDE1	25479000	32531000	5516300	0	0	0	0	0	1926800	0	0	0	4.61886	0.169571	∞	0	0	∞	∞	0	1
Dedicator of cytokinesis protein 7	DOCK7	0	0	0	0	0	0	0	0	1930500	0	0	0	∞	0	∞	0	0	∞	∞	0	1
Pseudopodium-enriched atypical kinase 1	PEAK1	0	0	0	0	0	0	0	0	2004200	0	0	0	∞	0	∞	0	0	∞	∞	0	1
Calpain-2 catalytic subunit	CAPN2	8121400	12315000	2054900	0	0	0	0	0	2307400	0	0	0	3.95221	0.166862	∞	0	0	∞	∞	0	1
Angiomotin	AMOT	0	0	0	0	0	0	0	0	2325600	0	0	0	∞	0	∞	0	0	∞	∞	0	1
Vacuolar protein sorting-associated protein 35	VPS35	0	0	0	0	0	0	0	0	2582400	0	0	0	∞	0	∞	0	0	∞	∞	0	1
Stonin-2	STON2	0	0	0	0	0	0	0	0	2737700	0	0	0	∞	0	∞	0	0	∞	∞	0	1
Chloride intracellular channel protein 4	CLIC4	0	0	0	0	0	0	0	0	2899400	0	0	0	∞	0	∞	0	0	∞	∞	0	1
Activated RNA polymerase II transcriptional coactivator p15	SUB1	0	0	0	0	0	0	0	0	3416300	0	0	0	∞	0	∞	0	0	∞	∞	0	1
LIM and senescent cell antigen-like-containing domain protein 1	LIMS1	14240000	6354400	0	5414400	2489300	3865400	0	0	4415500	0	0	0	∞	0	1.40073	1.55281	0	∞	∞	0	1
DnaJ homolog subfamily A member 1	DNAJA1	0	0	0	2074700	0	0	0	0	4458500	0	0	0	∞	0	∞	0	0	∞	∞	0	1
Tetratricopeptide repeat protein 33	TTC33	0	0	0	0	0	0	0	0	4733900	0	0	0	∞	0	∞	0	0	∞	∞	0	1
Actin-related protein 2/3 complex subunit 5-like protein	ARPC5L	0	0	0	0	0	0	0	0	4827300	0	0	0	∞	0	∞	0	0	∞	∞	0	1
Arginine--tRNA ligase, cytoplasmic	RARS	0	3031800	0	0	0	0	0	0	5047600	0	0	0	∞	0	∞	0	0	∞	∞	0	1
Gamma-adducin	ADD3	1030100	0	0	2390900	0	0	0	0	6956600	0	0	0	∞	0	∞	0	0	∞	∞	0	1
Peptidyl-prolyl cis-trans isomerase E	PPIE	0	12342000	3186000	0	6280200	5060500	0	0	14302000	0	0	0	0	0.258143	0	0.805786	0	∞	∞	0	1
Catenin alpha-2	CTNNA2	0	0	0	0	0	0	0	0	15609000	0	0	0	∞	0	∞	0	0	∞	∞	0	1
V-type proton ATPase subunit S1	ATP6AP1	182540000	76416000	84930000	0	0	0	0	0	16619000	0	0	0	2.1493	1.11142	∞	0	0	∞	∞	0	1
Ras GTPase-activating-like protein IQGAP3	IQGAP3	0	0	0	0	3268000	0	2243500	0	20278000	0	0	0	∞	0	∞	0	0.110637	∞	∞	0	1
LIM and SH3 domain protein 1	LASP1	0	0	0	6293800	0	0	0	815860	6400900	0	0	0	∞	0	∞	0	0	7.84559	∞	0	1
Nucleolar and coiled-body phosphoprotein 1	NOLC1	14862000	38739000	16416000	0	0	9332600	0	3896800	2810100	0	0	0	0.905336	0.423759	0	∞	0	0.72113	∞	0	1
Alpha-1-antitrypsin;Short peptide from AAT	SERPINA1	0	0	0	0	0	14922000	0	0	0	1379700	0	0	∞	0	0	∞	∞	0	∞	0	1
40S ribosomal protein SA	RPSA	0	0	0	6055000	0	0	0	0	3333900	2812000	0	0	∞	0	∞	0	0	∞	∞	0	1
Heterogeneous nuclear ribonucleoprotein A3	HNRNPA3	0	2123000	0	0	0	0	0	0	1207100	3397900	0	0	∞	0	∞	0	0	∞	∞	0	1
60S ribosomal protein L18	RPL18	0	0	7519700	0	0	0	0	2580900	0	4257700	0	0	0	∞	∞	0	∞	0	∞	0	1
Nck-associated protein 1	NCKAP1	0	7642300	777520	0	0	0	0	0	2382400	4298700	0	0	0	0.101739	∞	0	0	∞	∞	0	1
Prelamin-A/C;Lamin-A/C	LMNA	8270500	19872000	6555500	13918000	8439300	12113000	0	0	3617900	9710700	0	0	1.26161	0.329886	1.14901	1.43531	0	∞	∞	0	1
T-complex protein 1 subunit delta	CCT4	0	0	0	12694000	0	0	0	0	0	0	0	39709	∞	0	∞	0	∞	0	0	∞	1
Ig gamma-1 chain C region	IGHG1	0	0	0	0	0	13696000	0	0	0	4069800	0	43338	∞	0	0	∞	∞	0	93.9083	∞	1
Eukaryotic translation initiation factor 3 subunit L	EIF3L	0	6933300	2311100	0	0	0	0	0	8341200	4764300	0	55087	0	0.333333	∞	0	0	∞	86.4868	∞	1
Protein transport protein Sec24A	SEC24A	10630000	26581000	13061000	0	0	14913000	0	0	0	4112000	0	58877	0.813873	0.491366	0	∞	∞	0	69.8405	∞	1
RNA-binding protein 39	RBM39	0	3475900	0	0	0	0	2335200	0	0	0	0	68658	∞	0	∞	0	∞	0	0	∞	1
Nucleolar RNA helicase 2	DDX21	0	7062700	4346700	4820000	0	3438700	0	0	3154500	2884700	0	83519	0	0.615445	1.40169	∞	0	∞	34.5394	∞	1
Elongation factor 1-beta	EEF1B2	0	4611200	0	13673000	0	0	2291600	0	0	0	0	111890	∞	0	∞	0	∞	0	0	∞	1
Histone H1.4;Histone H1.3	HIST1H1E;HIST1H1D	0	0	0	9756600	4541500	0	0	0	0	0	0	117370	∞	0	∞	0	∞	0	0	∞	1
60S acidic ribosomal protein P0;60S acidic ribosomal protein P0-like	RPLP0;RPLP0P6	8571100	24149000	10008000	41485000	41956000	1662500	3321400	10340000	85112000	75601000	0	154750	0.856425	0.414427	24.9534	0.0396248	0.0390239	8.23133	488.536	∞	1
WW domain-binding protein 11	WBP11	0	25301000	5727800	0	0	6110300	12624000	0	0	586750	0	307720	0	0.226386	0	∞	∞	0	1.90677	∞	1
Adenosylhomocysteinase	AHCY	993410	6967500	2670100	0	0	0	0	0	0	0	0	360220	0.37205	0.383222	∞	0	∞	0	0	∞	1
Thyroid hormone receptor-associated protein 3	THRAP3	16081000	10336000	1086900	0	0	0	0	0	0	0	0	957750	14.7953	0.105157	∞	0	∞	0	0	∞	1
Small nuclear ribonucleoprotein F	SNRPF	0	0	2435800	0	0	0	0	0	0	5788000	0	1176400	0	∞	∞	0	∞	0	4.9201	∞	1
Olfactory receptor 1N2	OR1N2	8758000	32187000	8851300	5640100	4026000	3522000	0	0	0	0	0	1277400	0.989459	0.274996	1.60139	0.874814	∞	0	0	∞	1
Septin-7	2022-09-07	4731500	22569000	10373000	25831000	9825700	4473200	6341300	0	19302000	3970100	0	1548800	0.456136	0.459613	5.77461	0.455255	0.328531	∞	2.56334	∞	1
Cilia- and flagella-associated protein 20	CFAP20	0	8545900	3138700	0	0	0	0	0	0	0	0	1743400	0	0.367276	∞	0	∞	0	0	∞	1
Cystatin-SA	CST2	0	0	0	0	0	0	0	0	0	0	0	1807500	∞	0	∞	0	∞	0	0	∞	1
Syndecan-4	SDC4	0	0	0	0	0	0	0	0	0	0	0	1987200	∞	0	∞	0	∞	0	0	∞	1
Heterogeneous nuclear ribonucleoprotein D0	HNRNPD	0	3689500	2390200	0	0	0	0	0	0	0	0	2216500	0	0.647838	∞	0	∞	0	0	∞	1
Procollagen galactosyltransferase 1	COLGALT1	3964700	20574000	7176900	0	0	0	1751900	0	1141500	0	0	5016900	0.552425	0.348833	∞	0	1.53473	∞	0	∞	1
Protein PRRC2A	PRRC2A	0	0	0	0	0	0	0	0	0	0	0	6393400	∞	0	∞	0	∞	0	0	∞	1
Bone morphogenetic protein 1;Tolloid-like protein 1;Tolloid-like protein 2	BMP1;TLL1;TLL2	0	0	0	0	18555000	0	2622800	5663600	0	4627900	0	9363900	∞	0	∞	0	∞	0	0.494228	∞	1
40S ribosomal protein S27-like	RPS27L	24550000	1010600	4776600	49849000	33707000	33082000	25336000	0	815240	0	0	31387000	5.13964	4.7265	1.50683	0.981458	31.078	∞	0	∞	1
StAR-related lipid transfer protein 9	STARD9	0	0	0	0	0	0	0	0	0	0	0	45866000	∞	0	∞	0	∞	0	0	∞	1
Small nuclear ribonucleoprotein Sm D2	SNRPD2	2533300	6308400	0	3178000	0	0	0	0	3451100	11296000	58557	3814900	∞	0	∞	0	0	∞	2.96102	65.1485	1
Transforming growth factor-beta-induced protein ig-h3	TGFBI	5006300	18765000	4369600	0	0	0	0	0	5634900	0	73178	0	1.14571	0.232859	∞	0	0	∞	∞	0	1
Splicing factor 3B subunit 3	SF3B3	0	3853200	1643400	3438900	4781600	3248600	0	0	1690900	0	92672	0	0	0.426503	1.05858	0.679396	0	∞	∞	0	1
14-3-3 protein gamma;14-3-3 protein gamma, N-terminally processed	YWHAG	0	0	0	7043300	0	0	0	5631700	928850	0	106280	1364300	∞	0	∞	0	0	0.164932	0	12.8368	1
Ig kappa chain C region	IGKC	0	0	0	0	0	44120000	0	0	0	0	107540	0	∞	0	0	∞	∞	0	∞	0	1
Heterogeneous nuclear ribonucleoprotein H;Heterogeneous nuclear ribonucleoprotein H, N-terminally processed;Heterogeneous nuclear ribonucleoprotein F;Heterogeneous nuclear ribonucleoprotein F, N-terminally processed;Heterogeneous nuclear ribonucleoprotein H2	HNRNPH1;HNRNPF;HNRNPH2	0	19939000	0	8686300	5166700	0	0	0	3549300	7501800	122910	91527	∞	0	∞	0	0	∞	81.9627	0.744667	1
Serine/threonine-protein phosphatase PP1-alpha catalytic subunit	PPP1CA	1019600	4968100	0	3579700	0	0	0	954170	6478200	0	123440	92383	∞	0	∞	0	0	6.78936	0	0.748404	1
Bifunctional glutamate/proline--tRNA ligase;Glutamate--tRNA ligase;Proline--tRNA ligase	EPRS	0	0	0	1714600	1891600	0	0	0	6529100	0	127130	0	∞	0	∞	0	0	∞	∞	0	1
ARF GTPase-activating protein GIT1;ARF GTPase-activating protein GIT2	GIT1;GIT2	0	4292500	0	7332000	0	4017000	0	0	3752500	0	183250	132420	∞	0	1.82524	∞	0	∞	0	0.722619	1
AP-2 complex subunit alpha-2	AP2A2	0	4323400	0	3484300	17707000	0	5958100	0	31796000	2283800	219380	0	∞	0	∞	0	0.187385	∞	∞	0	1
Small nuclear ribonucleoprotein-associated protein N;Small nuclear ribonucleoprotein-associated proteins B and B	SNRPN;SNRPB	0	8144700	4136100	0	1386900	0	0	0	12987000	3304800	237190	0	0	0.507827	∞	0	0	∞	∞	0	1
60S ribosomal protein L12	RPL12	0	0	0	12258000	5184200	2853300	3853500	2972900	3750900	0	262560	8165300	∞	0	4.29608	0.550384	1.02735	1.2617	0	31.0988	1
Zyxin	ZYX	0	0	0	0	0	0	0	0	2622400	0	382920	0	∞	0	∞	0	0	∞	∞	0	1
Cyclin-dependent kinase 11A;Cyclin-dependent kinase 11B	CDK11A;CDK11B	0	10697000	957990	3648600	0	986110	3240100	0	6143900	11283000	417150	210200	0	0.0895569	3.69999	∞	0.527369	∞	53.6775	0.503895	1
Guanine nucleotide-binding protein subunit beta-4;Guanine nucleotide-binding protein G(I)/G(S)/G(T) subunit beta-2;Guanine nucleotide-binding protein G(I)/G(S)/G(T) subunit beta-1	GNB4;GNB2;GNB1	0	6205500	1119500	0	5973200	0	1870700	0	2627700	0	513760	67519	0	0.180404	∞	0	0.711915	∞	0	0.131421	1
Fermitin family homolog 3	FERMT3	7228600	23546000	0	0	3466300	0	0	0	3089700	3016000	685350	0	∞	0	∞	0	0	∞	∞	0	1
Thrombospondin-1	THBS1	0	0	0	0	10054000	0	0	0	4180500	0	707570	1024300	∞	0	∞	0	0	∞	0	1.44763	1
26S proteasome non-ATPase regulatory subunit 2	PSMD2	4186100	14052000	3144100	16456000	4383500	0	0	0	4020900	3469900	715420	0	1.33141	0.223748	∞	0	0	∞	∞	0	1
Actin, cytoplasmic 2;Actin, cytoplasmic 2, N-terminally processed	ACTG1	5673200	0	0	61594000	40930000	41223000	14010000	33847000	29158000	17207000	794080	20445000	∞	0	1.49417	1.00716	0.480486	0.861465	0.841624	25.7468	1
Heat shock protein beta-1	HSPB1	6864800	30677000	14034000	28908000	19119000	18180000	6778100	9511500	14132000	9694300	948300	11971000	0.489155	0.457476	1.5901	0.950887	0.479628	1.48578	0.809815	12.6236	1
Poly(rC)-binding protein 1	PCBP1	0	3695300	1382500	6041900	6013700	6620200	4137200	0	15936000	0	964670	0	0	0.374124	0.912646	1.10085	0.259613	∞	∞	0	1
Hyaluronan and proteoglycan link protein 1	HAPLN1	2201700	15053000	10800000	7758300	5891300	0	0	0	1315300	10850000	1171900	8679500	0.203861	0.717465	∞	0	0	∞	1.25007	7.40635	1
60S ribosomal protein L4	RPL4	0	12107000	1632100	0	0	0	9671800	0	30701000	0	1251700	0	0	0.134806	∞	0	0.315032	∞	∞	0	1
Retinoic acid-induced protein 3	GPRC5A	0	18424000	3630400	6279200	10683000	0	8943600	0	32358000	0	1472000	114930	0	0.197047	∞	0	0.276395	∞	0	0.0780774	1
Serine/arginine-rich splicing factor 3	SRSF3	519740	16203000	5653900	0	0	3014700	0	0	0	0	1846200	0	0.0919259	0.348942	0	∞	∞	0	∞	0	1
Peroxidasin homolog	PXDN	0	5753000	0	0	0	1471100	0	0	0	0	2015700	719150	∞	0	0	∞	∞	0	0	0.356774	1
Protein SET;Protein SETSIP	SET;SETSIP	6441100	15569000	8705000	0	0	6298700	6517600	0	5785700	4497400	2193800	0	0.739931	0.559124	0	∞	1.1265	∞	∞	0	1
Glutamine--fructose-6-phosphate aminotransferase [isomerizing] 1	GFPT1	0	0	0	0	0	0	3098800	0	4386300	4641400	2215000	0	∞	0	∞	0	0.706472	∞	∞	0	1
Eukaryotic translation initiation factor 4 gamma 2	EIF4G2	0	2910200	0	0	0	0	3700700	353600	14713000	5324700	2280600	24380	∞	0	∞	0	0.251526	41.6092	218.404	0.0106902	1
Pleckstrin homology-like domain family B member 2	PHLDB2	1158200	5628300	1714700	19264000	19954000	18169000	9097900	0	52672000	5562800	2435600	2968700	0.675453	0.304657	1.06027	0.910544	0.172727	∞	1.87382	1.21888	1
Calponin-3	CNN3	0	0	0	0	0	0	0	0	3330600	0	2470500	1641100	∞	0	∞	0	0	∞	0	0.664278	1
Importin-7	IPO7	4116900	9074400	0	0	0	0	0	0	3919800	5053600	2567500	402940	∞	0	∞	0	0	∞	12.5418	0.156939	1
Protein SDA1 homolog	SDAD1	28868000	101710000	16805000	14882000	22722000	16856000	5788200	3627300	30353000	28508000	2574200	2874400	1.71782	0.165225	0.88289	0.741836	0.190696	8.36793	9.9179	1.11662	1
40S ribosomal protein S19	RPS19	4215200	7645800	10952000	3605700	6877800	4843300	3243400	0	4131700	0	2730800	0	0.384879	1.43242	0.744472	0.704193	0.785004	∞	∞	0	1
Eukaryotic translation initiation factor 3 subunit E	EIF3E	0	1596800	0	8233900	0	0	0	0	10347000	7233700	2880600	2221900	∞	0	∞	0	0	∞	3.25564	0.771332	1
Probable ATP-dependent RNA helicase DDX47	DDX47	6025700	92597000	15699000	11698000	6384800	1834000	1826200	0	4642300	3304300	3169600	1956500	0.383827	0.169541	6.37841	0.287245	0.393383	∞	1.68888	0.61727	1
Pre-mRNA-processing-splicing factor 8	PRPF8	0	10998000	1655400	0	0	1200900	1653400	0	0	0	3315900	35017	0	0.150518	0	∞	∞	0	0	0.0105603	1
Serpin B12	SERPINB12	0	0	0	4822800	0	5362000	2430200	0	0	22910000	3434200	0	∞	0	0.899441	∞	∞	0	∞	0	1
Collagen alpha-3(VI) chain	COL6A3	0	2454700	1369400	0	18910000	3678700	0	0	35260000	4582600	3517400	138390	0	0.557869	0	0.194537	0	∞	33.1137	0.0393444	1
Peptidyl-prolyl cis-trans isomerase A;Peptidyl-prolyl cis-trans isomerase A, N-terminally processed	PPIA	16604000	69757000	13726000	12999000	19427000	18824000	7197900	3181300	24381000	21693000	3737800	6178100	1.20968	0.196769	0.690555	0.968961	0.295226	7.66385	3.51127	1.65287	1
Tensin-1	TNS1	11118000	25177000	33417000	23609000	10910000	7140800	14382000	4086100	49729000	14307000	4244200	11336000	0.332705	1.32728	3.30621	0.654519	0.289208	12.1703	1.26209	2.67094	1
Large subunit GTPase 1 homolog	LSG1	3554500	20887000	3079200	9835100	13343000	9518100	6476100	696510	35398000	14624000	4527100	6771900	1.15436	0.147422	1.0333	0.71334	0.182951	50.822	2.15951	1.49586	1
Nucleolar GTP-binding protein 1	GTPBP4	0	3205100	0	0	0	1020600	0	0	0	2907100	5175900	1228500	∞	0	0	∞	∞	0	2.36638	0.23735	1
CTP synthase 1	CTPS1	0	0	0	1842200	0	0	0	0	7622800	0	5250200	0	∞	0	∞	0	0	∞	∞	0	1
RNA-binding protein FUS;TATA-binding protein-associated factor 2N	FUS;TAF15	0	2340800	91828000	3639200	13060000	6403000	0	6856200	0	2486100	6204400	0	0	39.2293	0.568359	0.490276	∞	0	∞	0	1
Nuclear mitotic apparatus protein 1	NUMA1	1589200	9040300	3749300	0	3789100	0	0	0	9823600	0	6351300	0	0.423866	0.414732	∞	0	0	∞	∞	0	1
Probable ATP-dependent RNA helicase DDX17	DDX17	0	6187600	0	6757300	4136800	5341200	3000500	0	9519000	5110600	6527800	261050	∞	0	1.26513	1.29114	0.315212	∞	19.5771	0.0399905	1
Alpha-parvin	PARVA	0	0	0	6594700	2815000	0	0	687330	23106000	0	6589600	1088400	∞	0	∞	0	0	33.617	0	0.165169	1
Importin-4	IPO4	2249300	29537000	4369000	0	0	0	0	0	18389000	2540900	6662600	2359100	0.514832	0.147916	∞	0	0	∞	1.07706	0.354081	1
Semaphorin-3C	SEMA3C	6041400	68130000	16394000	18076000	4281200	10076000	720870	567530	10541000	0	6713200	1244100	0.368513	0.240628	1.79397	2.35355	0.0683872	18.5735	0	0.185321	1
Smad nuclear-interacting protein 1	SNIP1	4722100	0	0	9770300	2107500	4813700	0	0	4101400	3698700	6988700	933260	∞	0	2.02969	2.28408	0	∞	3.9632	0.133538	1
Transferrin receptor protein 1;Transferrin receptor protein 1, serum form	TFRC	5681200	24972000	5975000	13811000	11997000	9103500	27605000	3385100	59543000	14614000	7130200	12693000	0.950828	0.239268	1.51711	0.758815	0.463615	17.5897	1.15134	1.78017	1
Mitogen-activated protein kinase kinase kinase kinase 4;Misshapen-like kinase 1;TRAF2 and NCK-interacting protein kinase	MAP4K4;MINK1;TNIK	45290000	13624000	162910000	26159000	19486000	2657600	0	101400000	2290500	52583000	8011900	27999000	0.278006	11.9576	9.84309	0.136385	0	0.0225888	1.87803	3.49468	1
78 kDa glucose-regulated protein	HSPA5	0	0	0	7941900	0	0	0	0	2925000	5195900	8346000	4421100	∞	0	∞	0	0	∞	1.17525	0.529727	1
Integrin alpha-V;Integrin alpha-V heavy chain;Integrin alpha-V light chain	ITGAV	24436000	8586300	8299200	30674000	15310000	15381000	17009000	5709000	43605000	7533700	8504900	1132300	2.94438	0.966563	1.99428	1.00464	0.39007	7.63794	6.65345	0.133135	1
Small nuclear ribonucleoprotein Sm D3	SNRPD3	21553000	17540000	0	8972800	5433300	0	0	0	4986800	0	8737200	927560	∞	0	∞	0	0	∞	0	0.106162	1
Active regulator of SIRT1	RPS19BP1	0	0	0	9729400	9639000	2525600	5748700	0	11883000	0	9043300	4230300	∞	0	3.85231	0.262019	0.483775	∞	0	0.467783	1
Pleckstrin homology-like domain family B member 1	PHLDB1	0	5217600	0	8643400	9834600	7338800	0	0	13193000	0	9600600	41751	∞	0	1.17777	0.746223	0	∞	0	0.00434879	1
Polyadenylate-binding protein 1	PABPC1	7943200	40444000	14272000	5512800	8495800	0	6017900	797550	14300000	0	9913500	6022200	0.556558	0.352883	∞	0	0.420832	17.9299	0	0.607475	1
Histone H2A.V;Histone H2A.Z;Histone H2A type 1-A;Histone H2AX	H2AFV;H2AFZ;HIST1H2AA;H2AFX	0	9684200	5449200	36802000	26001000	18747000	16852000	1828100	29776000	19078000	10841000	0	0	0.56269	1.96309	0.721011	0.565959	16.2879	∞	0	1
Uncharacterized protein C11orf98	C11orf98	4664200	12095000	4796300	5919500	11439000	7387200	12599000	2115700	14059000	12546000	11677000	5364500	0.972458	0.396552	0.801318	0.645791	0.896152	6.64508	2.33871	0.459407	1
Heterogeneous nuclear ribonucleoproteins A2/B1	HNRNPA2B1	4261800	57216000	4001200	23854000	9947100	9909800	22052000	3796900	41156000	8260300	11975000	3134400	1.06513	0.0699315	2.40711	0.99625	0.535815	10.8394	2.63537	0.261745	1
Pre-rRNA-processing protein TSR1 homolog	TSR1	23417000	215110000	36152000	20763000	20935000	21377000	10967000	10083000	70570000	53272000	12265000	9307200	0.647737	0.168063	0.971278	1.02111	0.155406	6.99891	5.72374	0.758842	1
ELKS/Rab6-interacting/CAST family member 1	ERC1	0	5920400	2688400	15034000	5133200	12781000	2371500	4110800	55921000	4292100	12655000	8003900	0	0.454091	1.17628	2.48987	0.042408	13.6034	0.536251	0.632469	1
CD44 antigen	CD44	0	0	0	0	6792100	0	0	508280	18516000	3870700	12790000	0	∞	0	∞	0	0	36.4287	∞	0	1
Voltage-dependent anion-selective channel protein 2	VDAC2	0	2819000	1238900	4026000	7821300	4873500	6078400	0	14442000	13931000	13228000	3016500	0	0.439482	0.8261	0.623106	0.420884	∞	4.61827	0.228039	1
Beta-parvin	PARVB	2710800	8482900	5075200	2531400	3244300	2073000	3192800	1272700	21659000	11217000	13255000	3339000	0.534127	0.598286	1.22113	0.638967	0.147412	17.0182	3.35939	0.251905	1
Desmoglein-1	DSG1	0	0	0	0	0	2324200	0	2438800	0	16718000	14082000	0	∞	0	0	∞	∞	0	∞	0	1
40S ribosomal protein S24	RPS24	11546000	26889000	9462700	15915000	12267000	3712400	0	0	10036000	9227100	14460000	6378800	1.22016	0.351917	4.28698	0.302633	0	∞	1.44653	0.441134	1
Cystatin-A;Cystatin-A, N-terminally processed	CSTA	0	0	0	0	0	4740100	0	3076100	0	6774500	14749000	0	∞	0	0	∞	∞	0	∞	0	1
Unconventional myosin-Ib	MYO1B	0	31366000	2395300	27540000	16466000	15094000	13030000	1055800	55096000	16530000	15719000	10842000	0	0.0763661	1.82457	0.916677	0.236496	52.1841	1.52463	0.689739	1
Lamin-B receptor	LBR	48211000	116770000	46390000	23245000	9484200	0	8815000	0	23417000	3937700	15927000	7151100	1.03925	0.397277	∞	0	0.376436	∞	0.550643	0.448992	1
Heat shock protein HSP 90-alpha	HSP90AA1	2931300	20718000	3652200	28387000	0	12869000	20969000	3225800	22877000	25199000	17253000	20289000	0.802612	0.176281	2.20584	∞	0.916597	7.09188	1.242	1.17597	1
Heterogeneous nuclear ribonucleoprotein A1;Heterogeneous nuclear ribonucleoprotein A1, N-terminally processed;Heterogeneous nuclear ribonucleoprotein A1-like 2	HNRNPA1;HNRNPA1L2	32635000	24521000	7133700	10243000	20395000	11334000	1844600	3457200	21811000	12457000	18343000	10564000	4.57476	0.290922	0.903741	0.555724	0.084572	6.30886	1.17919	0.575915	1
Myosin-10	MYH10	7907400	34980000	7626200	8749600	14800000	13142000	9754300	4675400	74153000	7379500	18563000	4632300	1.03687	0.218016	0.665774	0.887973	0.131543	15.8602	1.59305	0.249545	1
Putative uncharacterized protein IBA57-AS1	IBA57-AS1	0	0	0	17130000	7854900	7192600	6195700	6295300	54109000	58428000	19269000	311380	∞	0	2.38161	0.915683	0.114504	8.59514	187.642	0.0161596	1
Melanoma-associated antigen 4	MAGEA4	7034700	56513000	5050800	36579000	53205000	19259000	4924900	6914600	90095000	56755000	19576000	14205000	1.39279	0.0893741	1.89932	0.361977	0.0546634	13.0297	3.99542	0.725633	1
Interleukin enhancer-binding factor 2	ILF2	6065900	16804000	2778000	6011700	7908400	3325700	0	376360	14335000	2028900	20075000	1520300	2.18355	0.165318	1.80765	0.420528	0	38.0885	1.33454	0.075731	1
Midkine	MDK	2166100	93112000	115590000	16983000	9135000	5103000	0	0	29042000	12160000	20365000	22608000	0.0187395	1.24141	3.32804	0.558621	0	∞	0.537863	1.11014	1
Nucleolar protein 12	NOL12	3248900	4083500	0	0	0	0	0	0	8714800	10316000	20703000	113780	∞	0	∞	0	0	∞	90.6662	0.00549582	1
Actin-related protein 2/3 complex subunit 4	ARPC4	6324400	17981000	11365000	13874000	12493000	5700600	8671300	6676500	61324000	39754000	22152000	518860	0.55648	0.632056	2.43378	0.456304	0.141401	9.18505	76.618	0.0234227	1
Heterogeneous nuclear ribonucleoproteins C1/C2;Heterogeneous nuclear ribonucleoprotein C-like 4;Heterogeneous nuclear ribonucleoprotein C-like 1;Heterogeneous nuclear ribonucleoprotein C-like 3;Heterogeneous nuclear ribonucleoprotein C-like 2	HNRNPC;HNRNPCL4;HNRNPCL1;HNRNPCL3;HNRNPCL2	29514000	18287000	9322400	47330000	81488000	56607000	15496000	12167000	77284000	53170000	24662000	18722000	3.16592	0.509783	0.836116	0.694667	0.200507	6.35194	2.83997	0.759144	1
60S ribosomal protein L7	RPL7	7795500	34294000	7923500	14656000	15979000	4123600	14600000	1883000	24081000	15094000	24835000	18583000	0.983846	0.231046	3.55418	0.258064	0.606287	12.7886	0.812248	0.748259	1
High mobility group protein HMG-I/HMG-Y	HMGA1	10157000	0	20977000	82292000	43598000	32852000	4100600	32383000	28111000	45652000	28795000	3266100	0.484197	∞	2.50493	0.753521	0.145872	0.868079	13.9775	0.113426	1
40S ribosomal protein S20	RPS20	11100000	34781000	16577000	21702000	19593000	4121800	0	1718400	27198000	21697000	33816000	12904000	0.669602	0.476611	5.26518	0.210371	0	15.8275	1.68142	0.381595	1
40S ribosomal protein S3a	RPS3A	53182000	51118000	51786000	79812000	33600000	27490000	41582000	3190600	60870000	24121000	35270000	22278000	1.02696	1.01307	2.90331	0.818155	0.683128	19.0779	1.08273	0.631642	1
Y-box-binding protein 3	YBX3	4724700	3581200	0	39171000	4405000	0	4836800	5507300	57880000	27067000	35495000	38378000	∞	0	∞	0	0.083566	10.5097	0.705274	1.08122	1
Nucleolar protein 16	NOP16	4954200	2203800	2154300	10855000	7804400	11134000	0	3839300	24682000	19344000	39948000	4868000	2.29968	0.977539	0.974942	1.42663	0	6.42878	3.97371	0.121858	1
Myeloid-associated differentiation marker	MYADM	19157000	41047000	27573000	24527000	50538000	43179000	26863000	9077500	124500000	28750000	40837000	4469800	0.694774	0.671742	0.568031	0.854387	0.215767	13.7152	6.43206	0.109455	1
40S ribosomal protein S30	FAU	40491000	109280000	53915000	57405000	31373000	29093000	31143000	12470000	95740000	30974000	42550000	13487000	0.751015	0.493366	1.97316	0.927326	0.325287	7.67763	2.29658	0.316968	1
Conserved oligomeric Golgi complex subunit 1	COG1	158930000	304730000	16487000	19330000	536490000	60943000	3583500	0	67321000	179360000	42807000	13033000	9.63972	0.0541036	0.317182	0.113596	0.05323	∞	13.762	0.30446	1
Actin, alpha skeletal muscle;Actin, alpha cardiac muscle 1;Actin, gamma-enteric smooth muscle;Actin, aortic smooth muscle	ACTA1;ACTC1;ACTG2;ACTA2	3730900	0	21031000	111100000	96703000	103920000	533200000	0	129480000	154220000	50242000	87347000	0.1774	∞	1.06909	1.07463	4.11801	∞	1.7656	1.73853	1
60S ribosomal protein L11	RPL11	21237000	38921000	25065000	43554000	60232000	33161000	6997500	11349000	74330000	61081000	64220000	19122000	0.847277	0.643997	1.31341	0.550555	0.094141	6.54948	3.19428	0.297758	1
AP-2 complex subunit alpha-1	AP2A1	128600000	145010000	99609000	273960000	201500000	144800000	139280000	73538000	505750000	125270000	79486000	16861000	1.29105	0.686911	1.89199	0.71861	0.275393	6.8774	7.42957	0.212125	1
60S ribosomal protein L35	RPL35	287960000	721150000	303570000	151190000	263440000	88176000	172500000	79184000	644890000	434850000	94053000	26539000	0.948579	0.420953	1.71464	0.33471	0.267487	8.1442	16.3853	0.282171	1
Probable dimethyladenosine transferase	DIMT1	22334000	91597000	29497000	161230000	134630000	86948000	32817000	9233500	158960000	93571000	122090000	39682000	0.757162	0.32203	1.85433	0.645829	0.206448	17.2156	2.35802	0.325023	1
Ubiquitin-60S ribosomal protein L40;Ubiquitin;60S ribosomal protein L40;Ubiquitin-40S ribosomal protein S27a;Ubiquitin;40S ribosomal protein S27a;Polyubiquitin-B;Ubiquitin;Polyubiquitin-C;Ubiquitin	UBA52;RPS27A;UBB;UBC	178950000	297700000	221460000	295040000	306710000	186420000	496700000	103850000	687600000	627590000	218630000	34162000	0.808047	0.743903	1.58266	0.607805	0.722368	6.62109	18.371	0.156255	1
Tropomyosin alpha-4 chain	TPM4	27482000	88610000	39464000	336090000	176400000	263450000	114210000	97948000	771560000	245550000	469570000	205970000	0.696382	0.445367	1.27573	1.49348	0.148025	7.87724	1.19216	0.438635	1
60S ribosomal protein L38	RPL38	238670000	568630000	277490000	380320000	682930000	400340000	423950000	68000000	1587500000	1438900000	1549000000	441490000	0.860103	0.487997	0.949993	0.586209	0.267055	23.3456	3.25919	0.285016	1
Myosin light polypeptide 6	MYL6	3292700	7786300	4103100	27304000	14967000	32881000	0	10962000	29279000	5092300	8426100	17188000	0.802491	0.526964	0.830388	2.1969	0	2.67095	0.296271	2.03985	0
Lysine-specific demethylase 5A	KDM5A	15574000	19726000	23975000	25640000	31618000	31302000	2483600	8037600	22760000	0	1768200	7682300	0.649593	1.2154	0.819117	0.990006	0.109121	2.83169	0	4.3447	0
Protein S100-A8;Protein S100-A8, N-terminally processed	S100A8	0	5358400	3578600	16463000	19718000	79842000	5597200	2224000	8263300	11919000	4804700	5992000	0	0.667849	0.206195	4.04919	0.677357	3.71551	1.98915	1.24711	0
Integrin-linked protein kinase	ILK	0	3144800	8376700	34814000	3598500	15754000	2522300	3184600	15865000	31188000	19588000	3264400	0	2.66367	2.20985	4.37794	0.158985	4.98179	9.55398	0.166653	0
Tubulin beta-4B chain	TUBB4B	8877300	46134000	15551000	27063000	27924000	80079000	2717600	8515900	42194000	1103300	21237000	6218600	0.570851	0.337083	0.337954	2.86775	0.0644073	4.95473	0.177419	0.292819	0
Glypican-1;Secreted glypican-1	GPC1	6019800	16340000	7671700	23059000	17373000	44004000	21087000	15165000	69792000	44524000	30588000	480410	0.784676	0.469504	0.524021	2.5329	0.302141	4.60218	92.6792	0.0157058	0
Complement C1q tumor necrosis factor-related protein 3	C1QTNF3	9746800	9332300	7608000	17068000	11961000	10106000	15888000	7682900	17251000	7037300	6291000	18530000	1.28113	0.815233	1.6889	0.844913	0.92099	2.24538	0.379779	2.94548	0
Integrator complex subunit 3	INTS3	94618000	48576000	123760000	53051000	93939000	161620000	93209000	56447000	69444000	99339000	1479500	1868900	0.764528	2.54776	0.328245	1.72048	1.34222	1.23025	53.1537	1.2632	0
Ig lambda-1 chain C regions;Ig lambda-6 chain C region;Immunoglobulin lambda-like polypeptide 5;Ig lambda-7 chain C region	IGLC1;IGLC6;IGLL5;IGLC7	0	0	0	9175800	4865600	21879000	0	2605000	4892100	845250	6667500	4198600	∞	0	0.419388	4.49667	0	1.87797	0.201317	0.629711	0
Focal adhesion kinase 1	PTK2	3434500	3122000	4684400	6653000	0	0	0	4767300	0	0	123850	599080	0.733178	1.50045	∞	0	∞	0	0	4.83714	0
Insulin-like growth factor-binding protein 2	IGFBP2	1659500	3456600	5483900	7436400	7295400	5086400	0	0	0	0	1370200	4420700	0.302613	1.5865	1.46202	0.697206	∞	0	0	3.22632	0
Palladin	PALLD	10171000	22658000	30315000	64157000	32307000	17133000	10883000	17234000	38257000	21876000	13653000	28509000	0.33551	1.33794	3.74464	0.530319	0.284471	2.21986	0.767337	2.08811	0
Latent-transforming growth factor beta-binding protein 4	LTBP4	1649800	16714000	9751500	2895100	14421000	0	14382000	10659000	25623000	4731900	6747700	10254000	0.169184	0.583433	∞	0	0.561293	2.40388	0.461469	1.51963	0
Peroxiredoxin-1	PRDX1	33244000	50740000	82334000	71813000	28298000	40567000	38196000	31759000	69292000	97407000	69999000	30984000	0.40377	1.62266	1.77023	1.43356	0.551232	2.18181	3.14378	0.442635	0
Ig gamma-2 chain C region;Ig gamma-4 chain C region	IGHG2;IGHG4	0	2199100	0	0	3231000	12874000	0	0	0	0	0	0	∞	0	0	3.98452	∞	0	∞	0	0
Neurabin-2	PPP1R9B	0	0	0	3710700	0	0	0	1690900	9799800	0	0	0	∞	0	∞	0	0	5.79561	∞	0	0
Tubulointerstitial nephritis antigen-like	TINAGL1	0	5058100	0	5178700	0	1218400	0	575970	1732000	1718500	0	0	∞	0	4.25041	∞	0	3.0071	∞	0	0
Heterogeneous nuclear ribonucleoprotein K	HNRNPK	0	4597200	4018800	22331000	1716300	9946800	0	3175500	9433300	7385500	0	0	0	0.874184	2.24504	5.79549	0	2.97065	∞	0	0
Cysteine and glycine-rich protein 1	CSRP1	0	0	0	11694000	0	0	0	2758700	9945200	6533500	0	1907200	∞	0	∞	0	0	3.60503	3.4257	∞	0
Supervillin	SVIL	0	2140500	5513200	7876500	4574000	2649100	3687200	2094400	2595700	0	53770	0	0	2.57566	2.97327	0.579165	1.4205	1.23935	∞	0	0
Putative heat shock protein HSP 90-beta 2	HSP90AB2P	0	15185000	0	21834000	16074000	11903000	8618500	3135400	9159400	36312000	144400	153570	∞	0	1.83433	0.740513	0.940946	2.92129	236.452	1.0635	0
Serine/threonine-protein phosphatase PP1-gamma catalytic subunit;Serine/threonine-protein phosphatase PP1-beta catalytic subunit	PPP1CC;PPP1CB	15831000	43437000	4821800	21409000	23951000	15533000	15310000	8184300	26846000	13717000	218430	9615600	3.28321	0.111007	1.37829	0.648532	0.57029	3.28018	1.42654	44.0214	0
Pleckstrin	PLEK	5274000	13988000	5694700	50407000	38615000	50712000	21522000	12773000	0	2848100	1572900	6339700	0.926124	0.407113	0.993986	1.31327	∞	0	0.449248	4.03058	0
Heat shock 70 kDa protein 1B;Heat shock 70 kDa protein 1A	HSPA1B;HSPA1A	0	4229000	3616700	21102000	8092100	2783700	0	1511000	4183700	0	3023900	110780	0	0.855214	7.58056	0.344002	0	2.76883	0	0.0366348	0
Prohibitin-2	PHB2	0	0	0	0	0	0	0	1404900	4264100	0	4212500	86689	∞	0	∞	0	0	3.03516	0	0.020579	0
Nucleolin	NCL	50966000	81138000	41846000	25985000	43053000	33380000	9857700	4783600	16629000	17908000	4240800	266620	1.21794	0.515739	0.77846	0.775323	0.592802	3.47625	67.1668	0.0628702	0
60S ribosomal protein L28	RPL28	8970500	7224500	29582000	3296500	4250300	1195200	0	4111800	4454500	0	4358300	2743800	0.303242	4.09468	2.75812	0.281204	0	1.08335	0	0.629557	0
Latent-transforming growth factor beta-binding protein 2	LTBP2	10603000	0	9380600	6919100	0	0	0	2864600	7891100	3247500	4499100	3087500	1.13031	∞	∞	0	0	2.7547	1.05182	0.686248	0
3-oxoacyl-[acyl-carrier-protein] synthase, mitochondrial	OXSM	12151000	32073000	21347000	9112100	7525700	0	7883300	14024000	44904000	49473000	4504100	0	0.569213	0.665575	∞	0	0.175559	3.20194	∞	0	0
Four and a half LIM domains protein 2	FHL2	2572400	0	0	6760700	2164000	3505600	0	1939700	7655100	2704300	4984900	1564600	∞	0	1.92854	1.61996	0	3.94654	1.72843	0.313868	0
Protein scribble homolog	SCRIB	701930	26623000	6997600	196230000	0	8426200	9314500	10376000	29856000	0	5536700	3412500	0.10031	0.26284	23.2881	∞	0.311981	2.87741	0	0.616342	0
Dermcidin;Survival-promoting peptide;DCD-1	DCD	0	0	0	13429000	2950200	9135800	0	3104900	7810700	5381800	5572500	0	∞	0	1.46993	3.09667	0	2.5156	∞	0	0
40S ribosomal protein S8	RPS8	2306100	33476000	6063400	8575600	4970400	2200500	0	2640200	13082000	3865700	5712500	4584800	0.380331	0.181127	3.89711	0.442721	0	4.95493	0.843156	0.802591	0
Eukaryotic initiation factor 4A-I;Eukaryotic initiation factor 4A-II;Eukaryotic initiation factor 4A-II, N-terminally processed	EIF4A1;EIF4A2	31253000	53502000	5037800	14733000	6365700	5458000	16230000	3794000	8283200	13343000	5856600	24388000	6.2037	0.094161	2.69934	0.857408	1.95939	2.18324	0.547113	4.16419	0
Procollagen-lysine,2-oxoglutarate 5-dioxygenase 1	PLOD1	26320000	70438000	14051000	19455000	18043000	17665000	9643300	10472000	29403000	9748800	6220200	799370	1.87318	0.19948	1.10133	0.97905	0.32797	2.80777	12.1956	0.128512	0
T-complex protein 1 subunit alpha	TCP1	7993000	22149000	0	0	2168400	2932100	0	2570100	7285200	0	6406300	3088700	∞	0	0	1.3522	0	2.8346	0	0.482135	0
Guanine nucleotide-binding protein subunit beta-2-like 1;Guanine nucleotide-binding protein subunit beta-2-like 1, N-terminally processed	GNB2L1	0	3284100	0	3133600	0	1113700	1440000	2085100	5481400	9209500	6646500	49026	∞	0	2.81368	∞	0.262707	2.62884	187.849	0.00737621	0
RNA-binding motif protein, X chromosome;RNA-binding motif protein, X chromosome, N-terminally processed;RNA binding motif protein, X-linked-like-1	RBMX;RBMXL1	27267000	55883000	13754000	6292600	19410000	24276000	1844300	8548800	32801000	28334000	8068400	8748400	1.98248	0.246121	0.259211	1.2507	0.0562269	3.83691	3.23876	1.08428	0
Endoplasmin	HSP90B1	0	5429300	0	4361100	4989400	0	0	1780600	8390900	11451000	8698000	2306400	∞	0	∞	0	0	4.7124	4.96488	0.265164	0
EGF-like repeat and discoidin I-like domain-containing protein 3	EDIL3	7667300	31910000	9326500	15088000	10878000	4619800	0	1183000	5358500	5200300	9713600	5812300	0.822098	0.292275	3.26594	0.424692	0	4.52959	0.894706	0.598367	0
Secreted phosphoprotein 24	SPP2	6376700	20759000	8164300	6910100	6617100	4570300	0	2054600	10972000	3533400	9823100	0	0.781047	0.39329	1.51196	0.69068	0	5.34021	∞	0	0
40S ribosomal protein S18	RPS18	77670000	243880000	74927000	45440000	56386000	24197000	22164000	13951000	38227000	22894000	10293000	19416000	1.03661	0.307229	1.87792	0.429131	0.5798	2.74009	1.17913	1.88633	0
Fatty acid synthase;[Acyl-carrier-protein] S-acetyltransferase;[Acyl-carrier-protein] S-malonyltransferase;3-oxoacyl-[acyl-carrier-protein] synthase;3-oxoacyl-[acyl-carrier-protein] reductase;3-hydroxyacyl-[acyl-carrier-protein] dehydratase;Enoyl-[acyl-carrier-protein] reductase;Oleoyl-[acyl-carrier-protein] hydrolase	FASN	0	62217000	5941600	54154000	39911000	16601000	21250000	12573000	46162000	32220000	10562000	5281200	0	0.095498	3.26209	0.41595	0.460335	3.67152	6.10089	0.500019	0
Chloride intracellular channel protein 1	CLIC1	5539800	17674000	9679900	80304000	31132000	10653000	24189000	15351000	45038000	14273000	11488000	8570900	0.572299	0.547692	7.53816	0.342188	0.53708	2.93388	1.66529	0.746074	0
Ras GTPase-activating protein-binding protein 2	G3BP2	15239000	0	0	5714600	6909100	5174800	0	5358700	16946000	7119400	11924000	8308500	∞	0	1.10431	0.748983	0	3.16233	0.856882	0.696788	0
Testis-specific Y-encoded-like protein 5	TSPYL5	0	9788800	4946000	12901000	3935500	7035200	8114100	5677300	27623000	5888100	12896000	14875000	0	0.505271	1.83378	1.78763	0.293744	4.86552	0.395839	1.15346	0
Melanoma-associated antigen B2	MAGEB2	2775900	14224000	5413600	26217000	8033600	18792000	3164900	5603100	21294000	0	15508000	4958800	0.512764	0.380596	1.39511	2.33918	0.148629	3.8004	0	0.319758	0
Apolipoprotein C-III	APOC3	6981200	8498600	25885000	13714000	3770600	2565700	0	3354600	0	12087000	17953000	0	0.269701	3.0458	5.34513	0.680449	∞	0	∞	0	0
Fragile X mental retardation syndrome-related protein 1;Fragile X mental retardation syndrome-related protein 2	FXR1;FXR2	0	3736800	0	0	10581000	0	0	4000600	19222000	4829100	18119000	2783000	∞	0	∞	0	0	4.80478	1.73521	0.153596	0
Ribosomal RNA processing protein 1 homolog A	RRP1	15203000	22360000	27243000	22572000	14873000	11791000	15384000	5469900	29937000	16482000	20994000	15005000	0.558052	1.21838	1.91434	0.792779	0.513879	5.47304	1.09843	0.714728	0
Myosin regulatory light chain 12A;Myosin regulatory light chain 12B;Myosin regulatory light polypeptide 9	MYL12A;MYL12B;MYL9	15530000	39073000	18438000	73295000	64200000	36642000	71345000	34441000	92922000	44336000	21075000	10450000	0.842282	0.471886	2.0003	0.570748	0.767794	2.69801	4.24268	0.495848	0
Histone H1x	H1FX	15768000	4944900	3808100	12770000	17237000	15714000	284660	3928500	14605000	2448300	23133000	5586300	4.14065	0.770107	0.812651	0.911644	0.0194906	3.7177	0.438269	0.241486	0
40S ribosomal protein S3	RPS3	13911000	26986000	19813000	42565000	31301000	19758000	19532000	7831100	32631000	18085000	25136000	25060000	0.702115	0.734196	2.15432	0.631226	0.598572	4.16685	0.721668	0.996976	0
60S ribosomal protein L23a	RPL23A	7728600	44563000	6204800	23216000	9534800	14827000	0	7702400	27992000	12795000	25261000	15557000	1.24558	0.139237	1.56579	1.55504	0	3.63419	0.822459	0.615851	0
AP-2 complex subunit mu	AP2M1	36765000	68216000	76635000	33387000	46485000	20532000	37259000	19016000	63279000	36873000	27024000	11409000	0.479742	1.12342	1.6261	0.441691	0.588805	3.32767	3.23192	0.42218	0
Unconventional myosin-Ic	MYO1C	26143000	101000000	44429000	107240000	83944000	45234000	48724000	17056000	88876000	28123000	29697000	22923000	0.588422	0.439891	2.37078	0.538859	0.548224	5.21083	1.22685	0.771896	0
Zinc finger protein 593	ZNF593	16611000	14823000	3953200	24354000	22803000	9552500	2153800	5611900	18867000	13319000	30375000	13783000	4.20191	0.266694	2.54949	0.418914	0.114157	3.36196	0.966335	0.453761	0
Probable 18S rRNA (guanine-N(7))-methyltransferase	WBSCR22	34129000	42749000	3195600	32836000	24415000	28326000	0	12800000	71126000	16468000	32243000	32878000	10.68	0.0747526	1.15922	1.16019	0	5.55672	0.500882	1.01969	0
Nestin	NES	29668000	110960000	37440000	98685000	58522000	80958000	26077000	14606000	66581000	46015000	33308000	21799000	0.792415	0.337419	1.21897	1.38338	0.391658	4.55847	2.11088	0.654467	0
AP-2 complex subunit beta	AP2B1	110070000	110580000	89567000	182490000	220940000	180330000	94793000	94026000	294410000	70523000	34757000	34717000	1.22891	0.809975	1.01198	0.816194	0.321976	3.13116	2.03137	0.998849	0
ATP-dependent RNA helicase DDX18	DDX18	183690000	291720000	174550000	50558000	18094000	36582000	11092000	12055000	38547000	26173000	35070000	8313400	1.05236	0.598348	1.38205	2.02178	0.287753	3.19759	3.14829	0.237052	0
60S ribosomal protein L10	RPL10	56723000	139430000	53037000	175820000	111210000	46636000	22928000	15331000	65498000	45882000	38622000	53750000	1.0695	0.380384	3.77005	0.419351	0.350056	4.27226	0.853619	1.39169	0
Pyruvate kinase PKM	PKM	41488000	97325000	62346000	86097000	68666000	32755000	14666000	16519000	74938000	34424000	40067000	40578000	0.665448	0.640596	2.62851	0.477019	0.195708	4.53647	0.848341	1.01275	0
40S ribosomal protein S6	RPS6	34587000	168110000	48943000	160880000	106130000	46312000	0	17445000	92037000	61630000	42520000	32491000	0.706679	0.291137	3.47383	0.43637	0	5.27584	1.89683	0.764135	0
40S ribosomal protein S25	RPS25	21834000	61761000	23226000	30728000	31832000	8860400	8377400	27891000	71806000	17480000	43416000	42094000	0.940067	0.376063	3.46801	0.278349	0.116667	2.57452	0.415261	0.96955	0
Probable ATP-dependent RNA helicase DHX37	DHX37	36155000	96837000	24948000	20455000	20469000	7845700	0	6968200	41149000	12432000	44862000	11193000	1.44921	0.257629	2.60716	0.383297	0	5.90526	1.11069	0.249498	0
Spectrin alpha chain, non-erythrocytic 1	SPTAN1	35334000	256040000	58186000	94015000	68278000	44906000	31775000	36855000	98127000	66914000	45680000	28918000	0.607259	0.227254	2.0936	0.657694	0.323815	2.66252	2.31392	0.633056	0
Metalloproteinase inhibitor 3	TIMP3	137560000	232920000	126250000	127070000	84654000	47460000	15080000	11474000	29271000	27667000	49233000	31100000	1.08958	0.542032	2.67741	0.560635	0.515186	2.55107	0.889614	0.63169	0
Putative elongation factor 1-alpha-like 3;Elongation factor 1-alpha 1;Elongation factor 1-alpha 2	EEF1A1P5;EEF1A1;EEF1A2	88183000	179020000	111340000	223470000	137160000	56226000	63730000	50598000	167900000	86731000	54943000	81916000	0.792015	0.621942	3.9745	0.40993	0.379571	3.31831	1.05878	1.49093	0
Cytoskeleton-associated protein 4	CKAP4	9023400	63074000	22863000	98752000	71492000	21424000	51357000	36930000	137970000	89758000	64592000	28092000	0.394673	0.362479	4.60941	0.29967	0.372233	3.73599	3.19514	0.434915	0
60S ribosomal protein L19	RPL19	106910000	206890000	171020000	140150000	106660000	59399000	23384000	31854000	116260000	89885000	65203000	26252000	0.625132	0.826623	2.35947	0.5569	0.201135	3.64978	3.42393	0.40262	0
Heat shock cognate 71 kDa protein	HSPA8	128350000	106160000	50841000	133340000	100800000	127790000	29130000	28594000	157490000	158910000	65501000	86297000	2.52454	0.478909	1.04343	1.26776	0.184964	5.5078	1.84143	1.31749	0
40S ribosomal protein S16	RPS16	98419000	206220000	40377000	140500000	44340000	29937000	20583000	11131000	54433000	30811000	78536000	40625000	2.4375	0.195796	4.69319	0.675169	0.378135	4.89022	0.758425	0.517279	0
GTP-binding nuclear protein Ran	RAN	111030000	170080000	126620000	155870000	79516000	95065000	46804000	27917000	103970000	71992000	79998000	45707000	0.876876	0.744473	1.63962	1.19555	0.450168	3.72425	1.57508	0.571352	0
Nuclease-sensitive element-binding protein 1	YBX1	64149000	13655000	48083000	71009000	95257000	8792100	0	55113000	155380000	75008000	86375000	86414000	1.33413	3.52127	8.07645	0.0922987	0	2.8193	0.868007	1.00045	0
THO complex subunit 4	ALYREF	41160000	72038000	80642000	170680000	111150000	56039000	64980000	34369000	166220000	164250000	100200000	16336000	0.510404	1.11944	3.04574	0.504175	0.390928	4.83634	10.0545	0.163034	0
Histone H2B type 3-B;Histone H2B type 1-L;Histone H2B type 1-M;Histone H2B type 1-N;Histone H2B type 1-H;Histone H2B type 2-F;Histone H2B type 2-E;Histone H2B type 1-C/E/F/G/I;Histone H2B type 1-D;Histone H2B type F-S;Histone H2B type 1-B;Histone H2B type 1-O;Histone H2B type 1-J;Histone H2B type 1-K;Histone H2B type 1-A	HIST3H2BB;HIST1H2BL;HIST1H2BM;HIST1H2BN;HIST1H2BH;HIST2H2BF;HIST2H2BE;HIST1H2BC;HIST1H2BD;H2BFS;HIST1H2BB;HIST1H2BO;HIST1H2BJ;HIST1H2BK;HIST1H2BA	74939000	111820000	35527000	64388000	76717000	203750000	215580000	18053000	62470000	56485000	112780000	1946400	2.10935	0.317716	0.316015	2.65587	3.45094	3.46037	29.0202	0.0172584	0
Protein-glutamine gamma-glutamyltransferase 2	TGM2	310520000	667060000	363410000	186950000	154400000	144840000	55661000	92621000	273670000	79554000	116000000	76996000	0.854462	0.544794	1.29073	0.938083	0.203387	2.95473	1.03322	0.663759	0
60S ribosomal protein L9	RPL9	25636000	122960000	53953000	202320000	126850000	45829000	69407000	20281000	79962000	70148000	120310000	82644000	0.475154	0.438785	4.41467	0.361285	0.868	3.9427	0.848797	0.686925	0
Plasminogen activator inhibitor 1	SERPINE1	174520000	372120000	234490000	356530000	239680000	187430000	126330000	132910000	346140000	223840000	124220000	77074000	0.744253	0.630146	1.9022	0.782001	0.364968	2.60432	2.90422	0.620464	0
40S ribosomal protein S23	RPS23	178140000	366430000	265540000	190620000	234640000	93694000	56443000	38808000	109780000	242340000	130030000	23157000	0.670859	0.724668	2.0345	0.39931	0.514146	2.8288	10.4651	0.17809	0
40S ribosomal protein S27	RPS27	126550000	667700000	175300000	190410000	177810000	170460000	82995000	63680000	196440000	150300000	137870000	105160000	0.721905	0.262543	1.11704	0.958664	0.422495	3.0848	1.42925	0.762748	0
40S ribosomal protein S9	RPS9	225520000	1078800000	264540000	208150000	126850000	84916000	88805000	44047000	151210000	173540000	147600000	48918000	0.852499	0.245217	2.45125	0.669421	0.587296	3.43292	3.54757	0.331423	0
Probable ATP-dependent RNA helicase DDX5	DDX5	132140000	429830000	146620000	240360000	89818000	87853000	65336000	48734000	215320000	213610000	164000000	83706000	0.901241	0.341112	2.73593	0.978122	0.303437	4.41827	2.55191	0.510402	0
60S ribosomal protein L24	RPL24	135360000	217580000	136840000	300330000	206600000	145980000	124100000	58815000	158530000	110260000	179530000	83381000	0.989184	0.628918	2.05734	0.706583	0.782817	2.6954	1.32236	0.46444	0
Acetyl-coenzyme A synthetase, cytoplasmic	ACSS2	0	139810000	39395000	60174000	183640000	238150000	257520000	114010000	544300000	518490000	200990000	2795700	0	0.281775	0.252673	1.29683	0.473121	4.77414	185.46	0.0139096	0
Spectrin beta chain, non-erythrocytic 1	SPTBN1	223390000	309230000	100630000	375220000	300830000	198450000	110140000	161940000	406610000	269360000	208820000	138000000	2.21991	0.325421	1.89075	0.659675	0.270874	2.51087	1.95188	0.660856	0
Histone H4	HIST1H4A	372910000	925400000	663240000	409770000	246120000	225950000	41953000	153110000	459240000	322790000	214960000	166580000	0.562255	0.716706	1.81354	0.918048	0.0913531	2.99941	1.93775	0.774935	0
Dehydrogenase/reductase SDR family member 2, mitochondrial	DHRS2	196090000	389550000	223010000	482180000	297630000	258330000	235100000	166790000	474790000	291520000	224620000	245430000	0.879288	0.572481	1.86653	0.867957	0.495166	2.84663	1.18779	1.09265	0
Glyceraldehyde-3-phosphate dehydrogenase	GAPDH	113920000	330760000	163400000	320690000	263080000	211580000	242770000	102880000	297880000	209870000	281830000	233980000	0.697185	0.494014	1.51569	0.804242	0.814993	2.89541	0.896957	0.830217	0
Annexin A2;Putative annexin A2-like protein	ANXA2;ANXA2P2	427940000	709040000	549800000	881670000	640990000	457710000	479550000	182270000	697490000	569280000	332670000	386000000	0.778356	0.775415	1.92626	0.714067	0.687537	3.82669	1.47482	1.16031	0
Alpha-actinin-1	ACTN1	289760000	654270000	246210000	951450000	689090000	624670000	543870000	326080000	1048800000	477440000	375050000	322120000	1.17688	0.376313	1.52312	0.906514	0.518564	3.21639	1.48218	0.858872	0
Clathrin heavy chain 1	CLTC	918650000	1432000000	504230000	1066000000	874610000	750680000	358670000	436410000	1426500000	564370000	401090000	287870000	1.82189	0.352116	1.42005	0.858303	0.251434	3.26872	1.9605	0.717719	0
Heat shock protein HSP 90-beta	HSP90AB1	160570000	522950000	150570000	315350000	309030000	365210000	376890000	139300000	660930000	384900000	481690000	153410000	1.06641	0.287924	0.863476	1.18179	0.570242	4.74465	2.50896	0.318483	0
Ras GTPase-activating-like protein IQGAP1	IQGAP1	468410000	876140000	524050000	915330000	741040000	647860000	555970000	383920000	1284100000	602550000	486740000	215710000	0.893827	0.598135	1.41285	0.874258	0.432965	3.34471	2.79333	0.443173	0
Talin-1	TLN1	554010000	804680000	607510000	1745100000	1294300000	940350000	975980000	610720000	1842600000	1356100000	545170000	954730000	0.911936	0.754971	1.8558	0.726532	0.529675	3.01709	1.4204	1.75125	0
40S ribosomal protein S11	RPS11	523200000	783360000	594120000	589920000	227540000	298490000	133450000	198780000	519260000	375770000	569730000	357800000	0.88063	0.758425	1.97635	1.31181	0.257	2.61223	1.05022	0.628017	0
40S ribosomal protein S13	RPS13	920820000	1294500000	1025600000	805460000	630920000	318510000	289460000	206050000	781270000	877340000	610580000	190330000	0.897835	0.792275	2.52884	0.504834	0.370499	3.79165	4.60957	0.31172	0
60S ribosomal protein L23	RPL23	716250000	1792800000	912690000	1517200000	1684200000	1186300000	862690000	277720000	1237700000	665940000	760690000	651130000	0.784768	0.509086	1.27893	0.70437	0.697011	4.45665	1.02275	0.855973	0
Alpha-actinin-4	ACTN4	560920000	1668400000	477700000	1781000000	1527200000	1520000000	910260000	627110000	2402500000	1048700000	908620000	454780000	1.17421	0.286322	1.17171	0.995285	0.37888	3.83107	2.30595	0.500517	0
Neuroblast differentiation-associated protein AHNAK	AHNAK	405850000	762530000	388910000	1974700000	1607000000	987310000	1510000000	828390000	2799600000	1425800000	1342300000	809770000	1.04356	0.510026	2.00008	0.614381	0.539363	3.37957	1.76075	0.603271	0
Plectin	PLEC	1564700000	3173900000	1760900000	2835400000	3146700000	2073200000	1477400000	1239900000	4412900000	1540200000	1426300000	1074700000	0.88858	0.554806	1.36764	0.658849	0.334791	3.55908	1.43314	0.753488	0
Filamin-A	FLNA	1403700000	1942800000	1519100000	2252600000	1869800000	1600000000	1397300000	1204000000	3047100000	1396700000	1437900000	796250000	0.924034	0.781913	1.40787	0.855706	0.458567	2.53081	1.7541	0.553759	0
Vimentin	VIM	1976700000	4581000000	2260600000	3146500000	3292600000	2186100000	1754300000	1236100000	4878300000	2794600000	1790300000	919350000	0.874414	0.493473	1.43932	0.663943	0.359613	3.94653	3.03976	0.513517	0
Fibronectin;Anastellin;Ugl-Y1;Ugl-Y2;Ugl-Y3	FN1	9478800000	18953000000	10492000000	4551600000	5711100000	4526700000	3595900000	3180000000	11091000000	4425800000	4272200000	3582200000	0.903431	0.55358	1.0055	0.792614	0.324218	3.48774	1.2355	0.838491	0
Actin, cytoplasmic 1;Actin, cytoplasmic 1, N-terminally processed	ACTB	2577100000	4639600000	4340000000	7909000000	6929800000	5531200000	9431700000	3525100000	11096000000	8358700000	4835800000	6440400000	0.593802	0.935425	1.42989	0.798176	0.850009	3.14771	1.29785	1.33182	0
Serine/threonine-protein phosphatase 2A 65 kDa regulatory subunit A alpha isoform	PPP2R1A	5409000	65816000	0	33986000	20721000	14442000	14074000	11093000	24197000	6413200	447090	2436800	∞	0	2.35328	0.696974	0.581642	2.18129	2.63181	5.45036	0
Protein S100-A9	S100A9	1734500	0	1247600	0	12392000	26097000	5101900	2920700	1570900	43175000	1680200	0	1.39027	∞	0	2.10596	3.24776	0.537851	∞	0	0
Protein enabled homolog	ENAH	0	0	0	288200000	0	1703300	0	0	0	0	2190300	4855200	∞	0	169.201	∞	∞	0	0	2.21668	0
LIM domain and actin-binding protein 1	LIMA1	5087000	0	0	12966000	6717200	0	8489400	2456300	5066800	4390300	2587000	6166800	∞	0	∞	0	1.6755	2.06278	0.711925	2.38376	0
Alpha-amylase 2B;Pancreatic alpha-amylase	AMY2B;AMY2A	0	0	0	0	0	0	0	0	0	0	2683200	5674400	∞	0	∞	0	∞	0	0	2.11479	0
Protein disulfide-isomerase A6	PDIA6	0	3944800	1449000	13810000	4449700	3659300	0	1358800	3355400	0	6768800	85665	0	0.367319	3.77395	0.82237	0	2.46938	0	0.0126559	0
60S ribosomal protein L27	RPL27	6362100	23615000	6200700	7523100	4549600	2836000	0	1361100	3166500	5877500	15584000	8767700	1.02603	0.262575	2.65272	0.623352	0	2.32643	0.670358	0.562609	0
60S ribosomal protein L27a	RPL27A	13274000	39048000	22289000	28998000	9919600	0	14142000	8930000	18632000	12790000	19836000	26419000	0.59554	0.57081	∞	0	0.759017	2.08645	0.484121	1.33187	0
Hyaluronan-binding protein 2;Hyaluronan-binding protein 2 50 kDa heavy chain;Hyaluronan-binding protein 2 50 kDa heavy chain alternate form;Hyaluronan-binding protein 2 27 kDa light chain;Hyaluronan-binding protein 2 27 kDa light chain alternate form	HABP2	34036000	0	0	30190000	4525200	19635000	0	7220300	17200000	12385000	23552000	19031000	∞	0	1.53756	4.33903	0	2.38217	0.65078	0.808042	0
Coronin-1C	CORO1C	16490000	20352000	10730000	35354000	44440000	9836300	27244000	26488000	61400000	14617000	32364000	18183000	1.53681	0.527221	3.59424	0.221339	0.443713	2.31803	0.803883	0.561828	0
Dystrophin	DMD	55308000	33139000	9712300	0	35812000	51480000	0	79654000	38950000	33197000	35609000	76766000	5.69463	0.293078	0	1.43751	0	0.48899	0.432444	2.1558	0
Heterogeneous nuclear ribonucleoprotein L	HNRNPL	0	81808000	28150000	43114000	23648000	14996000	2189500	9089300	20269000	23203000	41381000	6206500	0	0.344098	2.87503	0.634134	0.108022	2.22998	3.7385	0.149984	0
Filamin-B	FLNB	75848000	114400000	67013000	95864000	94571000	48654000	72199000	42938000	91620000	34160000	60666000	49219000	1.13184	0.585778	1.97032	0.514471	0.788027	2.13377	0.694041	0.811311	0
Multifunctional methyltransferase subunit TRM112-like protein	TRMT112	20067000	74368000	38866000	114340000	86219000	29340000	10215000	48934000	102160000	77957000	60878000	35016000	0.516312	0.522617	3.89707	0.340296	0.0999902	2.08771	2.22633	0.575183	0
Insulin-like growth factor II;Insulin-like growth factor II;Insulin-like growth factor II Ala-25 Del;Preptin	IGF2	40327000	23773000	34140000	44995000	28750000	20085000	18619000	14647000	31299000	93888000	65102000	10818000	1.18122	1.43608	2.24023	0.698609	0.594875	2.13689	8.67887	0.16617	0
Polymerase I and transcript release factor	PTRF	36356000	65444000	24065000	251780000	135370000	158230000	39470000	105990000	215570000	350350000	68973000	104410000	1.51074	0.367719	1.59123	1.16887	0.183096	2.03387	3.35552	1.51378	0
Splicing factor, proline- and glutamine-rich	SFPQ	74914000	90481000	103720000	251380000	149160000	128830000	216170000	173710000	408590000	183240000	87360000	118110000	0.722272	1.14632	1.95125	0.863703	0.529063	2.35214	1.55144	1.35199	0
Tubulin alpha-1B chain;Tubulin alpha-1C chain;Tubulin alpha-1A chain	TUBA1B;TUBA1C;TUBA1A	204600000	1419300000	240890000	555230000	423660000	332480000	249300000	195750000	396880000	371550000	87468000	224720000	0.84935	0.169725	1.66997	0.78478	0.62815	2.02748	1.65339	2.56917	0
Histone H1.2	HIST1H1C	93690000	129310000	160400000	62456000	60960000	136360000	33160000	107090000	140930000	103600000	104880000	101700000	0.584102	1.24043	0.458023	2.23688	0.235294	1.316	1.01868	0.96968	0
60S ribosomal protein L22	RPL22	320850000	1147800000	409170000	324730000	315990000	337940000	139800000	175560000	404100000	401550000	323670000	450440000	0.784148	0.356482	0.96091	1.06946	0.345954	2.30178	0.891462	1.39166	0
40S ribosomal protein S4, X isoform	RPS4X	661410000	1561000000	801120000	465130000	439700000	243600000	370050000	156340000	373780000	359930000	481650000	377270000	0.825607	0.513209	1.9094	0.554014	0.990021	2.39081	0.954038	0.783287	0
Filamin-C	FLNC	576870000	952850000	550820000	1205500000	1078100000	809950000	701680000	640750000	1498000000	637440000	597190000	476170000	1.04729	0.578076	1.48836	0.751275	0.468411	2.33789	1.33868	0.797351	0
RelA-associated inhibitor	PPP1R13L	0	0	0	8916900	9838200	9440900	5844700	5361900	9539600	0	0	0	∞	0	0.944497	0.959617	0.612678	1.77915	∞	0	0
Tubulin alpha-3E chain	TUBA3E	1084000	2773900	0	4250100	0	0	0	0	0	0	1134100	2132200	∞	0	∞	0	∞	0	0	1.88008	0
Importin subunit beta-1	KPNB1	9816200	116950000	77984000	76735000	101960000	65003000	44618000	84009000	147700000	44386000	10869000	28985000	0.125875	0.666815	1.18048	0.637534	0.302085	1.75814	1.53134	2.66676	0
Ras GTPase-activating protein-binding protein 1	G3BP1	0	6115700	1765500	32243000	8129200	22263000	18045000	14969000	28940000	23939000	16197000	7973600	0	0.288683	1.44828	2.73865	0.623531	1.93333	3.00228	0.492289	0
Small nuclear ribonucleoprotein Sm D1	SNRPD1	41354000	71101000	33192000	46962000	49060000	47251000	11168000	32563000	62140000	34537000	27003000	20903000	1.2459	0.466829	0.993884	0.963127	0.179723	1.9083	1.65225	0.774099	0
Moesin	MSN	70523000	149120000	93647000	209410000	122450000	101470000	30140000	79904000	141410000	96552000	33491000	31783000	0.753073	0.627998	2.06376	0.828665	0.213139	1.76975	3.03785	0.949001	0
Fermitin family homolog 2	FERMT2	27341000	20531000	27442000	47100000	35154000	47579000	31498000	52109000	68687000	30105000	38464000	73792000	0.99632	1.33661	0.989933	1.35344	0.458573	1.31814	0.407971	1.91847	0
60S ribosomal protein L17	RPL17	74970000	187440000	81828000	159710000	95014000	49593000	48482000	18991000	37576000	67435000	38941000	71302000	0.91619	0.436556	3.22041	0.521955	1.29024	1.97862	0.945766	1.83103	0
40S ribosomal protein S2	RPS2	200260000	525220000	214570000	195810000	141360000	95647000	26765000	34470000	63590000	61510000	54317000	52052000	0.933308	0.408534	2.04722	0.67662	0.4209	1.84479	1.1817	0.9583	0
Non-POU domain-containing octamer-binding protein	NONO	55924000	167740000	62604000	149360000	129520000	84645000	81262000	111080000	114260000	71080000	54870000	95133000	0.893298	0.37322	1.76455	0.653528	0.711203	1.02863	0.747164	1.73379	0
Heterogeneous nuclear ribonucleoprotein U	HNRNPU	551300000	1469500000	625950000	642810000	605830000	522590000	622090000	350980000	677310000	295950000	296800000	211640000	0.880741	0.425961	1.23005	0.862602	0.918472	1.92977	1.39837	0.713073	0
Beta-chimaerin	CHN2	972390000	984070000	1673300000	3831200000	3482700000	3328200000	2488000000	1949100000	2248900000	6118500000	896210000	1250300000	0.581121	1.70039	1.15113	0.955638	1.10632	1.15381	4.89363	1.3951	0
Protein CYR61	CYR61	2025000000	2351700000	1968100000	2143800000	1678400000	1545900000	655760000	479080000	875960000	1027800000	1414700000	769990000	1.02891	0.836884	1.38676	0.921056	0.748619	1.82842	1.33482	0.544278	0
Thioredoxin	TXN	0	0	0	3959900	0	1532000	0	961600	1510000	5771200	0	3320800	∞	0	2.58479	∞	0	1.5703	1.73789	∞	0
Translational activator GCN1	GCN1L1	0	8264800	0	14688000	14300000	9150300	7479700	11744000	19517000	4690900	1095500	0	∞	0	1.60519	0.639881	0.38324	1.66187	∞	0	0
Transforming protein RhoA;Rho-related GTP-binding protein RhoC	RHOA;RHOC	3647100	41158000	4240200	7388400	0	2266100	0	0	0	0	2211800	3508900	0.860125	0.103022	3.2604	∞	∞	0	0	1.58645	0
SAFB-like transcription modulator	SLTM	0	0	0	0	0	0	0	2852700	4345500	0	2324000	0	∞	0	∞	0	0	1.52329	∞	0	0
Fructose-bisphosphate aldolase A	ALDOA	0	0	0	33264000	3086600	4776900	0	3234500	4868000	1809400	7301500	2874100	∞	0	6.96351	1.54763	0	1.50502	0.629554	0.393631	0
Elongation factor 1-delta	EEF1D	11386000	14579000	0	77968000	46807000	30045000	36178000	23460000	36253000	124350000	12581000	34096000	∞	0	2.59504	0.641891	0.997931	1.54531	3.64706	2.71012	0
Elongation factor 2	EEF2	60460000	135390000	101860000	134100000	172080000	68248000	20227000	51357000	81972000	38084000	35013000	14485000	0.59356	0.752345	1.96489	0.396606	0.246755	1.59612	2.6292	0.413703	0
Basement membrane-specific heparan sulfate proteoglycan core protein;Endorepellin;LG3 peptide	HSPG2	117730000	57018000	42979000	173370000	129730000	121540000	129180000	74294000	114030000	60526000	40931000	61540000	2.73924	0.75378	1.42644	0.936869	1.13286	1.53485	0.983523	1.50351	0
Tubulin beta chain;Tubulin beta-2B chain;Tubulin beta-2A chain	TUBB;TUBB2B;TUBB2A	236530000	1036200000	249430000	285450000	357920000	259590000	154240000	134280000	219200000	135360000	96602000	83696000	0.948282	0.240716	1.09962	0.725274	0.70365	1.63241	1.61728	0.8664	0
Vinculin	VCL	146390000	342900000	182380000	508350000	310360000	283410000	156480000	287050000	484580000	169570000	214760000	200660000	0.802665	0.531875	1.79369	0.913165	0.322919	1.68814	0.845061	0.934345	0
40S ribosomal protein S14	RPS14	221240000	317280000	253470000	284320000	291260000	152480000	129550000	98735000	158780000	115490000	262110000	214390000	0.872845	0.798884	1.86464	0.523519	0.815909	1.60814	0.538691	0.817939	0
60S ribosomal protein L31	RPL31	476380000	792320000	465110000	222370000	451820000	151100000	66655000	175310000	286940000	164100000	325520000	97800000	1.02423	0.587023	1.47167	0.334425	0.232296	1.63676	1.67791	0.300442	0
Myosin-9	MYH9	1121300000	2841300000	1328400000	1972700000	1795900000	1584000000	944640000	1702800000	2639200000	1178300000	856300000	1004500000	0.844098	0.467532	1.24539	0.882009	0.357927	1.54992	1.17302	1.17307	0
Dynamin-1-like protein	DNM1L	0	0	0	0	0	0	0	0	0	0	0	0	∞	0	∞	0	∞	0	∞	0	0
Agrin;Agrin N-terminal 110 kDa subunit;Agrin C-terminal 110 kDa subunit;Agrin C-terminal 90 kDa fragment;Agrin C-terminal 22 kDa fragment	AGRN	0	0	0	0	0	0	0	0	0	0	0	0	∞	0	∞	0	∞	0	∞	0	0
Heterogeneous nuclear ribonucleoprotein D-like	HNRNPDL	0	0	0	0	0	0	0	0	0	0	0	0	∞	0	∞	0	∞	0	∞	0	0
DNA-directed RNA polymerases I and III subunit RPAC1	POLR1C	0	0	0	0	0	0	0	0	0	0	0	0	∞	0	∞	0	∞	0	∞	0	0
Pre-mRNA-splicing factor ATP-dependent RNA helicase DHX15	DHX15	0	0	0	0	0	0	0	0	0	0	0	0	∞	0	∞	0	∞	0	∞	0	0
U4/U6.U5 tri-snRNP-associated protein 1	SART1	0	0	0	0	0	0	0	0	0	0	0	0	∞	0	∞	0	∞	0	∞	0	0
AP-1 complex subunit gamma-1	AP1G1	0	0	0	0	0	0	0	0	0	0	0	0	∞	0	∞	0	∞	0	∞	0	0
Protein diaphanous homolog 1	DIAPH1	0	0	0	0	0	0	0	0	0	0	0	0	∞	0	∞	0	∞	0	∞	0	0
Coagulation factor VIII;Factor VIIIa heavy chain, 200 kDa isoform;Factor VIIIa heavy chain, 92 kDa isoform;Factor VIII B chain;Factor VIIIa light chain	F8	0	0	0	0	0	0	0	0	0	0	0	0	∞	0	∞	0	∞	0	∞	0	0
Urokinase-type plasminogen activator;Urokinase-type plasminogen activator long chain A;Urokinase-type plasminogen activator short chain A;Urokinase-type plasminogen activator chain B	PLAU	0	0	0	0	0	0	0	0	0	0	0	0	∞	0	∞	0	∞	0	∞	0	0
Fibrinogen alpha chain;Fibrinopeptide A;Fibrinogen alpha chain	FGA	0	0	0	0	0	0	0	0	0	0	0	0	∞	0	∞	0	∞	0	∞	0	0
Fibrinogen beta chain;Fibrinopeptide B;Fibrinogen beta chain	FGB	0	0	0	0	0	0	0	0	0	0	0	0	∞	0	∞	0	∞	0	∞	0	0
Lactotransferrin;Lactoferricin-H;Kaliocin-1;Lactoferroxin-A;Lactoferroxin-B;Lactoferroxin-C	LTF	0	0	0	0	0	0	0	0	0	0	0	0	∞	0	∞	0	∞	0	∞	0	0
Catalase	CAT	0	0	0	0	0	0	0	0	0	0	0	0	∞	0	∞	0	∞	0	∞	0	0
Tubulin beta-4A chain	TUBB4A	0	0	0	0	0	0	0	0	0	0	0	0	∞	0	∞	0	∞	0	∞	0	0
Myosin light chain 1/3, skeletal muscle isoform	MYL1	0	0	0	0	0	0	0	0	0	0	0	0	∞	0	∞	0	∞	0	∞	0	0
Creatine kinase M-type;Creatine kinase M-type, N-terminally processed	CKM	0	0	0	0	0	0	0	0	0	0	0	0	∞	0	∞	0	∞	0	∞	0	0
Annexin A5	ANXA5	0	0	0	0	0	0	0	0	0	0	0	0	∞	0	∞	0	∞	0	∞	0	0
Solute carrier family 2, facilitated glucose transporter member 1	SLC2A1	0	0	0	0	0	0	0	0	0	0	0	0	∞	0	∞	0	∞	0	∞	0	0
Inosine-5-monophosphate dehydrogenase 2	IMPDH2	0	0	0	0	0	0	0	0	0	0	0	0	∞	0	∞	0	∞	0	∞	0	0
Ribonuclease inhibitor	RNH1	0	0	0	0	0	0	0	0	0	0	0	0	∞	0	∞	0	∞	0	∞	0	0
Multifunctional protein ADE2;Phosphoribosylaminoimidazole-succinocarboxamide synthase;Phosphoribosylaminoimidazole carboxylase	PAICS	0	0	0	0	0	0	0	0	0	0	0	0	∞	0	∞	0	∞	0	∞	0	0
Pentraxin-related protein PTX3	PTX3	0	0	0	0	0	0	0	0	0	0	0	0	∞	0	∞	0	∞	0	∞	0	0
Probable ATP-dependent RNA helicase DDX6	DDX6	0	0	0	0	0	0	0	0	0	0	0	0	∞	0	∞	0	∞	0	∞	0	0
Erythrocyte band 7 integral membrane protein	STOM	0	0	0	0	0	0	0	0	0	0	0	0	∞	0	∞	0	∞	0	∞	0	0
14-3-3 protein theta;14-3-3 protein beta/alpha;14-3-3 protein beta/alpha, N-terminally processed;14-3-3 protein sigma	YWHAQ;YWHAB;SFN	0	0	0	0	0	0	0	0	0	0	0	0	∞	0	∞	0	∞	0	∞	0	0
Flavin reductase (NADPH)	BLVRB	0	0	0	0	0	0	0	0	0	0	0	0	∞	0	∞	0	∞	0	∞	0	0
Caspase-14;Caspase-14 subunit p17, mature form;Caspase-14 subunit p10, mature form;Caspase-14 subunit p20, intermediate form;Caspase-14 subunit p8, intermediate form	CASP14	0	0	0	0	0	0	0	0	0	0	0	0	∞	0	∞	0	∞	0	∞	0	0
Profilin-2	PFN2	0	0	0	0	0	0	0	0	0	0	0	0	∞	0	∞	0	∞	0	∞	0	0
Putative protein FAM10A4;Putative protein FAM10A5;Hsc70-interacting protein	ST13P4;ST13P5;ST13	0	0	0	0	0	0	0	0	0	0	0	0	∞	0	∞	0	∞	0	∞	0	0
60S ribosomal protein L14	RPL14	0	0	0	0	0	0	0	0	0	0	0	0	∞	0	∞	0	∞	0	∞	0	0
Ras-related protein Rab-5C;Ras-related protein Rab-5B;Ras-related protein Rab-5A	RAB5C;RAB5B;RAB5A	0	0	0	0	0	0	0	0	0	0	0	0	∞	0	∞	0	∞	0	∞	0	0
ATP-citrate synthase	ACLY	0	0	0	0	0	0	0	0	0	0	0	0	∞	0	∞	0	∞	0	∞	0	0
Forkhead box protein G1	FOXG1	0	0	0	0	0	0	0	0	0	0	0	0	∞	0	∞	0	∞	0	∞	0	0
Methionine--tRNA ligase, cytoplasmic	MARS	0	0	0	0	0	0	0	0	0	0	0	0	∞	0	∞	0	∞	0	∞	0	0
V-type proton ATPase subunit d 1	ATP6V0D1	0	0	0	0	0	0	0	0	0	0	0	0	∞	0	∞	0	∞	0	∞	0	0
Eukaryotic peptide chain release factor subunit 1	ETF1	0	0	0	0	0	0	0	0	0	0	0	0	∞	0	∞	0	∞	0	∞	0	0
DNA-dependent protein kinase catalytic subunit	PRKDC	0	0	0	0	0	0	0	0	0	0	0	0	∞	0	∞	0	∞	0	∞	0	0
Transcriptional activator protein Pur-alpha	PURA	0	0	0	0	0	0	0	0	0	0	0	0	∞	0	∞	0	∞	0	∞	0	0
Dystonin	DST	0	0	0	0	0	0	0	0	0	0	0	0	∞	0	∞	0	∞	0	∞	0	0
Single-stranded DNA-binding protein, mitochondrial	SSBP1	0	0	0	0	0	0	0	0	0	0	0	0	∞	0	∞	0	∞	0	∞	0	0
Lactadherin;Lactadherin short form;Medin	MFGE8	0	0	0	0	0	0	0	0	0	0	0	0	∞	0	∞	0	∞	0	∞	0	0
Semaphorin-3B	SEMA3B	0	0	0	0	0	0	0	0	0	0	0	0	∞	0	∞	0	∞	0	∞	0	0
Serine/threonine-protein phosphatase 2A 56 kDa regulatory subunit gamma isoform;Serine/threonine-protein phosphatase 2A 56 kDa regulatory subunit delta isoform	PPP2R5C;PPP2R5D	0	0	0	0	0	0	0	0	0	0	0	0	∞	0	∞	0	∞	0	∞	0	0
Beta-2-syntrophin	SNTB2	0	0	0	0	0	0	0	0	0	0	0	0	∞	0	∞	0	∞	0	∞	0	0
Sequestosome-1	SQSTM1	0	0	0	0	0	0	0	0	0	0	0	0	∞	0	∞	0	∞	0	∞	0	0
Bystin	BYSL	0	0	0	0	0	0	0	0	0	0	0	0	∞	0	∞	0	∞	0	∞	0	0
Metabotropic glutamate receptor 4	GRM4	0	0	0	0	0	0	0	0	0	0	0	0	∞	0	∞	0	∞	0	∞	0	0
Periostin	POSTN	0	0	0	0	0	0	0	0	0	0	0	0	∞	0	∞	0	∞	0	∞	0	0
Drebrin	DBN1	0	0	0	0	0	0	0	0	0	0	0	0	∞	0	∞	0	∞	0	∞	0	0
Coiled-coil domain-containing protein 137	CCDC137	0	0	0	0	0	0	0	0	0	0	0	0	∞	0	∞	0	∞	0	∞	0	0
Pre-mRNA 3-end-processing factor FIP1	FIP1L1	0	0	0	0	0	0	0	0	0	0	0	0	∞	0	∞	0	∞	0	∞	0	0
Polyadenylate-binding protein 2	PABPN1	0	0	0	0	0	0	0	0	0	0	0	0	∞	0	∞	0	∞	0	∞	0	0
Leucine zipper protein 1	LUZP1	0	0	0	0	0	0	0	0	0	0	0	0	∞	0	∞	0	∞	0	∞	0	0
Ataxin-2-like protein	ATXN2L	0	0	0	0	0	0	0	0	0	0	0	0	∞	0	∞	0	∞	0	∞	0	0
RalBP1-associated Eps domain-containing protein 1	REPS1	0	0	0	0	0	0	0	0	0	0	0	0	∞	0	∞	0	∞	0	∞	0	0
Collagen alpha-1(XII) chain	COL12A1	0	0	0	0	0	0	0	0	0	0	0	0	∞	0	∞	0	∞	0	∞	0	0
Coronin-1B	CORO1B	0	0	0	0	0	0	0	0	0	0	0	0	∞	0	∞	0	∞	0	∞	0	0
Tubulin beta-6 chain	TUBB6	0	0	0	0	0	0	0	0	0	0	0	0	∞	0	∞	0	∞	0	∞	0	0
182 kDa tankyrase-1-binding protein	TNKS1BP1	0	0	0	0	0	0	0	0	0	0	0	0	∞	0	∞	0	∞	0	∞	0	0
Histone-lysine N-methyltransferase SUV39H2	SUV39H2	0	0	0	0	0	0	0	0	0	0	0	0	∞	0	∞	0	∞	0	∞	0	0
Exportin-5	XPO5	0	0	0	0	0	0	0	0	0	0	0	0	∞	0	∞	0	∞	0	∞	0	0
Protein S100-A14	S100A14	0	0	0	0	0	0	0	0	0	0	0	0	∞	0	∞	0	∞	0	∞	0	0
Teneurin-3	TENM3	0	0	0	0	0	0	0	0	0	0	0	0	∞	0	∞	0	∞	0	∞	0	0
Ribosome-binding protein 1	RRBP1	0	0	0	0	0	0	0	0	0	0	0	0	∞	0	∞	0	∞	0	∞	0	0
Cleavage and polyadenylation specificity factor subunit 2	CPSF2	0	0	0	0	0	0	0	0	0	0	0	0	∞	0	∞	0	∞	0	∞	0	0
Leucine--tRNA ligase, cytoplasmic	LARS	0	0	0	0	0	0	0	0	0	0	0	0	∞	0	∞	0	∞	0	∞	0	0
Epidermal growth factor receptor substrate 15-like 1	EPS15L1	0	0	0	0	0	0	0	0	0	0	0	0	∞	0	∞	0	∞	0	∞	0	0
Ras GTPase-activating protein nGAP	RASAL2	0	0	0	0	0	0	0	0	0	0	0	0	∞	0	∞	0	∞	0	∞	0	0
Drebrin-like protein	DBNL	0	0	0	0	0	0	0	0	0	0	0	0	∞	0	∞	0	∞	0	∞	0	0
N-acetylglucosamine-1-phosphodiester alpha-N-acetylglucosaminidase	NAGPA	0	0	0	0	0	0	0	0	0	0	0	0	∞	0	∞	0	∞	0	∞	0	0
RNA-binding protein Raly	RALY	0	0	0	0	0	0	0	0	0	0	0	0	∞	0	∞	0	∞	0	∞	0	0
Nucleolar protein 7	NOL7	0	0	0	0	0	0	0	0	0	0	0	0	∞	0	∞	0	∞	0	∞	0	0
Band 4.1-like protein 3;Band 4.1-like protein 3, N-terminally processed	EPB41L3	0	0	0	0	0	0	0	0	0	0	0	0	∞	0	∞	0	∞	0	∞	0	0
Zinc finger CCCH-type antiviral protein 1	ZC3HAV1	844320	0	0	0	0	0	0	0	0	0	0	0	∞	0	∞	0	∞	0	∞	0	0
Chromatin target of PRMT1 protein	CHTOP	946320	0	0	0	0	0	0	0	0	0	0	0	∞	0	∞	0	∞	0	∞	0	0
Translation machinery-associated protein 16	TMA16	2164400	0	0	0	0	0	0	0	0	0	0	0	∞	0	∞	0	∞	0	∞	0	0
Four and a half LIM domains protein 1	FHL1	2271500	0	0	0	0	0	0	0	0	0	0	0	∞	0	∞	0	∞	0	∞	0	0
Trifunctional purine biosynthetic protein adenosine-3;Phosphoribosylamine--glycine ligase;Phosphoribosylformylglycinamidine cyclo-ligase;Phosphoribosylglycinamide formyltransferase	GART	2420100	0	0	0	0	0	0	0	0	0	0	0	∞	0	∞	0	∞	0	∞	0	0
Heat shock 70 kDa protein 4	HSPA4	3226200	0	0	0	0	0	0	0	0	0	0	0	∞	0	∞	0	∞	0	∞	0	0
RasGAP-activating-like protein 1	RASAL1	5047300	0	0	0	0	0	0	0	0	0	0	0	∞	0	∞	0	∞	0	∞	0	0
CCR4-NOT transcription complex subunit 1	CNOT1	9294900	0	0	0	0	0	0	0	0	0	0	0	∞	0	∞	0	∞	0	∞	0	0
Pericentrin	PCNT	162730000	0	0	0	0	0	0	0	0	0	0	0	∞	0	∞	0	∞	0	∞	0	0
Serine/arginine-rich splicing factor 1	SRSF1	0	817500	0	0	0	0	0	0	0	0	0	0	∞	0	∞	0	∞	0	∞	0	0
Zinc-alpha-2-glycoprotein	AZGP1	0	1053200	0	0	0	0	0	0	0	0	0	0	∞	0	∞	0	∞	0	∞	0	0
C-C motif chemokine 26	CCL26	0	1250300	0	0	0	0	0	0	0	0	0	0	∞	0	∞	0	∞	0	∞	0	0
Prolyl 3-hydroxylase 1	LEPRE1	0	1993400	0	0	0	0	0	0	0	0	0	0	∞	0	∞	0	∞	0	∞	0	0
Constitutive coactivator of PPAR-gamma-like protein 1	FAM120A	0	2063000	0	0	0	0	0	0	0	0	0	0	∞	0	∞	0	∞	0	∞	0	0
60S ribosomal protein L15	RPL15	2902700	2360200	0	0	0	0	0	0	0	0	0	0	∞	0	∞	0	∞	0	∞	0	0
Protein 4.1	EPB41	0	2379200	0	0	0	0	0	0	0	0	0	0	∞	0	∞	0	∞	0	∞	0	0
Regulator of nonsense transcripts 1	UPF1	0	2954400	0	0	0	0	0	0	0	0	0	0	∞	0	∞	0	∞	0	∞	0	0
Eukaryotic translation initiation factor 1A, X-chromosomal;Eukaryotic translation initiation factor 1A, Y-chromosomal	EIF1AX;EIF1AY	3433400	3130500	0	0	0	0	0	0	0	0	0	0	∞	0	∞	0	∞	0	∞	0	0
Something about silencing protein 10	UTP3	0	3301900	0	0	0	0	0	0	0	0	0	0	∞	0	∞	0	∞	0	∞	0	0
Probable ATP-dependent RNA helicase DDX27	DDX27	0	3497700	2585700	0	0	0	0	0	0	0	0	0	0	0.739257	∞	0	∞	0	∞	0	0
DNA-directed RNA polymerase II subunit RPB2	POLR2B	0	3513500	0	0	0	0	0	0	0	0	0	0	∞	0	∞	0	∞	0	∞	0	0
Nucleolar complex protein 2 homolog	NOC2L	0	3531300	0	0	0	0	0	0	0	0	0	0	∞	0	∞	0	∞	0	∞	0	0
Rho-associated protein kinase 1	ROCK1	0	3548700	2163400	0	0	0	0	0	0	0	0	0	0	0.609632	∞	0	∞	0	∞	0	0
X-ray repair cross-complementing protein 5	XRCC5	0	4489600	0	0	0	0	0	0	0	0	0	0	∞	0	∞	0	∞	0	∞	0	0
TAR DNA-binding protein 43	TARDBP	0	4578400	1651700	0	0	0	0	0	0	0	0	0	0	0.360759	∞	0	∞	0	∞	0	0
Eukaryotic translation initiation factor 5B	EIF5B	0	4654100	0	0	0	0	0	0	0	0	0	0	∞	0	∞	0	∞	0	∞	0	0
Heterochromatin protein 1-binding protein 3	HP1BP3	0	5076000	462050	0	0	0	0	0	0	0	0	0	0	0.0910264	∞	0	∞	0	∞	0	0
Heterogeneous nuclear ribonucleoprotein U-like protein 2	HNRNPUL2	0	5749800	0	0	0	0	0	0	0	0	0	0	∞	0	∞	0	∞	0	∞	0	0
High mobility group protein B2	HMGB2	0	6048700	0	0	0	0	0	0	0	0	0	0	∞	0	∞	0	∞	0	∞	0	0
Deleted in autism protein 1	C3orf58	1048200	6382900	0	0	0	0	0	0	0	0	0	0	∞	0	∞	0	∞	0	∞	0	0
Developmentally-regulated GTP-binding protein 1	DRG1	0	6425500	0	0	0	0	0	0	0	0	0	0	∞	0	∞	0	∞	0	∞	0	0
Putative RNA-binding protein 15	RBM15	0	6879800	0	0	0	0	0	0	0	0	0	0	∞	0	∞	0	∞	0	∞	0	0
Phosphatidylinositol 5-phosphate 4-kinase type-2 alpha	PIP4K2A	0	6955200	0	0	0	0	0	0	0	0	0	0	∞	0	∞	0	∞	0	∞	0	0
Ubiquitin carboxyl-terminal hydrolase 7	USP7	0	7921900	0	0	0	0	0	0	0	0	0	0	∞	0	∞	0	∞	0	∞	0	0
Heterogeneous nuclear ribonucleoprotein H3	HNRNPH3	0	8506000	0	0	0	0	0	0	0	0	0	0	∞	0	∞	0	∞	0	∞	0	0
Eukaryotic translation initiation factor 3 subunit A	EIF3A	0	8966400	0	0	0	0	0	0	0	0	0	0	∞	0	∞	0	∞	0	∞	0	0
60S ribosomal protein L8	RPL8	0	14621000	0	0	0	0	0	0	0	0	0	0	∞	0	∞	0	∞	0	∞	0	0
EH domain-containing protein 3;EH domain-containing protein 1	EHD3;EHD1	7998300	16551000	11752000	0	0	0	0	0	0	0	0	0	0.680591	0.710048	∞	0	∞	0	∞	0	0
Calpain small subunit 1	CAPNS1	4450600	17477000	3777400	0	0	0	0	0	0	0	0	0	1.17822	0.216135	∞	0	∞	0	∞	0	0
Splicing factor U2AF 35 kDa subunit;Splicing factor U2AF 26 kDa subunit	U2AF1;U2AF1L4	2832300	19642000	5413700	0	0	0	0	0	0	0	0	0	0.523173	0.275619	∞	0	∞	0	∞	0	0
Condensin complex subunit 1	NCAPD2	0	24407000	0	0	0	0	0	0	0	0	0	0	∞	0	∞	0	∞	0	∞	0	0
CLIP-associating protein 2;CLIP-associating protein 1	CLASP2;CLASP1	43492000	41652000	0	0	0	0	0	0	0	0	0	0	∞	0	∞	0	∞	0	∞	0	0
YY1-associated protein 1	YY1AP1	0	45720000	0	0	0	0	0	0	0	0	0	0	∞	0	∞	0	∞	0	∞	0	0
E3 ubiquitin-protein ligase TRIP12	TRIP12	0	0	0	1951300	0	0	0	0	0	0	0	0	∞	0	∞	0	∞	0	∞	0	0
T-complex protein 1 subunit epsilon	CCT5	0	0	0	2914500	0	0	0	0	0	0	0	0	∞	0	∞	0	∞	0	∞	0	0
T-complex protein 1 subunit beta	CCT2	0	0	0	3738800	0	0	0	0	0	0	0	0	∞	0	∞	0	∞	0	∞	0	0
Selenoprotein H	SELH	0	4318600	0	3988800	0	0	0	0	0	0	0	0	∞	0	∞	0	∞	0	∞	0	0
Bromodomain adjacent to zinc finger domain protein 1A	BAZ1A	43494000	0	0	4373300	0	0	0	0	0	0	0	0	∞	0	∞	0	∞	0	∞	0	0
Protein AHNAK2	AHNAK2	0	0	0	4450700	0	0	0	0	0	0	0	0	∞	0	∞	0	∞	0	∞	0	0
MKI67 FHA domain-interacting nucleolar phosphoprotein	NIFK	0	4785000	0	6496400	0	0	0	0	0	0	0	0	∞	0	∞	0	∞	0	∞	0	0
WD repeat and FYVE domain-containing protein 3	WDFY3	0	0	0	7323000	0	0	0	0	0	0	0	0	∞	0	∞	0	∞	0	∞	0	0
Protocadherin gamma-A4	PCDHGA4	0	0	0	21252000	0	0	0	0	0	0	0	0	∞	0	∞	0	∞	0	∞	0	0
Fibrinogen gamma chain	FGG	0	917170	0	12672000	0	5989300	0	0	0	0	0	0	∞	0	2.11577	∞	∞	0	∞	0	0
U3 small nucleolar RNA-associated protein 18 homolog	UTP18	0	1952900	0	3731500	1387800	0	0	0	0	0	0	0	∞	0	∞	0	∞	0	∞	0	0
Zinc finger protein 512	ZNF512	0	0	0	0	1393600	0	0	0	0	0	0	0	∞	0	∞	0	∞	0	∞	0	0
Rho guanine nucleotide exchange factor 2	ARHGEF2	0	1135200	0	0	2320700	0	0	0	0	0	0	0	∞	0	∞	0	∞	0	∞	0	0
14-3-3 protein epsilon	YWHAE	0	0	0	10504000	2653900	1978700	0	0	0	0	0	0	∞	0	5.30854	0.745582	∞	0	∞	0	0
Chondroitin sulfate proteoglycan 4	CSPG4	1119500	0	0	0	2799900	0	0	0	0	0	0	0	∞	0	∞	0	∞	0	∞	0	0
Paxillin	PXN	0	0	0	0	3274700	4253500	0	0	0	0	0	0	∞	0	0	1.2989	∞	0	∞	0	0
KN motif and ankyrin repeat domain-containing protein 2	KANK2	3044000	0	0	0	4409400	0	0	0	0	0	0	0	∞	0	∞	0	∞	0	∞	0	0
Coiled-coil domain-containing protein 86	CCDC86	0	0	0	6451600	5179900	4452500	0	0	0	0	0	0	∞	0	1.44898	0.859573	∞	0	∞	0	0
Exportin-1	XPO1	0	0	0	0	5760200	5440800	0	0	0	0	0	0	∞	0	0	0.944551	∞	0	∞	0	0
Matrin-3	MATR3	0	8928200	0	4410800	7099800	8565800	0	0	0	0	0	0	∞	0	0.514931	1.20648	∞	0	∞	0	0
Noggin	NOG	13634000	10483000	3746400	16352000	19197000	0	0	0	0	0	0	0	3.63923	0.357379	∞	0	∞	0	∞	0	0
Neuroguidin	NGDN	0	0	0	4032100	0	0	1090600	0	0	0	0	0	∞	0	∞	0	∞	0	∞	0	0
Enhancer of mRNA-decapping protein 4	EDC4	0	0	0	0	0	0	1654600	0	0	0	0	0	∞	0	∞	0	∞	0	∞	0	0
Actin-related protein 2/3 complex subunit 1B	ARPC1B	735950	0	0	0	3186800	0	2613000	0	0	0	0	0	∞	0	∞	0	∞	0	∞	0	0
Plasminogen activator inhibitor 1 RNA-binding protein	SERBP1	0	0	0	0	0	0	3295200	0	0	0	0	0	∞	0	∞	0	∞	0	∞	0	0
Ubiquitin-like modifier-activating enzyme 6	UBA6	0	0	0	0	0	0	4080400	0	0	0	0	0	∞	0	∞	0	∞	0	∞	0	0
Protein flightless-1 homolog	FLII	0	0	0	0	4659400	0	6402400	0	0	0	0	0	∞	0	∞	0	∞	0	∞	0	0
Peripheral plasma membrane protein CASK	CASK	0	1950700	0	0	0	0	2799800	0	1601300	0	0	0	∞	0	∞	0	1.74845	∞	∞	0	0
Protein LAP2	ERBB2IP	0	5841200	0	0	0	0	3913000	0	2249500	0	0	0	∞	0	∞	0	1.7395	∞	∞	0	0
Caprin-1	CAPRIN1	1667400	12935000	0	2887700	0	0	14866000	0	4549800	0	0	0	∞	0	∞	0	3.2674	∞	∞	0	0
Glucose-6-phosphate 1-dehydrogenase	G6PD	0	2415500	0	0	0	0	0	884670	0	0	0	0	∞	0	∞	0	∞	0	∞	0	0
ADP-ribosylation factor 1;ADP-ribosylation factor 3;ADP-ribosylation factor 5	ARF1;ARF3;ARF5	0	2902900	1868400	5113500	0	0	6601400	2250900	0	0	0	0	0	0.643632	∞	0	∞	0	∞	0	0
Actin-related protein 2/3 complex subunit 1A	ARPC1A	0	0	0	0	0	0	0	2608900	0	0	0	0	∞	0	∞	0	∞	0	∞	0	0
Integrin beta-5	ITGB5	6475000	1452000	0	1810500	4408400	0	5811600	4058900	3985000	0	0	0	∞	0	∞	0	1.45837	0.981793	∞	0	0
Elongation factor 1-gamma	EEF1G	9528600	47197000	6835300	0	0	0	0	6816600	0	2201800	0	0	1.39403	0.144825	∞	0	∞	0	∞	0	0
Enhancer of rudimentary homolog	ERH	0	4114300	2711300	0	0	0	0	0	0	2206600	0	0	0	0.658994	∞	0	∞	0	∞	0	0
Flotillin-1	FLOT1	0	3805200	0	0	0	0	0	0	0	2287500	0	0	∞	0	∞	0	∞	0	∞	0	0
Protein S100-A7	S100A7	0	0	0	0	0	0	0	0	0	2406900	0	0	∞	0	∞	0	∞	0	∞	0	0
Utrophin	UTRN	0	0	0	2056000	0	0	0	0	0	2484700	0	0	∞	0	∞	0	∞	0	∞	0	0
60 kDa heat shock protein, mitochondrial	HSPD1	0	0	0	0	0	0	0	0	0	3948000	0	0	∞	0	∞	0	∞	0	∞	0	0
rRNA/tRNA 2-O-methyltransferase fibrillarin-like protein 1	FBLL1	0	42965000	0	15695000	15873000	0	13047000	0	0	4134800	0	0	∞	0	∞	0	∞	0	∞	0	0
Desmoplakin	DSP	2513700	18768000	0	0	0	0	0	11329000	9586700	10019000	0	0	∞	0	∞	0	0	0.846209	∞	0	0
Serine protease HTRA1	HTRA1	0	0	0	0	0	0	0	0	0	3361100	0	62296	∞	0	∞	0	∞	0	53.9537	∞	0
T-complex protein 1 subunit zeta	CCT6A	0	0	0	14958000	0	4406600	2044800	0	0	5781800	0	68358	∞	0	3.39445	∞	∞	0	84.5812	∞	0
Epithelial membrane protein 3	EMP3	891390	3097400	0	0	0	0	0	0	0	1634400	0	73720	∞	0	∞	0	∞	0	22.1704	∞	0
ATP-dependent RNA helicase DDX39A;Spliceosome RNA helicase DDX39B	DDX39A;DDX39B	0	13924000	3918400	8030700	9398500	4588000	1009500	1774300	0	17269000	0	96201	0	0.281413	1.75037	0.488163	∞	0	179.51	∞	0
L-lactate dehydrogenase B chain	LDHB	0	16080000	4026900	17186000	7738400	0	0	6300100	0	9199600	0	114440	0	0.250429	∞	0	∞	0	80.388	∞	0
Protein-methionine sulfoxide oxidase MICAL3	MICAL3	5278900	6288800	4995900	4934700	0	1934900	0	0	0	3727300	0	150940	1.05665	0.794412	2.55036	∞	∞	0	24.6939	∞	0
Guanine nucleotide-binding protein G(i) subunit alpha-2;Guanine nucleotide-binding protein G(t) subunit alpha-1;Guanine nucleotide-binding protein G(i) subunit alpha-1;Guanine nucleotide-binding protein G(t) subunit alpha-2;Guanine nucleotide-binding protein G(o) subunit alpha;Guanine nucleotide-binding protein G(t) subunit alpha-3;Guanine nucleotide-binding protein G(olf) subunit alpha;Guanine n…	GNAI2;GNAT1;GNAI1;GNAT2;GNAO1;GNAT3;GNAL;GNAS	303780	9046800	4240400	0	6992000	0	5954000	1357600	2963300	2406300	0	1161600	0.0716395	0.468718	∞	0	2.00925	2.18275	2.07154	∞	0
ADP-ribosylation factor 6	ARF6	0	0	0	0	0	0	0	0	0	3442100	0	1809500	∞	0	∞	0	∞	0	1.90224	∞	0
Teneurin-2;Ten-2, soluble form;Ten-2 intracellular domain	TENM2	0	0	0	0	4978700	0	0	0	0	10561000	99894	75580	∞	0	∞	0	∞	0	139.733	0.756602	0
40S ribosomal protein S10	RPS10	6613600	13059000	7317300	0	0	0	0	0	0	0	119190	0	0.903831	0.560326	∞	0	∞	0	∞	0	0
Eukaryotic translation initiation factor 3 subunit C;Eukaryotic translation initiation factor 3 subunit C-like protein	EIF3C;EIF3CL	1709200	19762000	4990600	4241000	5137300	3627300	3747200	0	0	33826000	134190	10107000	0.342484	0.252535	1.16919	0.706071	∞	0	3.34679	75.3186	0
Heterogeneous nuclear ribonucleoprotein Q	SYNCRIP	11711000	25451000	5456700	9030200	7931800	0	15642000	3077300	7000600	22157000	156300	7281500	2.14617	0.2144	∞	0	2.23438	2.27492	3.04292	46.5867	0
Deleted in esophageal cancer 1	2022-12-01	5156000	2155700	5015800	7783200	0	7646300	3267200	7426000	3986400	8906400	203100	173180	1.02795	2.32676	1.0179	∞	0.819587	0.536817	51.4286	0.852683	0
Myb-binding protein 1A	MYBBP1A	0	4904700	0	0	0	0	0	0	0	0	211440	0	∞	0	∞	0	∞	0	∞	0	0
Adenylyl cyclase-associated protein 1	CAP1	0	2116200	2310400	8439400	0	7267200	9630800	0	5095100	3553400	227730	147350	0	1.09177	1.1613	∞	1.89021	∞	24.1154	0.647038	0
Coagulation factor XIII A chain	F13A1	0	0	0	0	19566000	24534000	0	2557500	0	0	233010	108740	∞	0	0	1.25391	∞	0	0	0.466675	0
Glutamine and serine-rich protein 1	QSER1	0	133760000	0	23163000	27093000	0	18316000	29732000	0	111900000	325490	38387000	∞	0	∞	0	∞	0	2.91505	117.936	0
Bifunctional lysine-specific demethylase and histidyl-hydroxylase NO66	NO66	796810	6646500	2172200	4252500	1247500	0	0	0	0	0	331680	52851	0.366822	0.326819	∞	0	∞	0	0	0.159343	0
Protein S100-A6	S100A6	0	0	0	0	6784200	7714500	0	4608400	5724500	0	398920	0	∞	0	0	1.13713	0	1.24219	∞	0	0
Protein CIP2A	KIAA1524	0	0	0	0	9863800	0	2999300	6643600	7494800	0	496100	0	∞	0	∞	0	0.400184	1.12812	∞	0	0
Phosphoglycerate kinase 1	PGK1	0	8866000	0	0	0	0	0	0	0	0	649500	0	∞	0	∞	0	∞	0	∞	0	0
Importin-5	IPO5	19030000	0	15011000	11004000	12600000	12298000	11569000	14931000	16993000	7254300	814460	4963200	1.26774	∞	0.89478	0.976032	0.68081	1.1381	1.46162	6.09385	0
ATP-dependent RNA helicase DDX3X;ATP-dependent RNA helicase DDX3Y	DDX3X;DDX3Y	27826000	206460000	64445000	41643000	46494000	40757000	36065000	30044000	18436000	24120000	940300	19991000	0.431779	0.312143	1.02174	0.876608	1.95623	0.613633	1.20654	21.2602	0
Actin-related protein 3;Actin-related protein 3B	ACTR3;ACTR3B	0	7889200	6188400	6289400	10059000	1819500	0	5779400	1582500	4906800	972490	551180	0	0.784414	3.45666	0.180883	0	0.273817	8.90235	0.566772	0
PDZ and LIM domain protein 7	PDLIM7	4333000	7232600	2640700	7831900	0	0	999890	0	0	0	1052100	0	1.64085	0.365111	∞	0	∞	0	∞	0	0
Nucleophosmin	NPM1	21178000	21316000	18671000	24509000	22245000	18196000	9352600	4170300	3336600	14439000	1369000	743630	1.13427	0.875915	1.34694	0.817982	2.80303	0.800086	19.4169	0.543192	0
60S ribosomal protein L3	RPL3	3353400	19485000	0	0	0	0	0	0	0	0	1451000	0	∞	0	∞	0	∞	0	∞	0	0
Transcriptional activator protein Pur-beta	PURB	0	0	0	3181900	0	0	0	0	0	894460	1465900	0	∞	0	∞	0	∞	0	∞	0	0
Prohibitin	PHB	0	0	0	2383600	0	0	0	0	0	0	1496300	98278	∞	0	∞	0	∞	0	0	0.0656807	0
L-lactate dehydrogenase A chain	LDHA	7342400	16753000	14391000	51232000	16652000	31602000	5451100	18333000	24249000	14872000	1715900	10315000	0.510208	0.85901	1.62116	1.89779	0.224797	1.3227	1.44178	6.01142	0
ATP synthase subunit alpha, mitochondrial	ATP5A1	0	0	0	6025100	0	0	0	0	0	0	1784800	0	∞	0	∞	0	∞	0	∞	0	0
Semenogelin-1;Alpha-inhibin-92;Alpha-inhibin-31;Seminal basic protein;Semenogelin-2	SEMG1;SEMG2	0	0	0	0	0	0	0	0	0	3000100	1795900	740600	∞	0	∞	0	∞	0	4.0509	0.412384	0
Cytoplasmic aconitate hydratase	ACO1	0	5635000	0	0	0	0	0	5631300	0	0	1818700	0	∞	0	∞	0	∞	0	∞	0	0
Hyaluronan and proteoglycan link protein 3;Hyaluronan and proteoglycan link protein 4	HAPLN3;HAPLN4	3356200	15560000	6555000	8434500	9546600	5915600	6573700	0	2903200	4309900	2228100	1489300	0.512006	0.421272	1.42581	0.619655	2.26429	∞	2.89391	0.668417	0
Probable 28S rRNA (cytosine(4447)-C(5))-methyltransferase	NOP2	0	16750000	5055800	2111500	5328800	0	2583400	0	1814400	0	2314600	40659	0	0.301839	∞	0	1.42383	∞	0	0.0175663	0
Partitioning defective 6 homolog gamma	PARD6G	0	0	0	8194600	12710000	10831000	0	4965900	0	11173000	2396600	0	∞	0	0.756588	0.852164	∞	0	∞	0	0
Protein phosphatase 1 regulatory subunit 12A	PPP1R12A	0	4011300	0	14976000	5919900	0	6020100	764240	3195500	0	2417600	0	∞	0	∞	0	1.88393	4.18128	∞	0	0
H/ACA ribonucleoprotein complex subunit 1	GAR1	1448400	5645900	0	0	4148900	0	10054000	640520	3648800	0	2659000	1419200	∞	0	∞	0	2.75543	5.69662	0	0.533734	0
40S ribosomal protein S15	RPS15	62277000	186850000	56827000	90638000	97901000	63779000	15030000	42552000	13280000	19569000	2755000	17023000	1.09591	0.304132	1.42113	0.651464	1.13178	0.312089	1.14956	6.17895	0
Heterogeneous nuclear ribonucleoprotein R	HNRNPR	12157000	83759000	13456000	0	7270900	0	7709200	0	4084600	4970400	2857600	0	0.903463	0.160651	∞	0	1.88738	∞	∞	0	0
60S ribosomal protein L6	RPL6	0	2529200	0	0	0	0	0	3803300	2977900	1472100	2916300	1182400	∞	0	∞	0	0	0.782978	1.24501	0.405445	0
Heat shock 70 kDa protein 6;Putative heat shock 70 kDa protein 7	HSPA6;HSPA7	1439200	42207000	4212300	43953000	33494000	11167000	13397000	18130000	26232000	4972500	2927400	3150700	0.341666	0.099801	3.93597	0.333403	0.510712	1.44688	1.57822	1.07628	0
Calpain-1 catalytic subunit	CAPN1	10025000	21030000	10586000	11132000	14193000	9410800	12686000	581680	7180800	0	3027800	0	0.947005	0.503376	1.1829	0.663059	1.76666	12.3449	∞	0	0
Fatty acid-binding protein, epidermal	FABP5	0	0	0	1223300	0	0	3627700	0	0	6163100	3189000	0	∞	0	∞	0	∞	0	∞	0	0
Eukaryotic translation initiation factor 6	EIF6	0	5920300	0	0	0	0	0	0	0	1588200	3403800	0	∞	0	∞	0	∞	0	∞	0	0
Nucleolar GTP-binding protein 2	GNL2	0	4200500	0	0	0	0	1250800	0	0	0	3675000	46578	∞	0	∞	0	∞	0	0	0.0126743	0
60S ribosomal protein L13	RPL13	0	0	0	0	0	0	0	0	0	4549700	3806400	0	∞	0	∞	0	∞	0	∞	0	0
PDZ and LIM domain protein 4	PDLIM4	1230100	7137800	2481000	0	3873100	0	6231300	0	4559400	0	3943500	142510	0.495808	0.347586	∞	0	1.36669	∞	0	0.0361379	0
Glutamine--tRNA ligase	QARS	0	0	0	0	0	0	1666000	0	0	0	3966500	0	∞	0	∞	0	∞	0	∞	0	0
Proteoglycan 4;Proteoglycan 4 C-terminal part	PRG4	0	0	0	2256000	3486800	3384500	0	0	0	0	4239900	2941500	∞	0	0.666568	0.970661	∞	0	0	0.693766	0
60S ribosomal protein L7a	RPL7A	3060500	12765000	2422900	5255800	0	0	2068800	0	0	3502400	4304800	3260500	1.26316	0.189808	∞	0	∞	0	1.07419	0.75741	0
Flotillin-2	FLOT2	0	0	0	0	0	0	0	2433800	1886600	7885500	4532900	0	∞	0	∞	0	0	0.775166	∞	0	0
Protein FRG1	FRG1	0	2378700	0	0	0	0	0	0	0	0	5326900	0	∞	0	∞	0	∞	0	∞	0	0
60S ribosomal protein L5	RPL5	874930	15823000	5331900	0	0	0	0	0	0	0	6468900	496790	0.164093	0.336971	∞	0	∞	0	0	0.0767967	0
Septin-2	2022-09-02	8486500	47917000	7911000	50303000	40836000	18621000	10781000	19816000	28398000	20773000	7203800	5962300	1.07275	0.165098	2.70141	0.455995	0.379639	1.43308	3.48406	0.82766	0
Hemoglobin subunit alpha	HBA1	17330000	0	0	0	1631700	0	6235200	1282800	0	0	7575000	110750	∞	0	∞	0	∞	0	0	0.0146205	0
40S ribosomal protein S26;Putative 40S ribosomal protein S26-like 1	RPS26;RPS26P11	94020000	885090000	655530000	689660000	496350000	298760000	335870000	196570000	301190000	171330000	7862400	108670000	0.143426	0.740637	2.30841	0.601914	1.11514	1.53223	1.57661	13.8215	0
Cofilin-1	CFL1	9698200	14632000	13408000	30482000	24681000	14033000	50259000	4325500	39423000	14505000	7978100	12082000	0.723314	0.916348	2.17217	0.568575	1.27486	9.11409	1.20055	1.5144	0
Ras GTPase-activating-like protein IQGAP2	IQGAP2	23297000	24317000	10375000	26445000	21424000	14559000	21191000	20800000	14826000	13884000	8968300	0	2.24549	0.426656	1.8164	0.679565	1.42931	0.712788	∞	0	0
Alpha-enolase	ENO1	6894400	21312000	17567000	29354000	23366000	16645000	9010300	10640000	7710100	38573000	9650900	11174000	0.392463	0.824277	1.76353	0.71236	1.16864	0.724633	3.45203	1.15782	0
Catenin beta-1	CTNNB1	1559900	17795000	6531000	26669000	22065000	25277000	13646000	17771000	17313000	15650000	11203000	8360200	0.238846	0.367013	1.05507	1.14557	0.788194	0.974228	1.87196	0.746247	0
14-3-3 protein zeta/delta	YWHAZ	6680300	43430000	22777000	66346000	34925000	31954000	0	27739000	14203000	34589000	11500000	6562500	0.293291	0.524453	2.0763	0.914932	0	0.512023	5.2707	0.570652	0
Nascent polypeptide-associated complex subunit alpha;Nascent polypeptide-associated complex subunit alpha, muscle-specific form	NACA	3918000	13314000	2829500	14582000	3327200	6531900	19780000	0	1923900	6486800	12441000	4252600	1.3847	0.212521	2.23243	1.96318	10.2812	∞	1.52537	0.341821	0
40S ribosomal protein S5;40S ribosomal protein S5, N-terminally processed	RPS5	46392000	149380000	108000000	77374000	40024000	16119000	13993000	20641000	27373000	18797000	14274000	20127000	0.429556	0.722988	4.80017	0.402733	0.511197	1.32615	0.93392	1.41005	0
Tropomyosin alpha-1 chain	TPM1	4068900	0	0	17570000	5205500	17142000	39830000	10220000	24492000	16620000	15548000	0	∞	0	1.02497	3.29306	1.62625	2.39648	∞	0	0
AP-2 complex subunit sigma	AP2S1	18348000	17523000	13172000	12087000	8633500	9651300	9168500	12446000	11341000	8726000	16468000	12722000	1.39295	0.751698	1.25237	1.11789	0.808438	0.911216	0.685898	0.772529	0
F-actin-capping protein subunit alpha-1	CAPZA1	9836100	14384000	10900000	41236000	52689000	48431000	50911000	12815000	44819000	55236000	16580000	11771000	0.902394	0.757786	0.851438	0.919186	1.13592	3.49739	4.69255	0.709952	0
Nuclear RNA export factor 1	NXF1	0	4303900	1974200	0	0	0	0	9841100	3233000	10901000	16791000	3955200	0	0.4587	∞	0	0	0.32852	2.75612	0.235555	0
Procollagen-lysine,2-oxoglutarate 5-dioxygenase 3	PLOD3	38024000	39665000	15911000	17614000	10181000	0	6383500	18345000	7671000	4072400	18848000	4737200	2.38979	0.401135	∞	0	0.83216	0.418152	0.859664	0.251337	0
Transcription factor Dp-2	TFDP2	0	132280000	32959000	16479000	29031000	13481000	0	20751000	21080000	13223000	19642000	12487000	0	0.249161	1.22239	0.464366	0	1.01585	1.05894	0.63573	0
Connective tissue growth factor	CTGF	43459000	55363000	20901000	24821000	16330000	17955000	1323000	9122900	6795500	6035300	19916000	15065000	2.07928	0.377527	1.3824	1.09951	0.194688	0.744884	0.400617	0.756427	0
Band 4.1-like protein 2	EPB41L2	995540	3708100	0	32297000	63266000	2263600	0	26685000	19893000	47903000	21107000	1332700	∞	0	14.268	0.0357791	0	0.745475	35.9443	0.0631402	0
Ras-related protein Rap-1b;Ras-related protein Rap-1b-like protein	RAP1B	43105000	158760000	131750000	43226000	31059000	27393000	1536100	18438000	24996000	17604000	22879000	27447000	0.327173	0.829869	1.57799	0.881967	0.0614538	1.35568	0.641382	1.19966	0
Kinesin-like protein KIF14	KIF14	33180000	0	0	0	0	0	0	24635000	0	24749000	23938000	1255000	∞	0	∞	0	∞	0	19.7203	0.0524271	0
Zymogen granule protein 16 homolog B	ZG16B	0	0	0	0	0	0	0	0	0	37503000	24323000	4002800	∞	0	∞	0	∞	0	9.36919	0.164569	0
Tenascin	TNC	118040000	171790000	129630000	67506000	63352000	50805000	29269000	40728000	56406000	65997000	34139000	33356000	0.910592	0.754584	1.32873	0.801948	0.518899	1.38494	1.97856	0.977064	0
Coiled-coil domain-containing protein 80	CCDC80	43597000	80674000	69681000	22511000	52702000	31489000	19370000	25688000	38444000	20589000	35511000	40904000	0.625666	0.863736	0.714885	0.597492	0.50385	1.49657	0.503349	1.15187	0
40S ribosomal protein S17	RPS17	60092000	162500000	178390000	131770000	99761000	58972000	28472000	64954000	97411000	46191000	38089000	45873000	0.336857	1.09778	2.23445	0.591133	0.292287	1.49969	1.00693	1.20436	0
Histone H3.2	HIST2H3A	100940000	170330000	122950000	162420000	204250000	96050000	0	30480000	44827000	0	38846000	0	0.820984	0.721834	1.69099	0.470257	0	1.4707	∞	0	0
Histone H2A type 2-C;Histone H2A type 2-A;Histone H2A type 1-J;Histone H2A type 1-H;Histone H2A.J;Histone H2A type 1-C;Histone H2A type 3;Histone H2A type 1-D;Histone H2A type 1;Histone H2A type 1-B/E	HIST2H2AC;HIST2H2AA3;HIST1H2AJ;HIST1H2AH;H2AFJ;HIST1H2AC;HIST3H2A;HIST1H2AD;HIST1H2AG;HIST1H2AB	254930000	329290000	238130000	484800000	386980000	228040000	112820000	207480000	240730000	159390000	86225000	88560000	1.07055	0.723162	2.12594	0.589281	0.468658	1.16026	1.7998	1.02708	0
40S ribosomal protein S7	RPS7	4336600000	8856000000	4043500000	5348600000	4674300000	4016400000	943520000	2483900000	3353200000	3136800000	1084600000	1587400000	1.07249	0.456583	1.33169	0.859252	0.281379	1.34997	1.97606	1.46358	0
40S ribosomal protein S15a	RPS15A	1796100000	3158500000	1302200000	1715200000	1708900000	1880200000	1370300000	1589500000	2273600000	2624300000	1524500000	1506100000	1.37928	0.412284	0.912243	1.10024	0.602701	1.43039	1.74245	0.98793	0
